# Supplementary material for: Crystal structures of di­bromido­{N-[(pyridin-2-yl-κN)methyl­idene]picolinohydrazide-κ2 N′,O}cadmium methanol monosolvate and di­iodido{N-[(pyridin-2-yl-κN)methyl­idene]picolinohydrazide-κ2 N′,O}cadmium
Source: Acta Crystallogr E Crystallogr Commun. 2017 Apr 13;73(Pt 5):698–701. doi: 10.1107/S2056989017005308 (PMC5418787; doi:10.1107/S2056989017005308)
Supplement: Supplementary file 1 [file e-73-00698-sup1.cif]

##############################################################################
#                                                                            #
# This CIF contains the data in a paper accepted for publication in          #
# Acta Crystallographica Section E. It conforms to the requirements of       #
# Notes for Authors for Acta Crystallographica Section E, and has been       #
# peer reviewed under the auspices of the IUCr Commission on Journals.       #
#                                                                            #
# Full details of the Crystallographic Information File format               #
# are given in the paper "The Crystallographic Information File (CIF):       #
# a New Standard Archive File for Crystallography" by S. R. Hall, F. H.      #
# Allen and I. D. Brown [Acta Cryst. (1991), A47, 655-685].                  #
#                                                                            #
# The current version of the core CIF dictionary is obtainable from          #
# ftp://ftp.iucr.org/pub/cif_core.dic.                                       #
#                                                                            #
# Software is freely available for graphical display of the structure(s)     #
# in this CIF. For information consult the CIF software page                 #
# http://www.iucr.org/resources/cif/software.                                #
#                                                                            #
# This file may be used for bona fide research purposes within the           #
# scientific community so long as proper attribution is given to the journal # 
# article from which it was obtained.                                        #
#                                                                            #
##############################################################################
data_I
_audit_creation_method     'SHELXL-2014/7'
_chemical_name_systematic
;\
Dibromido{<i>N</i>-[(pyridin-2-yl-\k<i>N</i>)methylidene]picolinohydrazide-\
\k^2^<i>N</i>',<i>O</i>}cadmium methanol monosolvate
;
_chemical_name_common     ?
_chemical_formula_moiety     'C12 H10 Br2 Cd N4 O, C H4 O'
_chemical_formula_sum     'C13 H14 Br2 Cd N4 O2'
_chemical_formula_iupac     '[Cd Br2 (C12 H10 N4 O)], C H4 O'
_chemical_formula_weight     530.50
_chemical_melting_point     ?
_shelx_space_group_comment
;
The symmetry employed for this shelxl refinement is uniquely defined
by the following loop, which should always be used as a source of
symmetry information in preference to the above space-group names.
They are only intended as comments.
;
_space_group_crystal_system     monoclinic
_space_group_name_H-M_alt     'P 21/n'
_space_group_name_Hall     '-P 2yn'
loop_
    _space_group_symop_operation_xyz
    'x, y, z'
    '-x+1/2, y+1/2, -z+1/2'
    '-x, -y, -z'
    'x-1/2, -y-1/2, z-1/2'
_cell_length_a     7.5482(4)
_cell_length_b     15.7571(8)
_cell_length_c     14.6407(6)
_cell_angle_alpha     90
_cell_angle_beta     95.132(4)
_cell_angle_gamma     90
_cell_volume     1734.35(15)
_cell_formula_units_Z     4
_cell_measurement_reflns_used     2435
_cell_measurement_theta_min     3.0280
_cell_measurement_theta_max     74.4246
_cell_measurement_temperature     130.00(10)
_exptl_crystal_description     prism
_exptl_crystal_colour     'light yellow'
_exptl_crystal_size_max     0.0781
_exptl_crystal_size_mid     0.0517
_exptl_crystal_size_min     0.0399
_exptl_crystal_density_diffrn     2.032
_exptl_crystal_density_meas     ?
_exptl_crystal_density_method     ?
_exptl_crystal_F_000     1016
_exptl_absorpt_coefficient_mu     15.586
_exptl_absorpt_correction_type     multi-scan
_exptl_absorpt_process_details
;
(CrysAlis PRO; Agilent, 2011)
;
_shelx_estimated_absorpt_T_min     ?
_shelx_estimated_absorpt_T_max     ?
_exptl_absorpt_correction_T_min     0.56141
_exptl_absorpt_correction_T_max     1.00000
_diffrn_ambient_temperature     130.00(10)
_diffrn_radiation_type     'Cu K\a'
_diffrn_radiation_wavelength     1.5418
_diffrn_radiation_source     'SuperNova (Cu) X-ray Source'
_diffrn_radiation_monochromator     'mirror'
_diffrn_measurement_device_type     'Agilent SuperNova, Dual, Cu at zero, Atlas'
_diffrn_measurement_method     '\w scans'
_diffrn_detector_area_resol_mean     ?
_diffrn_reflns_number     6773
_diffrn_reflns_av_R_equivalents     0.0380
_diffrn_reflns_theta_min     4.131
_diffrn_reflns_theta_max     74.597
_diffrn_reflns_theta_full     67.684
_diffrn_measured_fraction_theta_max     0.974
_diffrn_measured_fraction_theta_full     0.999
_diffrn_reflns_limit_h_min     -9
_diffrn_reflns_limit_h_max     9
_diffrn_reflns_limit_k_min     -18
_diffrn_reflns_limit_k_max     19
_diffrn_reflns_limit_l_min     -18
_diffrn_reflns_limit_l_max     10
_diffrn_standards_number     0
_diffrn_standards_interval_count     0
_diffrn_standards_interval_time     0
_diffrn_standards_decay_%     0
_refine_special_details     ?
_reflns_number_total     3458
_reflns_number_gt     2764
_reflns_threshold_expression     'I > 2\s(I)'
_refine_ls_structure_factor_coef     Fsqd
_refine_ls_matrix_type     full
_refine_ls_R_factor_all     0.0486
_refine_ls_R_factor_gt     0.0335
_refine_ls_wR_factor_gt     0.0710
_refine_ls_wR_factor_ref     0.0779
_refine_ls_goodness_of_fit_ref     1.023
_refine_ls_restrained_S_all     1.023
_refine_ls_number_reflns     3458
_refine_ls_number_parameters     201
_refine_ls_number_restraints     0
_refine_ls_hydrogen_treatment     constr
_refine_ls_weighting_scheme     calc
_refine_ls_weighting_details
                      'w=1/[\s^2^(Fo^2^)+(0.0275P)^2^] where P=(Fo^2^+2Fc^2^)/3'
_atom_sites_solution_hydrogens     geom
_atom_sites_solution_primary     ?
_atom_sites_solution_secondary     ?
_refine_ls_shift/su_max     0.001
_refine_ls_shift/su_mean     0.000
_refine_diff_density_max     0.627
_refine_diff_density_min     -0.760
_refine_ls_extinction_method     none
_refine_ls_extinction_coef     .
loop_
    _atom_type_symbol
    _atom_type_description
    _atom_type_scat_dispersion_real
    _atom_type_scat_dispersion_imag
    _atom_type_scat_source
    'C' 'C' 0.0181 0.0091
                         'International Tables Vol C Tables 4.2.6.8 and 6.1.1.4'
    'H' 'H' 0.0000 0.0000
                         'International Tables Vol C Tables 4.2.6.8 and 6.1.1.4'
    'N' 'N' 0.0311 0.0180
                         'International Tables Vol C Tables 4.2.6.8 and 6.1.1.4'
    'O' 'O' 0.0492 0.0322
                         'International Tables Vol C Tables 4.2.6.8 and 6.1.1.4'
    'Cd' 'Cd' 0.1185 4.6533
                         'International Tables Vol C Tables 4.2.6.8 and 6.1.1.4'
    'Br' 'Br' -0.6763 1.2805
                         'International Tables Vol C Tables 4.2.6.8 and 6.1.1.4'
_computing_data_collection
;
CrysAlis PRO (Agilent, 2011)
;
_computing_cell_refinement
;
CrysAlis PRO (Agilent, 2011)
;
_computing_data_reduction
;
CrysAlis PRO (Agilent, 2011)
;
_computing_structure_solution
;
<i>SHELXS2014/7</i> (Sheldrick, 2008)
;
_computing_structure_refinement
;
<i>SHELXL2016/6</i> (Sheldrick, 2015b)
;
_computing_molecular_graphics
;
ORTEP-3 for Windows (Farrugia, 2012)
;
_computing_publication_material
;
WinGX (Farrugia, 2012) and PLATON (Spek, 2009)
;
loop_
    _atom_site_type_symbol
    _atom_site_label
    _atom_site_fract_x
    _atom_site_fract_y
    _atom_site_fract_z
    _atom_site_U_iso_or_equiv
    _atom_site_adp_type
    _atom_site_calc_flag
    _atom_site_occupancy
    _atom_site_disorder_assembly
    _atom_site_disorder_group
    C C1 0.3542(9) 0.3896(4) 0.5136(4) 0.0494(16) Uani d 1 . .
    H H1 0.3566 0.4180 0.4565 0.059 Uiso calc 1 . .
    C C2 0.2666(9) 0.4292(4) 0.5819(4) 0.0482(16) Uani d 1 . .
    H H2 0.2058 0.4814 0.5708 0.058 Uiso calc 1 . .
    C C3 0.2712(8) 0.3898(4) 0.6662(3) 0.0376(12) Uani d 1 . .
    H H3 0.2154 0.4151 0.7150 0.045 Uiso calc 1 . .
    C C4 0.3584(7) 0.3128(3) 0.6786(3) 0.0315(11) Uani d 1 . .
    H H4 0.3643 0.2850 0.7364 0.038 Uiso calc 1 . .
    C C5 0.4375(6) 0.2763(3) 0.6056(3) 0.0259(10) Uani d 1 . .
    C C6 0.5190(6) 0.1927(3) 0.6130(3) 0.0257(9) Uani d 1 . .
    H H6 0.5270 0.1620 0.6690 0.031 Uiso calc 1 . .
    C C7 0.7080(6) 0.0589(3) 0.4588(3) 0.0239(9) Uani d 1 . .
    C C8 0.7879(6) -0.0271(3) 0.4567(3) 0.0261(10) Uani d 1 . .
    C C9 0.8393(6) -0.0581(3) 0.3740(3) 0.0311(11) Uani d 1 . .
    H H9 0.8205 -0.0258 0.3192 0.037 Uiso calc 1 . .
    C C10 0.9185(7) -0.1374(4) 0.3737(3) 0.0338(11) Uani d 1 . .
    H H10 0.9544 -0.1609 0.3185 0.041 Uiso calc 1 . .
    C C11 0.9440(6) -0.1815(3) 0.4546(3) 0.0306(11) Uani d 1 . .
    H H11 1.0005 -0.2354 0.4566 0.037 Uiso calc 1 . .
    C C12 0.8857(7) -0.1459(3) 0.5335(3) 0.0321(11) Uani d 1 . .
    H H12 0.9033 -0.1772 0.5890 0.039 Uiso calc 1 . .
    C C13 0.2406(12) 0.4864(5) 0.2809(5) 0.083(3) Uani d 1 . .
    H H13A 0.3593 0.5002 0.2631 0.124 Uiso calc 1 . .
    H H13B 0.2374 0.4268 0.2999 0.124 Uiso calc 1 . .
    H H13C 0.2133 0.5229 0.3321 0.124 Uiso calc 1 . .
    N N1 0.4340(6) 0.3153(3) 0.5234(3) 0.0333(10) Uani d 1 . .
    N N2 0.5791(5) 0.1625(3) 0.5414(2) 0.0240(8) Uani d 1 . .
    N N3 0.6507(5) 0.0828(3) 0.5400(2) 0.0265(8) Uani d 1 . .
    H H3N 0.6589 0.0495 0.5884 0.032 Uiso calc 1 . .
    N N4 0.8071(5) -0.0709(3) 0.5358(2) 0.0267(8) Uani d 1 . .
    O O1 0.6971(5) 0.1057(2) 0.3907(2) 0.0291(7) Uani d 1 . .
    O O2 0.1154(6) 0.4997(3) 0.2070(2) 0.0401(9) Uani d 1 . .
    H H2A 0.1202 0.5505 0.1898 0.060 Uiso calc 1 . .
    Cd Cd1 0.57044(5) 0.24361(2) 0.40754(2) 0.02814(10) Uani d 1 . .
    Br Br1 0.34115(7) 0.21728(4) 0.27099(3) 0.03309(13) Uani d 1 . .
    Br Br2 0.82753(8) 0.34184(4) 0.37807(4) 0.03634(14) Uani d 1 . .
loop_
    _atom_site_aniso_label
    _atom_site_aniso_U_11
    _atom_site_aniso_U_22
    _atom_site_aniso_U_33
    _atom_site_aniso_U_12
    _atom_site_aniso_U_13
    _atom_site_aniso_U_23
    C1 0.081(5) 0.035(4) 0.033(3) 0.020(3) 0.011(3) 0.004(2)
    C2 0.076(4) 0.028(3) 0.041(3) 0.024(3) 0.012(3) -0.003(2)
    C3 0.049(3) 0.027(3) 0.038(3) 0.003(2) 0.009(2) -0.011(2)
    C4 0.042(3) 0.024(3) 0.029(2) -0.004(2) 0.006(2) -0.001(2)
    C5 0.031(2) 0.021(3) 0.026(2) -0.003(2) 0.0001(17) -0.0046(18)
    C6 0.031(2) 0.022(3) 0.024(2) -0.003(2) 0.0019(17) 0.0018(18)
    C7 0.022(2) 0.017(2) 0.032(2) -0.0017(18) -0.0005(17) -0.0006(19)
    C8 0.026(2) 0.023(3) 0.029(2) -0.0033(19) -0.0015(17) -0.0036(19)
    C9 0.031(2) 0.032(3) 0.030(2) 0.003(2) 0.0019(19) -0.001(2)
    C10 0.034(3) 0.030(3) 0.039(3) 0.002(2) 0.008(2) -0.001(2)
    C11 0.027(2) 0.020(3) 0.045(3) 0.0005(19) 0.003(2) -0.002(2)
    C12 0.031(2) 0.025(3) 0.039(2) 0.000(2) 0.001(2) 0.003(2)
    C13 0.123(8) 0.050(5) 0.065(4) 0.023(5) -0.045(5) -0.006(4)
    N1 0.050(3) 0.025(2) 0.0260(18) 0.004(2) 0.0066(17) -0.0026(17)
    N2 0.0269(19) 0.023(2) 0.0222(16) -0.0018(16) 0.0007(14) -0.0002(15)
    N3 0.033(2) 0.021(2) 0.0258(18) 0.0001(17) 0.0004(15) 0.0017(16)
    N4 0.0272(19) 0.024(2) 0.0295(18) 0.0008(17) 0.0035(15) -0.0002(16)
    O1 0.0388(19) 0.0215(19) 0.0274(16) 0.0022(15) 0.0046(13) 0.0044(14)
    O2 0.060(2) 0.032(2) 0.0284(17) 0.0022(19) 0.0041(16) -0.0001(15)
    Cd1 0.03855(18) 0.0225(2) 0.02370(15) 0.00179(15) 0.00451(12) 0.00180(13)
    Br1 0.0344(3) 0.0331(3) 0.0313(2) -0.0030(2) 0.00060(19) 0.0069(2)
    Br2 0.0439(3) 0.0243(3) 0.0413(3) -0.0036(2) 0.0063(2) -0.0008(2)
_geom_special_details
;
 All esds (except the esd in the dihedral angle between two l.s. planes)
 are estimated using the full covariance matrix.  The cell esds are taken
 into account individually in the estimation of esds in distances, angles
 and torsion angles; correlations between esds in cell parameters are only
 used when they are defined by crystal symmetry.  An approximate (isotropic)
 treatment of cell esds is used for estimating esds involving l.s. planes.
;
loop_
    _geom_bond_atom_site_label_1
    _geom_bond_atom_site_label_2
    _geom_bond_site_symmetry_2
    _geom_bond_distance
    _geom_bond_publ_flag
    C1 N1 . 1.319(7) ?
    C1 C2 . 1.394(7) ?
    C1 H1 . 0.9500 ?
    C2 C3 . 1.378(8) ?
    C2 H2 . 0.9500 ?
    C3 C4 . 1.385(8) ?
    C3 H3 . 0.9500 ?
    C4 C5 . 1.395(6) ?
    C4 H4 . 0.9500 ?
    C5 N1 . 1.349(6) ?
    C5 C6 . 1.453(7) ?
    C6 N2 . 1.271(6) ?
    C6 H6 . 0.9500 ?
    C7 O1 . 1.236(5) ?
    C7 N3 . 1.354(6) ?
    C7 C8 . 1.485(7) ?
    C8 N4 . 1.344(6) ?
    C8 C9 . 1.393(6) ?
    C9 C10 . 1.385(7) ?
    C9 H9 . 0.9500 ?
    C10 C11 . 1.370(7) ?
    C10 H10 . 0.9500 ?
    C11 C12 . 1.391(7) ?
    C11 H11 . 0.9500 ?
    C12 N4 . 1.324(7) ?
    C12 H12 . 0.9500 ?
    C13 O2 . 1.388(7) ?
    C13 H13A . 0.9800 ?
    C13 H13B . 0.9800 ?
    C13 H13C . 0.9800 ?
    N1 Cd1 . 2.351(4) ?
    N2 N3 . 1.368(6) ?
    N2 Cd1 . 2.336(4) ?
    N3 H3N . 0.8800 ?
    O1 Cd1 . 2.396(3) ?
    O2 H2A . 0.8400 ?
    Cd1 Br2 . 2.5490(7) ?
    Cd1 Br1 . 2.5585(6) ?
loop_
    _geom_angle_atom_site_label_1
    _geom_angle_atom_site_label_2
    _geom_angle_atom_site_label_3
    _geom_angle_site_symmetry_1
    _geom_angle_site_symmetry_3
    _geom_angle
    _geom_angle_publ_flag
    N1 C1 C2 . . 124.1(5) ?
    N1 C1 H1 . . 118.0 ?
    C2 C1 H1 . . 118.0 ?
    C3 C2 C1 . . 117.7(5) ?
    C3 C2 H2 . . 121.1 ?
    C1 C2 H2 . . 121.1 ?
    C2 C3 C4 . . 119.1(5) ?
    C2 C3 H3 . . 120.5 ?
    C4 C3 H3 . . 120.5 ?
    C3 C4 C5 . . 119.4(5) ?
    C3 C4 H4 . . 120.3 ?
    C5 C4 H4 . . 120.3 ?
    N1 C5 C4 . . 121.3(5) ?
    N1 C5 C6 . . 117.0(4) ?
    C4 C5 C6 . . 121.6(4) ?
    N2 C6 C5 . . 117.3(4) ?
    N2 C6 H6 . . 121.4 ?
    C5 C6 H6 . . 121.4 ?
    O1 C7 N3 . . 122.6(4) ?
    O1 C7 C8 . . 121.7(4) ?
    N3 C7 C8 . . 115.7(4) ?
    N4 C8 C9 . . 123.5(5) ?
    N4 C8 C7 . . 117.6(4) ?
    C9 C8 C7 . . 118.9(4) ?
    C10 C9 C8 . . 118.2(5) ?
    C10 C9 H9 . . 120.9 ?
    C8 C9 H9 . . 120.9 ?
    C11 C10 C9 . . 118.8(5) ?
    C11 C10 H10 . . 120.6 ?
    C9 C10 H10 . . 120.6 ?
    C10 C11 C12 . . 118.9(5) ?
    C10 C11 H11 . . 120.6 ?
    C12 C11 H11 . . 120.6 ?
    N4 C12 C11 . . 123.9(5) ?
    N4 C12 H12 . . 118.1 ?
    C11 C12 H12 . . 118.1 ?
    O2 C13 H13A . . 109.5 ?
    O2 C13 H13B . . 109.5 ?
    H13A C13 H13B . . 109.5 ?
    O2 C13 H13C . . 109.5 ?
    H13A C13 H13C . . 109.5 ?
    H13B C13 H13C . . 109.5 ?
    C1 N1 C5 . . 118.3(4) ?
    C1 N1 Cd1 . . 125.0(3) ?
    C5 N1 Cd1 . . 116.7(3) ?
    C6 N2 N3 . . 121.8(4) ?
    C6 N2 Cd1 . . 120.1(3) ?
    N3 N2 Cd1 . . 118.1(3) ?
    C7 N3 N2 . . 115.3(4) ?
    C7 N3 H3N . . 122.4 ?
    N2 N3 H3N . . 122.4 ?
    C12 N4 C8 . . 116.7(4) ?
    C7 O1 Cd1 . . 117.1(3) ?
    C13 O2 H2A . . 109.5 ?
    N2 Cd1 N1 . . 68.80(14) ?
    N2 Cd1 O1 . . 66.95(12) ?
    N1 Cd1 O1 . . 135.60(13) ?
    N2 Cd1 Br2 . . 120.65(9) ?
    N1 Cd1 Br2 . . 102.70(12) ?
    O1 Cd1 Br2 . . 102.51(8) ?
    N2 Cd1 Br1 . . 122.22(9) ?
    N1 Cd1 Br1 . . 109.42(11) ?
    O1 Cd1 Br1 . . 91.20(8) ?
    Br2 Cd1 Br1 . . 115.99(2) ?
loop_
    _geom_torsion_atom_site_label_1
    _geom_torsion_atom_site_label_2
    _geom_torsion_atom_site_label_3
    _geom_torsion_atom_site_label_4
    _geom_torsion_site_symmetry_1
    _geom_torsion_site_symmetry_2
    _geom_torsion_site_symmetry_3
    _geom_torsion_site_symmetry_4
    _geom_torsion
    _geom_torsion_publ_flag
    N1 C1 C2 C3 . . . . 3.2(11) ?
    C1 C2 C3 C4 . . . . -1.3(10) ?
    C2 C3 C4 C5 . . . . -0.8(8) ?
    C3 C4 C5 N1 . . . . 1.4(8) ?
    C3 C4 C5 C6 . . . . -175.4(5) ?
    N1 C5 C6 N2 . . . . -0.6(7) ?
    C4 C5 C6 N2 . . . . 176.2(5) ?
    O1 C7 C8 N4 . . . . 174.9(4) ?
    N3 C7 C8 N4 . . . . -4.3(6) ?
    O1 C7 C8 C9 . . . . -5.0(7) ?
    N3 C7 C8 C9 . . . . 175.9(4) ?
    N4 C8 C9 C10 . . . . -1.7(7) ?
    C7 C8 C9 C10 . . . . 178.1(4) ?
    C8 C9 C10 C11 . . . . -0.5(7) ?
    C9 C10 C11 C12 . . . . 1.5(7) ?
    C10 C11 C12 N4 . . . . -0.5(8) ?
    C2 C1 N1 C5 . . . . -2.7(10) ?
    C2 C1 N1 Cd1 . . . . 176.8(5) ?
    C4 C5 N1 C1 . . . . 0.4(8) ?
    C6 C5 N1 C1 . . . . 177.2(5) ?
    C4 C5 N1 Cd1 . . . . -179.2(4) ?
    C6 C5 N1 Cd1 . . . . -2.3(6) ?
    C5 C6 N2 N3 . . . . -176.9(4) ?
    C5 C6 N2 Cd1 . . . . 3.4(6) ?
    O1 C7 N3 N2 . . . . 0.2(6) ?
    C8 C7 N3 N2 . . . . 179.3(4) ?
    C6 N2 N3 C7 . . . . 179.5(4) ?
    Cd1 N2 N3 C7 . . . . -0.8(5) ?
    C11 C12 N4 C8 . . . . -1.6(7) ?
    C9 C8 N4 C12 . . . . 2.7(7) ?
    C7 C8 N4 C12 . . . . -177.1(4) ?
    N3 C7 O1 Cd1 . . . . 0.5(6) ?
    C8 C7 O1 Cd1 . . . . -178.6(3) ?
loop_
    _geom_hbond_atom_site_label_D
    _geom_hbond_atom_site_label_H
    _geom_hbond_atom_site_label_A
    _geom_hbond_site_symmetry_A
    _geom_hbond_distance_DH
    _geom_hbond_distance_HA
    _geom_hbond_distance_DA
    _geom_hbond_angle_DHA
    N3 H3N O2 4_666 0.88 1.96 2.803(5) 161
    O2 H2A Br1 2_555 0.84 2.70 3.456(4) 150
    C2 H2 Br2 3_666 0.95 2.90 3.734(6) 147
    C4 H4 Br2 4_566 0.95 2.91 3.826(5) 162
    C10 H10 Br1 2_645 0.95 2.85 3.703(5) 149
_shelx_hkl_file
;
   0   0  -1 37.8832 108.062   4
   0   0  -2 45873.5 1091.71   3
   0   0  -2 41876.0 1206.40   4
   0   0  -3-1.21559 402.603   4
   0   0   4 70722.2 1382.90   1
   0   0  -4 68744.9 2233.43   4
   0   0  -5-22.6077 487.369   4
   0   0   5 55.2576 174.625   1
   0   0  -6 261785. 5314.40   4
   0   0   6 268593. 3050.50   1
   0   0   7 16.9289 186.044   1
   0   0  -7-134.864 588.269   4
   0   0  -8 59132.2 2943.57   4
   0   0  -9-271.200 609.962   4
   0   0 -10 41222.5 2713.93   4
   0   0 -11-714.932 387.547   7
   0   0 -11-417.731 577.533   4
   0   0 -11-516.484 400.636   6
   0   0 -12 6347.17 900.206   6
   0   0 -12 7330.75 1354.50   4
   0   0 -12 7871.28 958.631   7
   0   0 -13-535.330 481.938   6
   0   0 -13-47.0469 350.641   7
   0   0 -14 17767.9 1364.09   7
   0   0 -14 15956.0 1326.15   6
   0   0 -15-4.28541 398.094   6
   0   0 -16 21839.4 1278.76   6
   0   0 -17 642.414 303.981   6
   0  -1  -1 33755.6 649.068   3
   0   1   1 33765.9 809.364   1
   0   1  -1 34391.1 654.165   3
   0   1  -2 257949. 1560.31   2
   0   1  -2 257289. 2637.99   4
   0   1   3 26963.3 972.898   1
   0   1  -3 24904.6 1116.19   4
   0   1  -4 17912.4 1145.61   4
   0   1   4 19284.0 902.275   1
   0  -1   4 19873.4 540.667   1
   0  -1  -5 7687.07 956.493   4
   0   1   5 8247.70 656.881   1
   0  -1   5 7528.69 370.683   1
   0   1  -5 6908.96 896.668   4
   0  -1   6 30828.4 761.117   1
   0  -1  -6 31554.5 1895.12   4
   0   1  -6 29654.8 1831.10   4
   0   1   6 32921.1 1284.68   1
   0  -1  -7 17032.4 1512.92   4
   0   1  -7 17448.0 1570.19   4
   0   1   7 17432.2 979.111   1
   0  -1  -8 316364. 6723.70   4
   0   1  -8 303798. 6675.06   4
   0   1  -9 704.643 710.705   4
   0  -1  -9 2055.51 826.085   4
   0   1 -10 17577.8 1882.35   4
   0  -1 -10 18428.6 1857.58   4
   0  -1 -11 7313.38 846.074   7
   0  -1 -11 7682.15 1266.99   4
   0   1 -11 7218.32 1232.72   4
   0  -1 -11 7032.44 944.499   6
   0   1 -11 7445.75 890.894   6
   0   1 -11 6992.83 823.346   7
   0  -1 -12 407.871 382.693   7
   0   1 -12-110.934 568.683   6
   0   1 -12 63.8179 312.084   7
   0  -1 -12-55.9849 488.303   6
   0  -1 -12-150.039 619.724   4
   0  -1 -13 1211.06 576.623   6
   0   1 -13 1212.02 512.228   7
   0  -1 -13 1069.60 467.809   7
   0   1 -13 1292.33 576.478   6
   0  -1 -14 35202.8 1939.43   6
   0  -1 -14 39253.7 1987.95   7
   0   1 -14 37874.5 1940.74   6
   0   1 -14 37068.2 1918.88   7
   0  -1 -15 3316.48 697.042   7
   0   1 -15 3680.44 692.517   6
   0  -1 -15 2593.91 642.073   6
   0   1 -16 1851.06 457.005   6
   0  -1 -16 2109.47 518.457   6
   0   1 -17 2148.12 374.694   6
   0  -1 -17 215.926 286.052   6
   0   2   0 470429. 3231.97   1
   0   2  -1-22.7955 124.479   1
   0   2   1 106.061 238.249   1
   0   2  -2 1054.37 116.318   1
   0   2   2 1267.10 339.711   1
   0   2   3 66507.2 1734.72   1
   0   2  -3 65581.0 1001.64   2
   0   2  -3 67762.0 1742.73   4
   0   2  -4 62085.1 1973.00   4
   0   2  -4 61317.3 1005.40   2
   0   2   4 62109.5 1791.28   1
   0   2  -5 54702.5 2166.52   4
   0   2   5 59809.4 1873.64   1
   0   2  -6 199005. 4583.60   4
   0  -2  -6 208460. 4666.71   4
   0   2   7 12905.8 967.950   1
   0  -2  -7 9940.75 1207.62   4
   0   2  -7 11103.9 1289.60   4
   0  -2  -8 33638.8 2212.64   4
   0   2   8 39548.1 1651.40   1
   0   2  -8 35279.4 2354.48   4
   0  -2  -9 7845.05 1173.76   4
   0   2  -9 8948.35 1367.90   4
   0   2 -10 43777.6 2965.08   4
   0  -2 -10 43545.1 2786.63   4
   0   2 -11 8147.54 900.687   7
   0  -2 -11 8515.15 1413.26   4
   0   2 -11 7183.48 858.537   6
   0  -2 -11 8016.24 961.555   6
   0  -2 -11 7318.73 864.074   7
   0   2 -12 21253.7 1452.08   7
   0  -2 -12 24514.5 1591.04   7
   0  -2 -12 22712.4 1447.98  11
   0  -2 -12 20479.0 2118.35   4
   0  -2 -12 21662.3 1575.68   6
   0   2 -12 21449.1 1481.35   6
   0  -2 -13 16956.0 1438.40   6
   0   2 -13 15704.8 1255.51   7
   0   2 -13 16339.4 1291.59   6
   0  -2 -13 14791.2 1286.26   7
   0   2 -14 2789.16 668.399   7
   0  -2 -14 2914.61 644.699   7
   0  -2 -14 2620.78 675.994   6
   0   2 -14 3639.74 670.197   6
   0  -2 -15 12670.3 1136.10   7
   0   2 -15 10929.5 957.044   6
   0  -2 -15 10705.4 1090.97   6
   0  -2 -16 18435.4 1235.78   6
   0   2 -16 17421.9 1035.76   6
   0  -2 -17 1469.36 400.991   6
   0  -2 -18 309.545 186.217   6
   0   3   0-5.66849 273.932   1
   0   3  -1 15639.7 657.191   1
   0   3   1 15546.0 861.111   1
   0   3   2 142100. 2661.35   1
   0   3  -2 141203. 1523.29   1
   0   3   3 18995.9 1101.91   1
   0   3   4 14815.7 1028.45   1
   0   3  -4 14966.9 576.536   2
   0   3   5 7246.53 815.050   1
   0   3  -5 7200.97 358.718   2
   0   3   6 2098.38 544.891   1
   0   3   7 62903.8 2255.63   1
   0  -3  -8 166347. 4848.15   4
   0   3   8 163513. 3702.01   1
   0  -3  -9-160.319 499.177   4
   0  -3 -10 1613.27 785.047   4
   0   3 -11 914.191 418.739   7
   0  -3 -11 213.740 340.850   7
   0  -3 -11 732.056 636.050   4
   0  -3 -11 693.483 382.569  11
   0   3 -11-198.231 369.364   6
   0  -3 -11 537.883 413.277   6
   0   3 -12 646.091 327.043   6
   0   3 -12 104.904 312.562   7
   0  -3 -12 242.699 366.376  11
   0  -3 -12 811.505 474.170   7
   0  -3 -12 733.817 603.340   6
   0   3 -13 19546.7 1329.64   6
   0  -3 -13 16726.4 1284.98  11
   0  -3 -13 19492.6 1414.81   7
   0  -3 -13 18520.0 1468.64   6
   0   3 -13 19892.4 1394.22   7
   0  -3 -14 58964.6 2193.68  11
   0  -3 -14 62421.3 2564.01   6
   0   3 -14 61194.4 2230.36   6
   0  -3 -14 65326.9 2521.28   7
   0  -3 -15 11360.6 1104.47   6
   0  -3 -15 9889.17 1000.29   7
   0   3 -15 9985.85 869.092   6
   0  -3 -16-22.7949 406.472   6
   0  -3 -17 449.027 344.358   6
   0   4   0 94047.1 2071.27   1
   0   4   1 7315.29 721.973   1
   0   4  -1 6932.22 558.942   1
   0   4   2 48248.4 1774.33   1
   0   4  -2 46516.6 1131.77   1
   0   4   3 129607. 3014.28   1
   0   4  -3 134538. 1581.35   1
   0   4   4 12349.7 1051.52   1
   0   4  -4 11266.2 594.629   2
   0   4  -5 42584.9 1020.10   2
   0   4   5 43899.4 1940.31   1
   0   4   6 206933. 4283.84   1
   0   4   7 559.271 395.882   1
   0   4   8 13117.1 1182.04   1
   0  -4  -8 12949.8 1456.90   4
   0   4   9 1870.82 522.821   1
   0  -4  -9 1555.48 660.413   4
   0  -4 -10 39454.1 1796.99   7
   0  -4 -10 36437.6 2632.68   4
   0  -4 -10 38097.6 1904.68   6
   0  -4 -10 40603.3 2010.80  11
   0  -4 -11 6850.06 912.001  11
   0  -4 -11 6275.82 1274.20   4
   0  -4 -11 5734.83 772.440   7
   0   4 -11 4892.97 736.377   7
   0  -4 -11 5095.43 853.122   6
   0   4 -12 37337.9 1849.20   7
   0  -4 -12 43045.3 2048.95   7
   0  -4 -12 42216.1 2163.58   6
   0  -4 -12 37634.9 2013.74  11
   0  -4 -13 4204.97 753.816  11
   0  -4 -13 4089.75 817.272   6
   0  -4 -13 4274.12 801.895   7
   0  -4 -14 531.977 588.965   6
   0  -4 -14 1085.35 512.204   7
   0  -4 -14 341.695 375.999  11
   0  -4 -15 7387.21 880.686   6
   0  -4 -15 6105.81 692.895  11
   0  -4 -16 37473.0 1660.69   6
   0  -4 -17 1446.69 382.181   6
   0   5   0 208.511 376.058   1
   0   5   1 97.8274 395.139   1
   0   5  -1 219.016 306.078   1
   0   5  -2 16521.6 812.988   1
   0   5   2 15610.1 1154.13   1
   0   5   3 3306.73 673.547   1
   0   5  -3 4216.83 394.822   1
   0   5   4 19956.0 1386.80   1
   0   5   5 18803.3 1406.42   1
   0   5  -5 19177.0 814.940   2
   0   5   6 66997.9 2649.10   1
   0   5   7 47797.2 2310.57   1
   0   5   8 66435.8 2748.77   1
   0  -5  -9 9214.46 1340.21   4
   0   5   9 10176.8 1156.12   1
   0  -5 -10 18847.8 1443.96  11
   0  -5 -10 15831.6 1156.35   7
   0  -5 -10 17752.1 1349.18   6
   0   5 -11 1796.57 515.534   7
   0  -5 -11 1536.69 817.060   4
   0  -5 -11 1920.84 621.845  11
   0  -5 -11 1802.51 531.168   7
   0  -5 -11 897.244 573.839   6
   0  -5 -12 1336.10 627.798   6
   0  -5 -12 1153.53 487.459  11
   0  -5 -12 1012.77 463.003   7
   0  -5 -13 21946.4 1493.54   7
   0  -5 -13 19238.0 1490.75   6
   0  -5 -13 20748.6 1542.71  11
   0  -5 -14 71560.3 2501.64   7
   0  -5 -14 63162.0 2402.07  11
   0  -5 -14 67959.8 2612.73   6
   0  -5 -15 5347.97 766.192   6
   0  -5 -15 4625.71 628.997  11
   0  -5 -16-189.423 390.221   6
   0  -5 -17 31.7032 247.540   6
   0   6   0 23657.9 1317.68   1
   0   6  -1 87875.1 2280.33   1
   0   6   1 89420.9 2688.61   1
   0   6  -2 17857.5 970.711   1
   0   6   2 17560.4 1316.14   1
   0   6  -3 7037.24 565.997   1
   0   6   3 7233.46 970.757   1
   0   6   4 1577.40 630.895   1
   0   6   5 19651.2 1530.06   1
   0   6   6 110294. 3606.08   1
   0   6   7 36713.2 2148.71   1
   0   6   8 11458.7 1222.39   1
   0  -6  -9 893.588 523.889  11
   0  -6  -9 13.5939 651.177   4
   0   6   9-19.9916 298.762   1
   0  -6 -10 24201.4 2244.07   4
   0  -6 -10 26343.4 1742.87  11
   0  -6 -10 24422.9 1410.46   7
   0  -6 -10 27268.5 1638.44   6
   0  -6 -11-568.918 404.063  11
   0  -6 -11-68.6148 374.027   7
   0  -6 -11-1258.59 737.833   4
   0  -6 -11 388.298 480.926   6
   0  -6 -12 56650.8 2583.52  11
   0  -6 -12 58848.2 2299.62   7
   0  -6 -12 58862.8 2526.82   6
   0  -6 -13-111.059 491.392  11
   0  -6 -13 540.986 520.102   6
   0  -6 -13 329.579 331.536   7
   0  -6 -14-110.510 406.526  11
   0  -6 -14 120.859 495.004   6
   0  -6 -14-193.597 342.066   7
   0  -6 -15 785.143 426.406  11
   0  -6 -15 1404.36 484.195   6
   0  -6 -16 32065.2 1233.17  11
   0  -6 -16 32830.9 1406.31   6
   0  -6 -17 869.022 304.895   6
   0   7   0 696.907 454.130   1
   0   7  -1 49462.0 1897.17   1
   0   7   1 49346.0 2188.72   1
   0   7  -2 68894.2 2032.09   1
   0   7   2 70742.2 2728.54   1
   0   7   3 21670.8 1631.41   1
   0   7  -3 24378.1 1098.71   1
   0   7   4 64416.4 2808.01   1
   0   7   5 7339.25 1062.31   1
   0   7   6 1666.79 606.400   1
   0   7   7 4259.81 865.673   1
   0   7   8 55881.1 2861.40   1
   0  -7  -9 54966.9 2481.79  11
   0   7   9 59856.1 2948.04   1
   0  -7  -9 55475.2 2193.00   6
   0  -7 -10 18384.6 2065.94   4
   0  -7 -10 15023.0 1372.16  11
   0   7  10 15505.5 1547.49   1
   0  -7 -10 15019.6 1279.55   6
   0  -7 -11 18888.2 1447.81   6
   0  -7 -11 19394.9 1289.25   7
   0  -7 -11 17181.6 1490.21  11
   0  -7 -12 11305.4 1234.86  11
   0  -7 -12 10985.4 1163.25   6
   0  -7 -12 10878.9 998.362   7
   0  -7 -13 778.559 560.219   6
   0  -7 -13 1653.38 412.705   7
   0  -7 -13 1170.92 602.071  11
   0  -7 -14 25650.5 1554.06  11
   0  -7 -14 25532.8 1524.94   6
   0  -7 -15 6868.67 771.014   6
   0  -7 -15 6273.82 736.547  11
   0  -7 -16 31.3775 287.102   6
   0  -7 -16 281.298 275.706  11
   0   8   0 31623.5 1774.51   1
   0   8   1 245456. 5158.27   1
   0   8  -1 241316. 4521.14   1
   0   8   2 2008.83 890.936   1
   0   8  -2 396.520 301.052   1
   0   8   3 18754.2 1613.50   1
   0   8  -3 18998.5 1066.64   1
   0   8   4 37992.0 2300.22   1
   0   8   5 1476.91 613.911   1
   0   8   6 50669.2 2780.40   1
   0   8   7 100368. 3908.16   1
   0   8   8 405.514 474.046   1
   0  -8  -8-165.991 492.279  11
   0  -8  -9 4492.02 809.276  11
   0  -8  -9 3705.08 705.289   6
   0   8   9 3945.28 949.932   1
   0  -8 -10 47302.6 2418.57  11
   0  -8 -10 49895.3 2186.50   6
   0  -8 -11 10487.7 1222.66  11
   0  -8 -11 12584.4 1186.06   6
   0  -8 -12 19326.1 1579.46  11
   0  -8 -12 17386.2 1360.20   6
   0  -8 -13-336.614 465.317  11
   0  -8 -13 27.3535 414.811   6
   0  -8 -14 962.161 439.760   6
   0  -8 -14 793.918 505.631  11
   0  -8 -15 140.425 295.321   6
   0  -8 -15 304.968 356.675  11
   0  -8 -16 11990.3 699.832   6
   0  -8 -16 11632.2 707.347  11
   0   9   0 434.269 452.310   1
   0   9  -1 15010.3 1228.41   1
   0   9   1 18336.2 1560.89   1
   0   9   2 131367. 4225.58   1
   0   9  -2 122212. 3203.58   1
   0   9   3 62324.7 3036.47   1
   0   9   4 44852.6 2658.29   1
   0   9   5 16909.6 1680.26   1
   0   9   6 16684.8 1713.40   1
   0  -9  -7 12761.5 1230.70  11
   0   9  -7 11408.0 1136.41  10
   0   9   7 12147.0 1475.58   1
   0  -9  -8 34671.1 2029.01  11
   0   9  -8 32253.1 1869.98  10
   0   9   8 34370.5 2457.59   1
   0  -9  -9 72695.4 2484.05   6
   0   9   9 77050.5 3627.30   1
   0  -9  -9 73678.2 3004.82  11
   0  -9 -10 3051.97 772.712  11
   0  -9 -10 2424.03 612.069   6
   0  -9 -11 1992.68 589.405   6
   0  -9 -11 1513.23 630.045  11
   0  -9 -12 19374.1 1564.52  11
   0  -9 -12 20367.2 1391.33   6
   0  -9 -13 2130.43 640.080  11
   0  -9 -13 1532.51 497.500   6
   0  -9 -14 5440.37 734.528  11
   0  -9 -14 6155.09 680.724   6
   0  -9 -15 1735.13 367.507   6
   0  -9 -15 1222.74 410.264  11
   0  10   0 65425.9 2881.58   1
   0  10  -1 69156.6 2769.47   1
   0  10   1 72389.8 3209.82   1
   0  10   2 55635.8 2921.65   1
   0  10  -2 51093.4 2200.08   1
   0  10   3 3096.43 849.876   1
   0  10   4 128326. 4697.99   1
   0  10   5 2754.02 802.520   1
   0  10  -5 2031.25 669.491  10
   0  10   6 29828.8 2347.46   1
   0 -10  -6 29652.4 1725.37  11
   0  10  -6 29348.7 1883.39  10
   0  10  -7 44729.8 2316.38  10
   0 -10  -7 46592.2 2277.97  11
   0  10   7 48219.6 3008.30   1
   0 -10  -8 3465.39 784.037  11
   0  10  -8 2251.22 737.365  10
   0  10   8 2969.78 1045.41   1
   0  10  -9-432.096 425.753  10
   0 -10  -9-712.365 539.708  11
   0 -10 -10 14989.0 1427.51  11
   0 -10 -11 3378.49 758.661  11
   0 -10 -11 2488.64 633.928   6
   0 -10 -12-253.736 486.862  11
   0 -10 -12 33.8372 356.155   6
   0 -10 -13 90.5937 299.326   6
   0 -10 -13 896.171 504.757  11
   0 -10 -14 1301.80 426.906  11
   0 -10 -15-402.045 304.909  11
   0  11   0 1191.48 497.104   1
   0  11   1 10184.8 1307.12   1
   0  11  -1 10049.1 1145.94   1
   0  11   2 118127. 4467.30   1
   0  11  -3 1447.88 545.379  10
   0  11   3 2081.28 692.014   1
   0  11  -4 44826.3 2425.86  10
   0  11   4 42133.0 2847.76   1
   0 -11  -5 670.481 379.978  11
   0  11   5 42.4443 630.667   1
   0 -11  -6 41252.5 2065.46  11
   0  11   6 48048.1 3072.37   1
   0  11  -6 43390.8 2420.41  10
   0  11   7 7052.93 1325.39   1
   0 -11  -7 9308.12 1099.62  11
   0  11  -7 8654.00 1139.09  10
   0 -11  -8 5153.03 928.577  11
   0  11  -8 6216.55 968.302  10
   0 -11  -9 7785.18 1017.21  11
   0  11  -9 8316.14 1068.35  10
   0 -11 -10 623.284 538.579  11
   0 -11 -11-260.042 471.674  11
   0 -11 -12 26591.8 1598.54  11
   0 -11 -13 5646.10 758.883  11
   0 -11 -14-274.012 336.462  11
   0 -11 -15 5012.72 472.410  11
   0  12   0 65413.3 3136.94   1
   0  12   0 69245.1 2895.25  10
   0  12   1 4199.76 768.606  10
   0  12   1 4154.67 951.659   1
   0  12  -1 2899.83 716.663  10
   0  12  -2 39593.4 2348.65  10
   0  12   2 45631.1 2919.20   1
   0  12   2 41769.4 2009.77  10
   0  12   3-1493.68 701.768   1
   0  12  -3 619.070 656.490  10
   0  12   4 72359.1 3811.51   1
   0  12  -4 74821.9 3289.40  10
   0  12   5 40753.6 2896.31   1
   0  12  -5 42446.5 2519.61  10
   0  12  -6 12660.6 1463.60  10
   0 -12  -6 11948.0 1200.30  11
   0  12  -7 740.573 655.448  10
   0 -12  -7 751.160 504.125  11
   0 -12  -8-718.344 521.955  11
   0  12  -8 758.379 554.666  10
   0 -12  -9 6951.11 990.036  11
   0  12  -9 7006.25 985.015  10
   0  12 -10 20030.5 1494.95  10
   0 -12 -10 20204.9 1485.60  11
   0 -12 -11 231.575 468.339  11
   0 -12 -12 226.482 446.013  11
   0 -12 -13 1699.91 470.770  11
   0 -12 -14 1895.72 389.057  11
   0  13   0 493.524 571.314  10
   0  13  -1 1447.75 728.003  10
   0  13   1 3039.05 777.604  10
   0  13   1 1212.89 728.827   1
   0  13   2 35186.0 2646.71   1
   0  13  -2 31033.9 2236.05  10
   0  13   2 33079.1 1911.85  10
   0  13  -3 5822.37 1104.66  10
   0  13   3 4523.09 1173.71   1
   0  13  -4 33003.3 2400.37  10
   0  13  -5 17780.7 1771.53  10
   0 -13  -6 61372.0 2369.12  11
   0  13  -6 67135.1 3210.89  10
   0 -13  -7 17625.9 1365.19  11
   0  13  -7 19138.7 1737.74  10
   0 -13  -8 22481.6 1544.90  11
   0  13  -8 23832.2 1848.13  10
   0  13  -9 539.350 509.733  10
   0 -13  -9 1114.30 547.998  11
   0 -13 -10 9606.53 1049.77  11
   0  13 -10 9893.18 1103.54  10
   0 -13 -11 2211.82 607.306  11
   0 -13 -12 15230.1 1040.06  11
   0 -13 -13 4184.80 524.825  11
   0  14   0 1384.83 696.428  10
   0  14   1-225.472 434.362  10
   0  14  -1 11.0721 719.077  10
   0  14  -2 30010.5 2282.54  10
   0  14   2 35515.4 2038.32  10
   0  14  -3 768.878 636.286  10
   0  14  -4 29434.2 2275.43  10
   0  14  -5 1297.36 810.181  10
   0  14  -6 930.862 615.627  10
   0  14  -7 6607.71 1147.45  10
   0 -14  -7 3828.76 690.235  11
   0  14  -8 4539.78 963.066  10
   0 -14  -8 4016.93 728.637  11
   0 -14  -9 15386.1 1199.23  11
   0  14  -9 14373.1 1331.34  10
   0 -14 -10 14580.1 1111.32  11
   0  14 -10 12701.7 1119.67  10
   0 -14 -11 374.449 401.220  11
   0 -14 -12 11755.6 785.135  11
   0  15   0-24.3879 574.494  10
   0  15   1 574.054 562.782  10
   0  15  -1 594.670 716.287  10
   0  15  -2 583.061 755.057  10
   0  15   2 727.528 427.812  10
   0  15  -3 4920.16 1101.85  10
   0  15  -4 27271.1 2225.77  10
   0  15  -5 1050.87 782.035  10
   0  15  -6 1802.79 814.602  10
   0  15  -7 14133.8 1467.69  10
   0  15  -8 3443.40 869.840  10
   0 -15  -9 372.714 407.796  11
   0  15  -9-692.353 596.739  10
   0 -15 -10 25309.1 1151.84  11
   0  15 -10 24822.4 1315.90  10
   0 -15 -11 6673.80 559.536  11
   0  16   0 336.905 673.141  10
   0  16   1 2745.92 708.564  10
   0  16  -1 3231.07 951.609  10
   0  16   2 14960.2 1304.51  10
   0  16  -2 15569.8 1658.82  10
   0  16  -3 10449.7 1474.02  10
   0  16  -4 2862.11 959.005  10
   0  16  -5 365.838 762.553  10
   0  16  -6 1494.76 829.241  10
   0  16  -7 2922.47 738.247  10
   0  16  -8 15911.7 1355.49  10
   0  16  -9 6298.97 778.207  10
   0  17   0 163.437 605.613  10
   0  17  -1 7480.14 1214.95  10
   0  17   1 7108.71 1058.55  10
   0  17  -2 4651.67 1178.88  10
   0  17  -3 2239.24 994.329  10
   0  17  -4 11351.1 1468.34  10
   0  17  -5 19228.9 1701.14  10
   0  17  -6 494.881 643.974  10
   0  17  -7 1514.63 671.432  10
   0  17  -8 11.1250 431.100  10
   0  18   0 319.560 573.661  10
   0  18   1 4013.55 731.429  10
   0  18  -1 2679.53 845.160  10
   0  18  -2 10335.9 1290.86  10
   0  18  -3 30763.6 2007.46  10
   0  18  -4 2499.30 841.540  10
   0  18  -5 1876.22 769.330  10
   0  18  -6 1792.19 624.819  10
   0  18  -7 4002.28 680.331  10
   0  19  -1 15841.4 1185.31  10
   0  19  -2 5086.94 799.116  10
   0  19  -3 937.394 637.965  10
   0  19  -4 8540.50 949.763  10
   1   0 -17 19342.1 1067.10   6
   1   0 -16-5.59029 378.939   6
   1   0 -15 16939.8 1337.84   6
   1   0 -14-38.6526 492.335   6
   1   0 -13 1999.59 641.701   6
   1   0 -13 1885.23 617.062   7
   1   0 -12 64.1342 460.553   6
   1   0 -12 6.98309 267.372   7
   1   0 -11 6338.02 807.726   7
   1   0 -11 6195.31 1115.95   4
   1   0 -11 7139.17 935.915   6
   1   0 -10-388.177 579.497   4
   1   0  -9 72274.8 3223.03   4
   1   0  -8 152.885 466.354   4
   1   0  -7 19976.4 1520.86   4
   1   0  -7 20480.6 1508.95   3
  -1   0   6 122.632 201.753   1
   1   0  -6-129.496 467.977   4
   1   0  -6-96.9553 454.104   3
   1   0  -5 84821.9 2470.43   3
  -1   0   5 79324.1 1565.62   1
   1   0  -5 81658.6 2458.27   4
   1   0  -4 123.156 325.941   3
   1   0  -4 11.6735 363.206   4
  -1   0   4 79.2929 206.000   1
   1   0  -3 687751. 4949.35   4
  -1   0   3 696144. 4183.32   1
   1   0  -2-9.00480 168.605   4
  -1   0   2 18.4807 200.504   1
  -1   0   2-11.8301 167.405   2
  -1   0   1 72021.9 1319.37   2
  -1   0   0-74.6179 252.011   2
  -1   0   0 52.0498 90.7161   4
  -1   0  -1 265621. 2600.65   4
  -1   0  -1 277415. 3149.95   2
  -1   0  -2-2.07023 320.232   4
  -1   0  -2 88.5149 337.739   2
  -1   0  -3 532078. 5715.68   4
  -1   0  -3 550236. 5235.70   2
  -1   0  -4 227.801 502.051   4
  -1   0  -5 234973. 4854.13   4
  -1   0  -6 330.674 584.944   4
  -1   0  -7 294397. 6431.90   4
  -1   0  -8 148.747 643.418   4
  -1   0  -9 11797.2 1468.04   4
  -1   0 -10 746.473 707.666   4
  -1   0 -11 82717.2 2754.87   6
  -1   0 -11 81464.4 4135.05   4
  -1   0 -11 81007.6 2688.20   7
  -1   0 -12-102.761 382.320   7
  -1   0 -12 505.468 734.871   4
  -1   0 -12 149.547 457.747   6
  -1   0 -13 36271.2 1934.06   6
  -1   0 -13 36854.1 1924.32   7
  -1   0 -14 150.662 401.339   6
  -1   0 -14-487.427 436.550   7
  -1   0 -15 60244.3 2276.86   7
  -1   0 -15 55744.9 2133.76   6
  -1   0 -16-162.336 314.944   6
  -1   0 -17 1967.49 340.349   6
   1  -1 -18 1394.07 279.511   6
   1   1 -17 14668.5 895.170   6
   1  -1 -17 16388.1 1016.31   6
   1   1 -16 230.412 391.981   6
   1  -1 -16-660.724 444.595   6
   1   1 -15 35057.4 1825.44   6
   1  -1 -15 37072.3 1940.31   6
   1   1 -14-452.245 506.049   6
   1  -1 -14-360.669 569.375   6
   1   1 -13-752.871 503.861   6
   1  -1 -13 770.130 535.924   6
   1  -1 -13 380.911 405.737   7
   1   1 -12 1498.12 579.335   6
   1   1 -12 995.711 430.984   7
   1  -1 -12 1388.76 560.445   6
   1  -1 -12 1211.34 513.984   4
   1  -1 -12 1055.90 427.963   7
   1  -1 -11 5206.54 740.341   7
   1   1 -11 4356.36 624.868   7
   1   1 -11 6298.80 849.658   6
   1  -1 -11 4802.85 1004.58   4
   1  -1 -11 4974.31 869.816   6
   1   1 -10 10919.9 1412.85   4
   1  -1 -10 8358.79 1216.71   4
   1  -1  -9 58491.9 3268.10   4
   1   1  -9 46526.4 2659.08   4
   1  -1  -8 207.968 478.222   4
   1   1  -8 193.693 733.143   4
  -1   1   7 25711.8 1128.04   1
   1  -1  -7 23428.1 1653.54   4
   1   1  -7 22613.0 1608.09   4
  -1   1   6 1569.13 346.190   1
   1  -1  -6 1769.97 578.063   3
   1   1  -6 1793.73 562.666   4
   1   1  -6 1523.55 574.590   3
   1  -1  -6 2242.74 591.979   4
   1   1  -5 89577.7 2459.88   4
   1  -1  -5 90517.4 2568.85   3
   1   1  -5 86647.8 2526.40   3
  -1   1   5 91683.0 1967.15   1
   1   1  -4 2021.11 432.500   4
  -1   1   4 1860.01 357.441   1
   1  -1  -4 2100.02 470.729   3
   1  -1  -4 2623.54 536.532   4
   1   1  -4 2483.58 479.888   3
  -1   1   3 1019.94 318.523   1
  -1  -1   3 881.395 140.339   2
   1   1  -3 842.283 330.579   3
   1   1  -3 1226.99 307.116   4
   1  -1  -3 842.784 308.045   3
  -1  -1   2 2441.14 258.947   2
  -1   1   2 2236.11 355.556   1
  -1   1   1 146461. 1990.81   1
  -1  -1   1 148165. 1965.52   2
  -1   1   0 7090.52 464.920   1
  -1   1   0 7498.58 483.908   2
  -1  -1   0 7354.34 547.650   2
  -1   1  -1 3340.07 307.468   4
  -1   1  -1 3456.99 395.964   2
  -1  -1  -1 2923.45 497.016   2
  -1   1  -2 67503.1 1632.29   2
  -1   1  -2 70451.8 1626.63   4
  -1   1  -3 13420.7 949.572   4
  -1   1  -3 12343.8 803.042   2
  -1   1  -4 1441.39 566.297   4
  -1   1  -4 1705.69 436.915   2
  -1  -1  -5 456108. 6728.50   4
  -1   1  -5 430004. 6523.30   4
  -1  -1  -6 8188.68 1108.17   4
  -1   1  -6 9458.56 1214.78   4
  -1  -1  -7 159200. 4700.79   4
  -1   1  -7 157601. 4696.64   4
  -1  -1  -8 1153.96 753.229   4
  -1   1  -8 501.681 567.720   4
   1   1   8 1.86818 289.701   1
  -1   1  -9 67055.6 3518.74   4
  -1  -1  -9 67524.2 3476.74   4
  -1  -1 -10 1253.31 736.040   4
  -1   1 -10 1760.70 823.456   4
  -1  -1 -11 44720.0 2072.93   6
  -1   1 -11 40933.5 1925.71   7
  -1   1 -11 45789.3 2004.68   6
  -1  -1 -11 41063.7 1942.80   7
  -1  -1 -11 43139.6 2975.76   4
  -1   1 -11 47365.5 3202.34   4
  -1   1 -12 755.182 478.706   6
  -1   1 -12 2680.89 1026.72   4
  -1  -1 -12 1958.94 549.787   7
  -1  -1 -12 1184.58 562.295   6
  -1  -1 -12 2251.56 943.941   4
  -1   1 -12 1747.54 511.179   7
  -1   1 -13 60759.3 2435.63   7
  -1   1 -13 64967.1 2488.85   6
  -1  -1 -13 64926.7 2602.83   6
  -1  -1 -13 65233.1 2581.97   7
  -1   1 -14 6.44887 390.555   6
  -1  -1 -14 614.426 420.587   7
  -1   1 -14 108.981 407.916   7
  -1  -1 -14 124.502 463.707   6
  -1  -1 -15 6985.04 861.734   7
  -1   1 -15 6157.58 781.620   7
  -1   1 -15 6505.00 747.523   6
  -1  -1 -15 6901.81 849.704   6
  -1  -1 -16-428.709 359.904   6
  -1  -1 -16 338.516 436.921   7
  -1   1 -16-840.891 314.400   6
  -1  -1 -17 340.294 256.488   6
   1  -2 -18 1104.97 273.363   6
   1  -2 -17 7434.17 717.162   6
   1   2 -17 7631.85 586.266   6
   1  -2 -16 3785.71 679.679   6
   1   2 -16 3964.39 597.574   6
   1  -2 -15 30055.0 1774.71   6
   1   2 -15 27998.7 1583.88   6
   1  -2 -14-116.094 523.891   6
   1   2 -14 206.967 463.483   6
   1  -2 -13 1334.94 515.947  11
   1  -2 -13 805.946 502.413   6
   1   2 -13 1231.04 546.304   6
   1  -2 -13 1227.00 516.791   7
   1  -2 -12 14544.6 1212.06  11
   1   2 -12 13728.9 1189.49   7
   1   2 -12 16564.2 1376.98   6
   1  -2 -12 14725.0 1339.02   6
   1  -2 -12 15192.8 1672.93   4
   1  -2 -12 15190.9 1265.45   7
   1  -2 -11 4453.53 966.982   4
   1  -2 -11 5843.29 788.537   7
   1   2 -11 7538.17 933.405   6
   1  -2 -11 5452.75 762.795  11
   1  -2 -11 6106.01 899.983   6
   1   2 -11 5947.44 781.176   7
   1  -2 -10 13023.9 1491.87   4
   1  -2  -9 111910. 3981.52   4
   1  -2  -8 82411.2 3245.79   4
  -1   2   8 82808.7 2305.01   1
   1  -2  -7 37364.2 2041.30   4
  -1   2   7 34264.6 1480.69   1
  -1   2   6 3284.33 524.583   1
   1  -2  -6 2658.40 661.371   4
   1   2  -6 2713.07 623.463   3
   1   2  -6 2721.81 653.105   4
   1  -2  -6 2637.10 603.556   3
   1   2  -5 13041.0 1045.22   3
   1  -2  -5 14737.7 1083.68   3
  -1   2   5 13360.4 893.492   1
   1  -2  -4 4367.08 582.856   3
   1   2  -4 4713.85 588.594   3
  -1   2   4 4220.86 541.646   1
   1  -2  -3 168342. 2488.67   3
   1   2  -3 165469. 2507.12   3
  -1   2   2 123595. 2171.70   1
  -1   2   1 106819. 1915.70   1
  -1   2   0 15665.8 732.643   1
  -1   2  -1 139165. 2023.03   1
  -1   2  -2 11963.8 727.615   2
  -1   2  -3 45513.7 1563.94   4
  -1   2  -3 42417.5 1387.92   2
  -1   2  -4 26206.3 1172.21   2
  -1   2  -4 26707.0 1442.97   4
  -1   2  -5 180717. 3128.03   2
  -1   2  -5 159087. 3911.07   4
  -1   2  -6 33163.3 2061.49   4
  -1  -2  -6 34342.6 2078.80   4
  -1  -2  -7 72234.8 3160.14   4
  -1   2  -7 70076.3 3183.76   4
   1   2   7 72887.7 2470.64   1
  -1   2  -8 10995.1 1471.10   4
  -1  -2  -8 12185.5 1449.16   4
   1   2   8 11627.9 1054.67   1
  -1   2  -9 3497.91 929.962   4
  -1  -2  -9 3240.13 856.277   4
  -1  -2 -10 3714.63 600.423   7
  -1  -2 -10 2937.40 878.671   4
  -1  -2 -10 4928.96 720.612   6
  -1   2 -10 3437.89 930.472   4
  -1  -2 -11 49403.2 2209.05   6
  -1  -2 -11 52045.1 2200.95   7
  -1  -2 -11 48195.4 1982.05  11
  -1  -2 -11 50427.1 3285.75   4
  -1   2 -11 49848.2 2077.79   7
  -1   2 -11 51641.4 2079.26   6
  -1  -2 -12 10391.0 1094.25   6
  -1  -2 -12 10653.3 1096.50   7
  -1   2 -12 9731.50 992.878   6
  -1   2 -12 9339.80 981.620   7
  -1   2 -13 27460.7 1583.26   6
  -1  -2 -13 27505.9 1734.74   6
  -1  -2 -13 26990.6 1704.04   7
  -1   2 -13 29166.3 1691.32   7
  -1  -2 -14 434.558 487.198   6
  -1   2 -14 174.893 400.773   7
  -1  -2 -14-11.3446 412.402   7
  -1   2 -14 240.962 370.147   6
  -1   2 -15 24247.3 1276.77   6
  -1  -2 -15 23820.9 1477.41   7
  -1  -2 -15 25684.8 1534.73   6
  -1   2 -15 21603.2 1341.86   7
  -1  -2 -16 1626.61 451.603   6
  -1  -2 -16 1621.22 467.813   7
  -1  -2 -17 1602.36 366.168   6
   1  -3 -18 7282.10 515.099   6
   1  -3 -17 26476.1 1251.72   6
   1  -3 -16 3514.80 665.279   6
   1   3 -16 3060.86 492.202   6
   1   3 -15 15391.1 1119.71   6
   1  -3 -15 17014.7 1344.21   6
   1   3 -14 711.457 457.909   6
   1  -3 -14 1717.84 700.915   6
   1  -3 -14 1640.32 495.312  11
   1  -3 -13 16154.1 1426.04   6
   1  -3 -13 16226.4 1343.24  11
   1   3 -13 16042.7 1306.15   6
   1  -3 -13 17735.5 1387.96   7
   1  -3 -12 5237.77 1096.95   4
   1  -3 -12 4289.82 750.464   7
   1  -3 -12 3215.96 692.298  11
   1  -3 -12 3718.89 825.494   6
   1   3 -12 3031.59 713.303   6
   1   3 -11 37765.5 1823.61   7
   1   3 -11 39422.8 1947.01   6
   1  -3 -11 37688.4 2012.81   6
   1  -3 -11 40264.6 2060.08  11
   1  -3 -11 41909.5 2663.10   4
   1  -3 -11 38041.4 1852.02   7
   1  -3 -10 54699.2 2972.64   4
   1  -3  -9 63550.0 3011.35   4
  -1   3   8 14726.4 1123.87   1
   1  -3  -8 15722.4 1510.91   4
   1  -3  -7 25592.4 1718.35   4
  -1   3   7 29318.9 1521.21   1
  -1   3   6 32534.8 1575.29   1
   1  -3  -6 28887.5 1607.13   3
   1   3  -6 30700.9 1683.49   3
  -1   3   5 3401.94 601.179   1
   1   3  -5 3033.02 611.774   3
   1  -3  -5 3193.94 603.990   3
   1  -3  -4 35620.4 1410.08   3
  -1   3   4 32610.6 1455.61   1
   1   3  -4 32022.8 1372.91   3
  -1   3   3 72670.8 2025.51   1
   1   3  -3 73752.4 1727.42   3
   1  -3  -3 76515.7 1711.92   3
   1  -3  -2 71610.3 1413.04   3
   1   3  -2 71957.8 1444.61   3
  -1   3   2 68732.6 1859.97   1
  -1   3   1 175385. 2739.76   1
  -1   3   0 11974.5 742.515   1
  -1   3  -1 15381.7 788.555   1
  -1   3  -2 152767. 2247.32   1
  -1   3  -3 22725.2 1044.11   2
  -1   3  -4 9742.20 735.074   2
  -1   3  -5 166557. 3965.00   4
  -1   3  -5 162828. 2962.50   2
  -1   3  -6 12486.3 1327.41   4
  -1   3  -6 14469.7 930.343   2
   1   3   7 49554.0 2171.94   1
  -1  -3  -7 47046.3 2597.44   4
  -1   3  -7 48165.4 2687.72   4
   1   3   8 17521.9 1349.80   1
  -1  -3  -8 19164.4 1805.18   4
   1   3   9 5024.79 767.587   1
  -1  -3  -9 5509.16 1121.89   4
  -1  -3 -10 41952.8 2910.86   4
  -1  -3 -10 42597.4 1905.08   7
  -1  -3 -10 39864.3 1915.21   6
  -1  -3 -11 32699.1 1760.40  11
  -1   3 -11 35071.4 1747.50   7
  -1  -3 -11 38786.1 1987.55   6
  -1  -3 -11 33828.2 2693.74   4
  -1  -3 -11 36520.6 1858.28   7
  -1  -3 -12-899.044 390.720  11
  -1  -3 -12-113.356 337.859   7
  -1   3 -12-660.429 430.841   7
  -1  -3 -12 95.5427 445.610   6
  -1  -3 -13 20302.2 1514.88   6
  -1  -3 -13 20715.6 1494.12   7
  -1  -3 -13 17756.5 1224.01  11
  -1   3 -13 19894.3 1375.55   7
  -1   3 -14-458.552 353.588   7
  -1  -3 -14 113.227 471.620   6
  -1  -3 -14-89.5384 439.592   7
  -1  -3 -15 8569.51 942.790   6
  -1  -3 -15 8745.36 926.088   7
  -1  -3 -16 5502.42 682.179   6
  -1  -3 -16 5553.33 692.668   7
  -1  -3 -17 473.251 298.013   6
   1  -4 -17 2608.22 455.191   6
   1  -4 -16 2279.81 541.647   6
   1  -4 -15 18676.8 1224.29  11
   1  -4 -15 20379.0 1428.13   6
   1  -4 -14-133.756 381.345  11
   1  -4 -14 949.117 541.161   6
   1   4 -14 274.592 418.055   6
   1  -4 -13 3214.21 688.713   7
   1   4 -13 3806.19 661.916   6
   1  -4 -13 2938.96 695.294  11
   1  -4 -13 2837.82 771.014   6
   1  -4 -12 3071.80 749.216   6
   1   4 -12 2857.32 636.747   6
   1  -4 -12 2971.23 608.497   7
   1  -4 -12 2619.16 696.156  11
   1  -4 -11 35040.6 2432.66   4
   1  -4 -11 32608.7 1887.49   6
   1   4 -11 32846.3 1740.52   6
   1  -4 -11 32800.2 1938.77  11
   1  -4 -11 31731.9 1705.83   7
   1  -4 -10 10823.9 1077.03   6
   1  -4 -10 10981.4 1379.76   4
   1  -4 -10 9057.97 870.228   7
   1  -4 -10 9744.41 1015.48  11
  -1   4   9 154724. 3885.81   1
   1  -4  -9 154807. 4778.57   4
  -1   4   8 58565.9 2385.62   1
   1  -4  -8 53348.9 2673.82   4
  -1   4   7 105174. 3143.83   1
  -1   4   6 33721.3 1742.11   1
   1  -4  -5 166446. 3428.45   3
   1   4  -5 170258. 3554.11   3
  -1   4   5 172659. 3777.09   1
  -1   4   4 119.777 453.533   1
   1  -4  -4 367.985 297.265   3
   1   4  -4 383.084 321.329   3
   1   4  -3 223970. 3062.13   3
  -1   4   3 216946. 3887.01   1
   1  -4  -3 222081. 2970.88   3
   1   4  -3 219429. 2394.80   1
   1  -4  -2 89342.3 1543.65   3
   1   4  -2 90106.8 1595.78   3
  -1   4   2 88163.2 2341.72   1
  -1   4   1 464017. 4997.38   1
  -1   4   0 121854. 2452.49   1
  -1   4  -1 4687.13 531.371   1
  -1   4  -2 1551.24 354.812   1
  -1   4  -3 336.053 311.899   2
  -1   4  -4 79.4327 294.695   2
  -1   4  -5 42976.5 1590.21   2
  -1   4  -6 12815.3 876.161   2
   1   4   6 11374.9 1128.59   1
   1   4   7 9335.98 1050.37   1
  -1  -4  -8 4977.71 1039.68   4
   1   4   8 5178.12 779.684   1
   1   4   9 11715.1 1198.04   1
  -1  -4  -9 13081.0 1616.53   4
  -1  -4 -10 4181.95 632.289   7
  -1   4 -10 2760.39 478.189   7
  -1  -4 -10 4434.99 746.379  11
  -1  -4 -10 3889.85 1059.33   4
  -1  -4 -10 3741.66 710.148   6
  -1  -4 -11 2478.49 710.961   6
  -1   4 -11 3179.88 582.724   7
  -1  -4 -11 3945.78 1146.87   4
  -1  -4 -11 2398.64 533.508   7
  -1  -4 -11 1833.40 530.725  11
  -1  -4 -12 5118.03 872.377   6
  -1  -4 -12 5223.76 804.789  11
  -1   4 -12 4707.68 730.889   7
  -1  -4 -12 5249.02 826.435   7
  -1  -4 -13 22998.0 1558.24   7
  -1  -4 -13 21798.7 1430.76  11
  -1  -4 -13 22996.2 1594.61   6
  -1   4 -13 21884.8 1375.02   7
  -1  -4 -14 4161.85 741.622   7
  -1  -4 -14 3930.14 748.131   6
  -1  -4 -14 3972.18 614.374  11
  -1   4 -14 3032.70 571.799   7
  -1  -4 -15 4556.69 724.249   6
  -1  -4 -15 4769.58 709.815   7
  -1  -4 -16 482.651 358.431   6
   1  -5 -17 19510.9 973.044   6
   1  -5 -16 5121.82 571.357  11
   1  -5 -16 4995.40 672.392   6
   1  -5 -15 1273.07 536.359  11
   1  -5 -15 255.265 466.314   6
   1  -5 -14 1352.62 636.796   6
   1  -5 -14 1549.28 508.159  11
   1  -5 -13 28772.2 1872.68  11
   1  -5 -13 27509.9 1783.68   6
   1  -5 -12 3361.04 630.547   7
   1  -5 -12 3354.42 813.004   6
   1  -5 -12 4037.43 850.722  11
   1  -5 -11 77360.0 3028.41  11
   1  -5 -11 77510.4 3684.38   4
   1  -5 -11 74859.4 2823.06   6
   1  -5 -11 76520.9 2584.57   7
   1  -5 -10 34474.6 1855.31   6
   1  -5 -10 34043.9 1640.23   7
   1  -5 -10 34391.4 1988.01  11
   1  -5 -10 34086.6 2416.17   4
   1  -5  -9 67445.3 3257.36   4
  -1   5   9 69352.8 2805.85   1
  -1   5   8 7225.44 958.824   1
  -1   5   7 95245.0 3220.66   1
  -1   5   6 19870.7 1483.14   1
  -1   5   5 8491.27 986.137   1
  -1   5   4 17322.6 1306.84   1
   1   5  -4 19864.1 1099.09   3
   1  -5  -4 18603.4 1037.77   3
  -1   5   3 272960. 4771.97   1
   1   5  -3 270573. 3031.11   1
   1   5  -3 277399. 3505.99   3
   1   5  -2 2393.65 288.961   3
   1   5  -2 2309.52 404.684   1
  -1   5   2 2329.62 588.492   1
   1  -5  -2 2616.71 317.416   3
   1   5  -1 74324.4 1178.45   3
   1  -5  -1 76929.7 1155.45   3
  -1   5   1 73323.8 2228.82   1
  -1   5   0 37301.8 1519.88   1
  -1   5  -1 157059. 2927.17   1
  -1   5  -2 61972.4 1754.61   1
  -1   5  -3 27066.4 1111.12   1
   1   5   4 17441.6 1406.43   1
  -1   5  -4 20124.6 1133.30   2
  -1   5  -5 10483.6 878.301   2
   1   5   5 8218.62 1060.59   1
   1   5   6 9319.60 1104.74   1
   1   5   7 27585.3 1866.65   1
   1   5   8 53652.0 2609.58   1
   1   5   9 1838.10 607.894   1
  -1  -5  -9 1393.73 880.428   4
  -1  -5 -10 9112.89 915.786   7
  -1  -5 -10 9333.54 1039.57  11
  -1  -5 -10 10009.7 1580.74   4
  -1  -5 -10 7857.09 941.795   6
  -1  -5 -11 16076.0 1381.84  11
  -1  -5 -11 17869.5 2121.14   4
  -1  -5 -11 16167.7 1356.01   6
  -1   5 -11 17471.5 1232.67   7
  -1  -5 -11 15898.6 1245.74   7
  -1  -5 -12 3775.83 731.703  11
  -1  -5 -12 3047.18 628.873   7
  -1   5 -12 3341.04 586.543   7
  -1  -5 -12 4292.14 844.441   6
  -1  -5 -13 5978.09 824.130   7
  -1  -5 -13 5196.24 882.619   6
  -1  -5 -13 4896.71 776.543  11
  -1   5 -13 5901.27 758.982   7
  -1  -5 -14-30.6485 367.946   7
  -1  -5 -14-271.649 431.476  11
  -1  -5 -14-89.3770 500.928   6
  -1  -5 -15 13125.9 1026.76   7
  -1  -5 -15 11420.0 888.313  11
  -1  -5 -15 11344.3 1020.03   6
  -1  -5 -16 833.687 378.525   6
   1  -6 -17 579.758 271.558   6
   1  -6 -16 416.408 357.043   6
   1  -6 -16 103.024 284.379  11
   1  -6 -15 32480.4 1617.23   6
   1  -6 -15 31601.5 1596.94  11
   1  -6 -14 4304.29 768.775   6
   1  -6 -14 3724.35 717.163  11
   1  -6 -13 6597.65 959.153   6
   1  -6 -13 5292.51 896.095  11
   1  -6 -12 1540.10 593.097   6
   1  -6 -12 1919.57 568.104   7
   1  -6 -12 1802.68 710.059  11
   1  -6 -11 32676.4 2528.45   4
   1  -6 -11 30897.6 1838.33   6
   1  -6 -11 33097.5 2061.13  11
   1  -6 -11 33606.5 1692.23   7
   1  -6 -10 6913.61 998.037  11
   1  -6 -10 6815.51 1243.17   4
   1  -6 -10 5947.97 757.727   7
   1  -6 -10 7086.56 952.416   6
   1  -6  -9 135433. 4753.60   4
   1  -6  -9 131532. 3764.48  11
  -1   6   8 17898.8 1554.67   1
  -1   6   7 11261.5 1255.68   1
  -1   6   6 36328.3 2102.64   1
  -1   6   5 193015. 4645.70   1
  -1   6   4 32328.5 1905.93   1
  -1   6   3 22349.4 1555.33   1
   1   6  -3 22468.0 996.901   1
  -1   6   2 63503.6 2408.47   1
   1  -6  -2 63700.7 1249.27   3
   1   6  -2 61212.3 1913.00   1
   1   6  -2 62277.7 1278.34   3
   1  -6  -1 142731. 1366.00   3
   1   6  -1 150579. 3262.79   1
  -1   6   1 153369. 3525.20   1
   1   6   0 13844.1 1155.44   1
  -1   6   0 13247.4 1034.17   1
   1   6   1 102418. 3089.67   1
  -1   6  -1 103073. 2605.34   1
   1   6   2 8046.25 1006.49   1
  -1   6  -2 7378.55 727.869   1
  -1   6  -3 3073.79 480.272   1
   1   6   3 4041.87 867.653   1
   1   6   4 46983.2 2361.86   1
  -1   6  -4 48767.3 1877.50   2
  -1   6  -5 87011.1 2495.50   2
   1   6   5 85205.7 3207.98   1
   1   6   6 6975.78 1034.50   1
   1   6   7 17935.2 1591.82   1
   1   6   8 1828.56 705.919   1
  -1  -6  -9 1310.24 390.833   7
   1   6   9 867.343 573.111   1
  -1  -6  -9 811.255 475.618  11
  -1  -6  -9 677.880 555.773   6
  -1  -6 -10 863.229 519.937   6
  -1  -6 -10 2081.77 911.253   4
  -1  -6 -10 1405.50 564.542  11
  -1  -6 -10 1583.33 452.022   7
  -1  -6 -11 4234.89 705.860   7
  -1  -6 -11 4157.78 777.266  11
  -1  -6 -11 3862.46 757.946   6
  -1  -6 -12 81.5269 519.906   6
  -1  -6 -12-480.244 420.396   7
  -1  -6 -12-987.203 473.923  11
  -1  -6 -13 16013.5 1279.16  11
  -1  -6 -13 18126.2 1290.54   7
  -1  -6 -13 14946.7 1292.48   6
  -1  -6 -14 10066.3 992.429  11
  -1  -6 -14 11560.8 1009.15   7
  -1  -6 -14 10510.0 1057.02   6
  -1  -6 -15 200.670 381.857   6
  -1  -6 -15 480.673 346.789  11
  -1  -6 -15 581.837 350.737   7
  -1  -6 -16 3314.67 489.452   6
   1  -7 -16 9733.81 737.291   6
   1  -7 -16 8848.11 698.298  11
   1  -7 -15 425.372 346.461   6
   1  -7 -15-492.172 393.931  11
   1  -7 -14 14061.0 1261.11  11
   1  -7 -14 14202.0 1139.57   6
   1  -7 -13 23069.5 1663.95  11
   1  -7 -13 20598.1 1462.73   6
   1  -7 -12 2012.21 650.588  11
   1  -7 -12 2474.23 693.914   6
   1  -7 -11 31888.1 2038.39  11
   1  -7 -11 32528.2 1858.99   6
   1  -7 -10-290.863 738.895   4
   1  -7 -10 967.414 492.504  11
   1  -7 -10 976.895 559.937   6
   1  -7  -9 30095.1 1656.49   6
  -1   7   9 30130.2 2134.62   1
   1  -7  -9 29043.8 1888.78  11
  -1   7   8 4050.53 870.054   1
  -1   7   7 130001. 4261.98   1
  -1   7   6 16310.1 1560.50   1
  -1   7   5 2823.80 752.940   1
  -1   7   4 747.764 556.430   1
  -1   7   3 150104. 4158.27   1
   1   7  -3 139707. 2677.83   1
  -1   7   2 28408.4 1778.03   1
   1   7  -2 26317.2 1349.52   1
   1   7  -1 104928. 2964.09   1
  -1   7   1 105624. 3178.61   1
  -1   7   0 6997.56 855.140   1
   1   7   0 6974.54 894.591   1
  -1   7  -1 30739.9 1572.13   1
   1   7   1 26958.0 1744.90   1
  -1   7  -2 2074.53 501.119   1
   1   7   2 2423.63 695.443   1
   1   7   3 73503.8 3027.32   1
  -1   7  -3 74260.2 2163.56   1
   1   7   4 29256.2 1996.98   1
  -1   7  -5 9981.67 922.494   2
   1   7   5 9591.61 1212.13   1
   1   7   6 130506. 4314.48   1
   1   7   7 9962.98 1277.13   1
   1   7   8 5967.30 1071.31   1
  -1  -7  -8 7122.22 878.062  11
  -1  -7  -9 16206.1 1333.03  11
   1   7   9 15943.7 1630.83   1
  -1  -7  -9 14182.7 1192.22   6
  -1  -7  -9 14354.8 1071.61   7
  -1  -7 -10 453.946 531.283   6
  -1  -7 -10 326.391 305.482   7
  -1  -7 -10 448.187 514.658  11
  -1  -7 -11 1464.15 480.890   7
  -1  -7 -11 1816.57 672.746   6
  -1  -7 -11 552.592 551.232  11
  -1  -7 -12 29685.1 1819.82  11
  -1  -7 -12 30633.2 1647.20   7
  -1  -7 -12 30525.3 1809.01   6
  -1  -7 -13 9876.16 1039.17  11
  -1  -7 -13 10091.8 1058.58   6
  -1  -7 -13 9123.00 905.453   7
  -1  -7 -14 11418.3 1037.48   6
  -1  -7 -14 11908.4 1039.40  11
  -1  -7 -14 12051.6 927.879   7
  -1  -7 -15 11747.3 926.669   6
  -1  -7 -15 13371.0 950.370  11
  -1  -7 -16-505.327 235.864  11
   1  -8 -16 471.958 244.580   6
   1  -8 -16 319.141 251.873  11
   1  -8 -15 7466.35 774.443  11
   1  -8 -15 6567.96 663.616   6
   1  -8 -14 2766.06 565.831   6
   1  -8 -14 2928.42 634.366  11
   1  -8 -13 2340.10 662.767   6
   1  -8 -13 1245.04 621.248  11
   1  -8 -12 8357.23 1117.36  11
   1  -8 -12 6291.69 872.116   6
   1  -8 -11 29381.8 1731.10   6
   1  -8 -11 28383.2 1948.44  11
   1  -8 -10 3602.36 767.720  11
   1  -8 -10 4129.79 766.997   6
  -1   8   9 24407.3 2030.97   1
   1  -8  -9 22164.3 1429.55   6
   1  -8  -9 20745.1 1634.72  11
  -1   8   8 2336.29 776.952   1
   1  -8  -8 2884.88 713.858  11
  -1   8   7 2549.76 800.922   1
  -1   8   6 27861.0 2117.41   1
  -1   8   5 64082.5 3065.94   1
  -1   8   4 112433. 3961.57   1
  -1   8   3 38966.4 2294.84   1
   1   8  -2 68274.6 2304.97   1
  -1   8   2 68395.8 2899.17   1
   1   8  -1 24624.0 1547.27   1
  -1   8   1 24752.7 1710.75   1
   1   8   0 33861.6 1953.61   1
  -1   8   0 30743.1 1783.48   1
   1   8   1 44787.8 2361.94   1
  -1   8  -1 45128.7 2044.66   1
  -1   8  -2 39464.3 1813.47   1
   1   8   2 37267.3 2241.42   1
   1   8   3 4638.71 929.015   1
  -1   8  -3 3777.28 582.426   1
   1   8   4 141903. 4548.16   1
   1   8   5 38168.8 2423.17   1
   1   8   6 5004.09 961.973   1
   1   8   7 51572.3 2909.96   1
  -1  -8  -7 54094.9 2278.74  11
  -1  -8  -8 39307.7 1805.14   6
  -1  -8  -8 37852.0 2036.39  11
   1   8   8 38586.2 2541.59   1
  -1  -8  -9 2644.57 646.890  11
   1   8   9 3487.42 970.904   1
  -1  -8  -9 3028.09 701.635   6
  -1  -8 -10 4504.00 850.590  11
  -1  -8 -10 4694.21 810.466   6
  -1  -8 -11 18903.7 1422.24   6
  -1  -8 -11 17840.4 1482.89  11
  -1  -8 -12 1995.16 503.894   7
  -1  -8 -12 2603.59 698.363  11
  -1  -8 -12 1682.34 609.675   6
  -1  -8 -13 15035.0 1202.80   6
  -1  -8 -13 14621.9 1021.14   7
  -1  -8 -13 13951.7 1215.16  11
  -1  -8 -14 28376.3 1463.14   6
  -1  -8 -14 28572.0 1533.97  11
  -1  -8 -15 358.460 342.559  11
   1  -9 -16 6898.81 523.571  11
   1  -9 -15 1614.41 452.655  11
   1  -9 -15 2485.84 375.239   6
   1  -9 -14 8876.86 779.556   6
   1  -9 -14 9935.94 972.682  11
   1  -9 -13 25311.7 1408.40   6
   1  -9 -13 27034.3 1731.82  11
   1  -9 -12 3795.36 693.096   6
   1  -9 -12 3329.50 810.363  11
   1  -9 -11 5719.40 833.299   6
   1  -9 -11 5096.50 942.248  11
   1  -9 -10 3377.09 766.134  11
   1  -9 -10 3297.35 677.013   6
  -1   9   9 7484.67 1218.26   1
   1   9  -9 6667.79 957.313  10
   1   9  -8 1771.99 577.630  10
  -1   9   8 3030.14 903.075   1
  -1   9   7 24499.8 2102.00   1
   1   9  -7 22424.7 1639.90  10
   1  -9  -7 26183.4 1752.35  11
  -1   9   6 13052.4 1536.32   1
  -1   9   5 8046.89 1234.60   1
  -1   9   4 3085.97 834.032   1
  -1   9   3 28526.9 2100.43   1
   1   9  -2 51214.0 2131.74   1
  -1   9   2 55945.3 2788.88   1
   1   9  -1 58731.9 2508.64   1
  -1   9   1 65774.6 2902.63   1
  -1   9   0 16002.7 1382.42   1
   1   9   0 13628.1 1350.87   1
   1   9   1 645.070 507.092   1
  -1   9  -1 511.315 432.353   1
  -1   9  -2 4773.04 743.773   1
   1   9   2 2969.80 801.175   1
   1   9   3 114342. 4170.22   1
   1   9   4 56436.1 3022.28   1
   1   9   5 26346.3 2102.70   1
   1   9   6 116387. 4473.05   1
  -1   9  -7 5404.88 804.139  10
  -1  -9  -7 4161.79 726.437  11
   1   9   7 4600.73 1023.91   1
  -1  -9  -8-209.994 410.647   6
  -1   9  -8 961.569 437.576  10
   1   9   8 553.541 642.854   1
  -1  -9  -8 481.482 416.135  11
  -1  -9  -9 63469.1 2750.49  11
  -1  -9  -9 57974.4 2293.38   6
  -1  -9 -10 361.189 444.997  11
  -1  -9 -10 192.678 474.947   6
  -1  -9 -11 570.708 556.511  11
  -1  -9 -11 740.945 453.795   6
  -1  -9 -12 27417.2 1619.22   6
  -1  -9 -12 23491.0 1587.53  11
  -1  -9 -13 9225.66 898.583   6
  -1  -9 -13 9119.86 986.231  11
  -1  -9 -14 5477.34 718.831  11
  -1  -9 -15 9848.39 745.596  11
   1 -10 -15 4439.53 531.911  11
   1 -10 -14 2979.67 591.373  11
   1 -10 -13 3917.78 533.532   6
   1 -10 -13 4220.72 761.707  11
   1 -10 -12 2.52396 541.836  11
   1 -10 -11 13557.1 1372.78  11
   1 -10 -10 8045.46 1129.82  11
   1 -10  -9 1435.46 616.507  11
   1  10  -9 745.994 575.412  10
  -1  10   8 9342.57 1343.94   1
   1  10  -8 8660.69 1143.95  10
   1 -10  -8 6785.80 1041.10  11
  -1  10   7 6187.17 1128.41   1
   1 -10  -7 3982.85 805.358  11
   1  10  -7 5348.97 959.536  10
  -1  10   6 4419.96 931.338   1
   1 -10  -6 5308.44 827.492  11
   1  10  -6 4213.31 808.548  10
   1  10  -5 32535.5 1996.54  10
  -1  10   5 32345.8 2448.41   1
  -1  10   4 27244.8 2232.58   1
  -1  10   3 2932.61 865.171   1
  -1  10   2 42188.9 2574.62   1
  -1  10   1 23161.9 1860.86   1
   1  10  -1 24775.3 1704.47   1
   1  10   0 934.928 549.431   1
  -1  10   0 673.756 486.209   1
   1  10   1 75746.3 3367.87   1
  -1  10  -1 77104.5 3044.63   1
   1  10   2 1033.51 586.464   1
  -1  10  -2-613.956 301.861   1
   1  10   3 25790.3 2139.33   1
   1  10   4 59857.3 3274.19   1
  -1 -10  -5 25638.0 1486.97  11
  -1  10  -5 24969.2 1723.71  10
   1  10   5 23903.9 2126.28   1
  -1  10  -5 23112.6 1698.03   9
  -1  10  -6-864.931 458.909   9
  -1  10  -6 114.613 392.588  10
  -1 -10  -6-1150.30 394.849  11
   1  10   6 208.277 568.400   1
  -1 -10  -7 98623.6 3256.71  11
   1  10   7 103442. 4372.39   1
  -1  10  -7 103483. 3432.33  10
  -1 -10  -8 26687.8 1792.33  11
  -1  10  -8 27997.8 1807.65  10
  -1 -10  -9 306.477 533.280  11
  -1 -10  -9 498.121 427.691   6
  -1 -10 -10 2982.06 693.604   6
  -1 -10 -10 2902.08 724.891  11
  -1 -10 -11 43096.5 2155.09  11
  -1 -10 -11 48742.1 2053.88   6
  -1 -10 -12-348.264 474.650   6
  -1 -10 -12-62.2841 469.809  11
  -1 -10 -13 1840.46 548.697  11
  -1 -10 -14 8835.01 793.375  11
  -1 -10 -15 3562.44 437.374  11
   1 -11 -15 1194.25 298.670  11
   1 -11 -14 421.076 353.646  11
   1 -11 -13 14565.2 1132.00  11
   1 -11 -12 798.585 636.726  11
   1 -11 -11 2998.94 766.812  11
   1 -11 -10 12335.1 1284.53  11
   1  11 -10 10150.1 1202.56  10
   1 -11  -9 3447.64 782.748  11
   1  11  -9 3585.70 909.023  10
   1 -11  -8 5003.73 914.305  11
   1  11  -8 5333.87 1054.00  10
   1 -11  -7 11017.5 1189.93  11
   1  11  -7 13396.8 1468.12  10
   1 -11  -6 517.883 428.760  11
  -1  11   6 1580.63 703.823   1
   1  11  -5 7295.10 1217.00  10
  -1  11   5 4422.69 1081.60   1
   1  11  -4 2998.03 752.409  10
  -1  11   4 1055.50 630.555   1
   1  11  -3 2313.79 659.929  10
  -1  11   3 2333.31 926.253   1
   1  11  -2 1441.58 571.344  10
  -1  11   2 1766.48 752.544   1
   1  11  -1 45581.8 2407.49   1
  -1  11   1 43896.8 2653.93   1
   1  11   0 12336.3 1416.26   1
  -1  11   0 13308.1 1406.72   1
   1  11   1 35173.2 2437.97   1
  -1  11  -1 36233.1 2194.00   1
  -1  11  -2 906.138 467.832   9
   1  11   2 397.561 585.895   1
  -1  11  -3 71027.8 3149.10   9
   1  11   3 72025.0 3673.45   1
  -1  11  -4 8453.94 1214.42   9
  -1  11  -4 8125.08 1085.51  10
   1  11   4 10537.0 1543.82   1
  -1  11  -5 5713.62 951.359  10
  -1  11  -5 7646.87 1151.71   9
  -1 -11  -5 6953.73 832.020  11
  -1  11  -6 11599.6 1353.61   9
  -1 -11  -6 13299.7 1197.50  11
  -1  11  -6 14763.0 1463.59  10
  -1  11  -7 2175.12 629.000  10
  -1 -11  -7 2006.81 587.925  11
  -1  11  -8 3384.91 706.618  10
  -1 -11  -8 3335.11 728.254  11
  -1 -11  -9 84362.4 3070.24  11
  -1  11  -9 90587.4 3118.49  10
  -1 -11 -10 2371.04 639.015  11
  -1 -11 -11 1326.64 556.962  11
  -1 -11 -12 16187.4 1251.37  11
  -1 -11 -13 10168.1 920.491  11
  -1 -11 -14 469.680 347.724  11
   1 -12 -14 783.564 329.927  11
   1 -12 -13 824.698 423.648  11
   1 -12 -12 4933.88 742.774  11
   1 -12 -11 14943.6 1307.93  11
   1 -12 -10 1106.96 555.843  11
   1  12 -10 711.682 623.894  10
   1  12  -9 1199.07 655.631  10
   1 -12  -9 444.729 468.383  11
   1  12  -8 75734.2 3342.50  10
   1 -12  -8 73886.8 2978.01  11
   1  12  -7 12605.4 1478.14  10
   1 -12  -7 13222.9 1303.68  11
   1  12  -6 16251.0 1665.45  10
   1 -12  -6 15137.2 1305.13  11
  -1  12   5 14163.6 1778.48   1
   1  12  -5 14864.9 1589.45  10
  -1  12   4 2072.28 898.537   1
   1  12  -4 1333.61 613.496  10
   1  12  -3 1480.37 636.458  10
  -1  12   3 1243.98 704.299   1
  -1  12   2 58626.2 3321.56   1
   1  12  -2 53771.7 2727.81  10
  -1  12   1 4043.74 881.856   1
   1  12  -1 3451.56 821.894  10
  -1  12   0 28995.4 2168.09   1
   1  12   0 28777.6 2123.79   1
   1  12   0 30182.3 1922.13  10
  -1  12   0 27957.5 2040.96   9
  -1  12  -1 69134.4 3211.56   9
   1  12   1 73322.5 3600.19   1
   1  12   1 76863.7 2869.33  10
  -1  12  -2 2293.21 725.699  10
  -1  12  -2 3262.66 861.208   9
   1  12   2 3296.69 967.847   1
   1  12   3 7433.06 1329.50   1
  -1  12  -3 6806.28 1228.66   9
  -1  12  -3 7049.63 1095.63  10
  -1  12  -4 657.485 649.809   9
  -1  12  -4-925.019 651.783  10
   1  12   4 476.516 634.397   1
  -1  12  -5 14948.2 1538.29  10
  -1 -12  -5 15576.0 1202.43  11
   1  12   5 17153.5 1907.18   1
  -1  12  -6 6217.91 1121.53  10
  -1 -12  -6 6380.73 840.148  11
  -1 -12  -7 72095.4 2727.64  11
  -1  12  -7 84717.4 3349.87  10
  -1 -12  -8 1659.10 553.134  11
  -1  12  -8 2356.48 699.794  10
  -1 -12  -9 168.052 416.712  11
  -1  12  -9 176.171 425.159  10
  -1 -12 -10 288.469 465.568  11
  -1 -12 -11 19929.2 1403.55  11
  -1 -12 -12 3064.19 635.452  11
  -1 -12 -13 1678.41 438.203  11
  -1 -12 -14 1361.08 316.718  11
   1 -13 -13 14893.7 863.792  11
   1 -13 -12 360.913 348.635  11
   1 -13 -11 510.128 486.704  11
   1 -13 -10 35041.3 1839.07  11
   1  13 -10 36229.9 2054.86  10
   1  13  -9-228.629 537.939  10
   1 -13  -9 971.039 510.553  11
   1  13  -8 333.591 645.201  10
   1 -13  -8 646.057 439.286  11
   1  13  -7 18952.5 1839.73  10
   1 -13  -7 18006.9 1402.06  11
   1  13  -6 8119.19 1274.93  10
   1  13  -5 5559.51 1090.65  10
   1  13  -4 1372.62 752.516  10
  -1  13   3 10339.1 1123.13  10
   1  13  -3 10437.1 1388.33  10
  -1  13   2 19721.0 1561.41  10
   1  13  -2 17644.6 1686.58  10
  -1  13   2 17206.1 1933.83   1
  -1  13   1 9980.12 1442.44   1
   1  13  -1 12394.1 1456.58  10
  -1  13   1 10439.1 1297.96  10
   1  13   0 40313.1 2313.98  10
  -1  13   0 38308.9 2468.92  10
   1  13   1 10797.3 1537.24   1
  -1  13  -1 10429.1 1351.46  10
   1  13   1 13349.9 1271.43  10
  -1  13  -2 9835.03 1341.97  10
   1  13   2 7362.98 1271.77   1
  -1  13  -3 69300.4 3378.13  10
  -1  13  -4 2509.16 903.697  10
  -1  13  -5 9579.44 1406.16  10
  -1 -13  -6 3146.90 650.742  11
  -1  13  -6 2777.26 847.470  10
  -1 -13  -7 856.013 445.300  11
  -1  13  -7 180.316 626.096  10
  -1 -13  -8 913.002 431.760  11
  -1  13  -8 840.631 577.913  10
  -1 -13  -9 76010.4 2717.87  11
  -1  13  -9 78412.4 2856.23  10
  -1 -13 -10 5177.63 800.716  11
  -1 -13 -11 80.6099 423.924  11
  -1 -13 -12 846.916 414.947  11
  -1 -13 -13 3411.77 456.624  11
   1 -14 -12 10463.0 721.719  11
   1 -14 -11 13857.5 955.201  11
   1  14 -10 1680.54 623.561  10
   1 -14 -10 331.673 412.706  11
   1  14  -9 505.064 608.840  10
   1 -14  -9 2394.25 583.237  11
   1 -14  -8 34166.3 1730.32  11
   1  14  -8 36150.2 2293.14  10
   1  14  -7 406.489 796.528  10
   1  14  -6 16529.7 1771.33  10
   1  14  -5 86876.4 3843.91  10
   1  14  -4 6868.41 1231.81  10
  -1  14   3 1291.77 483.980  10
   1  14  -3-58.8530 606.700  10
   1  14  -2 26092.7 2110.90  10
  -1  14   2 27160.5 1904.20  10
   1  14  -1 173.670 537.164  10
  -1  14   1-1028.88 634.664  10
   1  14   0 7298.12 1099.79  10
  -1  14   0 6322.66 1149.53  10
   1  14   1 78169.5 3157.38  10
  -1  14  -1 71851.7 3465.68  10
  -1  14  -2 10949.0 1453.55  10
  -1  14  -3 506.483 722.742  10
  -1  14  -4-232.826 745.947  10
  -1  14  -5 2173.68 863.855  10
  -1  14  -6 3583.90 933.436  10
  -1  14  -7 257.804 584.944  10
  -1 -14  -7 840.164 457.393  11
  -1 -14  -8 4375.33 752.639  11
  -1  14  -8 3725.42 867.848  10
  -1 -14  -9-33.1927 440.486  11
  -1  14  -9 764.267 501.118  10
  -1 -14 -10 566.150 440.958  11
  -1 -14 -11 14686.3 958.361  11
  -1 -14 -12-109.910 260.990  11
   1 -15 -10 10014.5 744.347  11
   1  15 -10 9834.99 948.484  10
   1 -15  -9 167.503 390.439  11
   1  15  -9 1016.28 557.472  10
   1  15  -8 2355.28 824.358  10
   1  15  -7 52315.3 2786.49  10
   1  15  -6 17157.7 1769.96  10
   1  15  -5 168.749 753.877  10
   1  15  -4 18175.1 1878.68  10
   1  15  -3 49103.3 2937.72  10
  -1  15   2 4277.54 856.638  10
   1  15  -2 3692.61 1011.71  10
  -1  15   1 3986.43 915.339  10
   1  15  -1 2650.02 840.672  10
  -1  15   0 16289.4 1681.94  10
   1  15   0 16758.4 1640.67  10
   1  15   1 1624.58 626.356  10
  -1  15  -1 933.121 714.689  10
  -1  15  -2 838.374 918.261  10
  -1  15  -3 40431.0 2685.31  10
  -1  15  -4 3357.50 1056.58  10
  -1  15  -5 1920.80 843.524  10
  -1  15  -6 449.499 635.534  10
  -1  15  -7 5501.94 1017.64  10
  -1  15  -8 220.353 589.975  10
  -1 -15  -8-61.1329 395.884  11
  -1  15  -9 14895.5 1137.66  10
  -1 -15  -9 16668.1 1030.95  11
  -1 -15 -10-103.357 319.086  11
   1  16  -9 7501.66 896.833  10
   1  16  -8 1604.05 636.504  10
   1  16  -7 282.425 659.279  10
   1  16  -6 2629.24 954.560  10
   1  16  -5 72108.0 3400.93  10
   1  16  -4 5567.87 1194.57  10
   1  16  -3 904.234 806.717  10
  -1  16   2 15539.3 1393.33  10
   1  16  -2 15849.4 1708.99  10
   1  16  -1 6411.30 1110.19  10
  -1  16   1 5828.71 1046.36  10
   1  16   0 4547.17 977.243  10
  -1  16   0 3171.32 916.256  10
   1  16   1 30165.8 1905.10  10
  -1  16  -1 24425.0 2036.94  10
  -1  16  -2 7214.95 1343.36  10
  -1  16  -3 10585.2 1467.01  10
  -1  16  -4 8033.15 1375.64  10
  -1  16  -5 233.727 685.662  10
  -1  16  -6-188.532 722.891  10
  -1  16  -7 816.189 661.342  10
  -1  16  -8 4196.60 770.766  10
  -1  16  -9-208.242 360.064  10
   1  17  -8 775.208 509.167  10
   1  17  -7 29299.2 1800.93  10
   1  17  -6-503.924 723.388  10
   1  17  -5 706.135 783.808  10
   1  17  -4 8057.92 1255.07  10
   1  17  -3 33267.4 2294.07  10
   1  17  -2 337.365 741.479  10
  -1  17   2 2450.37 696.297  10
   1  17  -1-18.5942 728.476  10
  -1  17   1 1144.30 684.625  10
   1  17   0 487.452 707.887  10
  -1  17   0 2374.40 865.626  10
   1  17   1 5309.85 891.465  10
  -1  17  -1 5242.94 1101.75  10
  -1  17  -2 9677.37 1381.45  10
  -1  17  -3 23326.8 1938.27  10
  -1  17  -4 456.283 759.924  10
  -1  17  -5 4362.46 944.727  10
  -1  17  -6 8257.63 1068.92  10
  -1  17  -7 56.5130 444.909  10
  -1  17  -8 3926.70 558.689  10
   1  18  -7-209.695 401.539  10
   1  18  -6 3271.37 760.552  10
   1  18  -5 36286.5 2049.37  10
   1  18  -4-5.51021 687.463  10
   1  18  -3 1256.30 744.806  10
   1  18  -2 1079.79 705.229  10
   1  18  -1 202.551 618.694  10
  -1  18   1 473.537 480.990  10
   1  18   0 18983.3 1363.84  10
  -1  18   0 18456.0 1430.87  10
  -1  18  -1 11996.3 1286.31  10
  -1  18  -2 3900.59 930.121  10
  -1  18  -3 5668.94 1019.50  10
  -1  18  -4 14630.6 1331.64  10
  -1  18  -5 2769.47 730.388  10
  -1  18  -6 4466.26 738.528  10
   1  19  -4 2434.03 677.555  10
   1  19  -3 3898.15 705.018  10
   1  19  -2 2034.88 614.768  10
   1  19  -1 3420.33 622.075  10
  -1  19   0-198.183 407.598  10
  -1  19  -1-219.566 535.542  10
  -1  19  -2 16909.8 1204.90  10
  -1  19  -3 13595.4 1084.88  10
  -1  19  -4 2392.86 614.663  10
   2   0 -17 622.253 368.911   6
   2   0 -16 33769.0 1681.54   6
   2   0 -15 158.682 481.438   6
   2   0 -14 37911.9 2145.66   6
   2   0 -13-438.600 567.924   6
   2   0 -12 9541.51 1134.96   6
   2   0 -11 669.866 488.093   6
   2   0 -10 263287. 5836.88   4
   2   0  -9-141.495 302.670   4
   2   0  -9 988.461 652.858   3
   2   0  -8 5695.07 770.836   4
   2   0  -8 6068.68 997.635   3
   2   0  -7-152.805 446.580   3
   2   0  -7 275.364 377.269   4
   2   0  -6 1384.77 448.567   4
   2   0  -6 1050.09 531.860   3
   2   0  -5-578.027 273.344   4
   2   0  -5-74.5379 383.948   3
  -2   0   5-102.175 215.998   2
   2   0  -4 215898. 2515.17   4
   2   0  -4 211630. 3699.21   3
  -2   0   4 212204. 3010.62   2
  -2   0   3 70.3829 288.398   2
  -2   0   2 60692.0 1822.16   2
  -2   0   1 452.896 507.763   2
  -2   0   0 29092.4 1447.42   2
  -2   0   0 32576.7 628.068   4
  -2   0  -1 70.0095 485.040   2
  -2   0  -1-2.22258 240.795   4
  -2   0  -2 35048.9 1715.50   2
  -2   0  -2 34108.0 1319.34   4
  -2   0  -3-120.042 506.304   2
  -2   0  -3-46.9894 386.198   4
  -2   0  -4 34872.1 1846.73   2
  -2   0  -4 36723.3 1848.67   4
  -2   0  -5 28.0232 521.104   4
  -2   0  -6 33012.1 2119.41   4
  -2   0  -7-473.420 593.853   4
  -2   0  -8 15154.2 1680.43   4
  -2   0  -9 374.243 465.161   4
  -2   0 -10 33998.2 1725.18   7
  -2   0 -10 34584.4 2737.92   4
  -2   0 -10 32340.4 1687.25   6
  -2   0 -11 263.599 680.456   4
  -2   0 -11 127.340 349.555   7
  -2   0 -11-349.839 417.739   6
  -2   0 -12 133053. 3571.25   6
  -2   0 -12 129918. 3590.98   7
  -2   0 -13-241.061 396.743   7
  -2   0 -13-239.046 455.694   6
  -2   0 -14 12931.5 1095.55   6
  -2   0 -14 11250.6 1085.03   7
  -2   0 -15 1505.81 575.392   7
  -2   0 -15 2365.27 552.415   6
  -2   0 -16 860.967 438.973   7
   2  -1 -18 29083.5 962.295   6
   2  -1 -17 174.563 305.214   6
   2   1 -17-645.114 330.029   6
   2  -1 -16 2746.68 627.070   6
   2   1 -16 2569.57 561.573   6
   2  -1 -15 5227.95 862.488   6
   2   1 -15 4227.27 784.297   6
   2  -1 -14 2470.93 735.729   6
   2   1 -14 3829.80 836.500   6
   2  -1 -13 45.9775 495.119   6
   2   1 -13-433.110 519.539   6
   2   1 -12 51170.1 2467.20   6
   2  -1 -12 48141.3 2436.11   6
   2   1 -11-396.196 560.654   6
   2  -1 -11-45.9234 503.704   6
   2  -1 -10 15871.3 1303.08   6
   2  -1  -9-568.407 366.269   4
   2   1  -9 415.431 506.242   3
   2  -1  -9 558.448 495.235   3
   2   1  -8 99005.0 3690.85   3
   2  -1  -8 101793. 3719.28   3
   2  -1  -8 101666. 3183.85   4
   2  -1  -7 14187.1 1159.79   4
   2   1  -7 15606.8 1400.12   3
  -2   1   7 15144.4 983.780   1
   2  -1  -7 16112.0 1415.56   3
   2  -1  -6 24469.6 1348.42   4
   2   1  -6 26217.1 1605.28   3
   2  -1  -6 27369.3 1632.64   3
  -2   1   6 27973.2 1075.12   2
  -2   1   6 26556.6 1284.07   1
  -2   1   5 1616.33 358.486   2
   2  -1  -5 1205.65 430.995   3
   2  -1  -5 1093.47 326.726   4
   2   1  -5 1346.69 471.375   3
  -2   1   5 1491.42 388.293   1
  -2  -1   5 1673.58 229.685   2
  -2  -1   4 14162.1 736.727   2
   2  -1  -4 14833.4 1017.08   3
   2  -1  -4 13717.4 730.157   4
  -2   1   4 13418.5 842.034   2
  -2   1   4 12666.6 885.493   1
   2   1  -4 13886.3 988.487   3
  -2   1   3 84528.2 2153.29   1
  -2  -1   3 81311.8 1942.49   2
   2  -1  -3 87688.4 1326.42   4
  -2   1   3 80857.0 2028.92   2
  -2  -1   2 143651. 2798.99   2
  -2   1   2 150542. 2791.88   1
  -2  -1   1 11883.6 954.291   2
  -2   1   1 11160.2 875.098   2
  -2  -1   0 2114.85 611.578   2
  -2   1   0 2737.50 563.637   2
  -2   1  -1 5692.19 703.442   2
  -2   1  -1 6621.51 444.943   4
  -2  -1  -1 6178.13 789.099   2
  -2   1  -2 232986. 4119.57   2
  -2   1  -2 241771. 3143.87   4
  -2   1  -3 885.378 495.392   2
  -2  -1  -3 634.349 463.533   4
  -2  -1  -3 636.830 574.042   2
  -2   1  -3 242.532 352.938   4
  -2  -1  -4 113627. 3254.18   4
  -2   1  -4 104873. 2978.35   4
  -2   1  -4 112396. 3140.13   2
  -2  -1  -5 19964.4 1594.36   4
  -2   1  -5 18071.1 1352.66   2
  -2   1  -5 18211.0 1462.00   4
  -2  -1  -6 6413.67 999.980   4
  -2   1  -6 6293.87 1026.73   4
  -2   1  -7 5806.23 1074.38   4
  -2  -1  -7 5309.16 1038.33   4
  -2  -1  -8 10889.3 1437.26   4
  -2   1  -8 10465.5 1412.92   4
  -2  -1  -9 2329.49 802.954   4
  -2   1  -9 3497.82 974.822   4
  -2  -1 -10 127598. 3362.69   7
  -2   1 -10 126694. 3169.54   6
  -2  -1 -10 126846. 3354.17   6
  -2  -1 -10 129901. 5097.53   4
  -2   1 -10 130690. 5218.20   4
  -2   1 -10 122131. 3201.76   7
  -2  -1 -11 1897.36 605.528   6
  -2  -1 -11 1897.12 567.703   7
  -2  -1 -11 1463.49 792.502   4
  -2   1 -11 1479.48 525.894   6
  -2   1 -11 1738.94 926.525   4
  -2   1 -11 2105.38 595.108   7
  -2   1 -12 1387.83 499.625   6
  -2  -1 -12 1259.01 500.028   7
  -2  -1 -12 947.325 462.544   6
  -2   1 -12 1288.39 509.002   7
  -2   1 -13-220.539 380.552   7
  -2   1 -13 132.261 376.919   6
  -2  -1 -13-30.9896 384.755   7
  -2  -1 -13-271.897 498.377   6
  -2  -1 -14 24272.2 1510.35   6
  -2   1 -14 23960.2 1401.23   6
  -2   1 -14 22953.4 1459.80   7
  -2  -1 -14 24508.1 1555.30   7
  -2   1 -15 244.921 405.217   7
  -2  -1 -15-107.530 436.081   7
  -2   1 -15-461.833 298.685   6
  -2  -1 -15 440.314 410.338   6
  -2   1 -16 24854.7 1220.45   7
  -2  -1 -16 24312.9 1260.43   7
   2  -2 -18 3939.03 399.370   6
   2   2 -17 1991.19 372.040   6
   2  -2 -17 1078.72 374.261   6
   2   2 -16 32869.5 1524.14   6
   2  -2 -16 31864.8 1653.78   6
   2  -2 -15-306.248 562.284   6
   2   2 -15 139.510 401.992   6
   2  -2 -14 19101.0 1566.35   6
   2   2 -14 19355.3 1511.40   6
   2  -2 -13 35827.2 1968.75  11
   2  -2 -13 38543.9 2194.46   6
   2   2 -13 40202.5 2212.25   6
   2   2 -12 17618.3 1474.97   6
   2  -2 -12 16117.4 1485.78   6
   2  -2 -12 15397.6 1363.52  11
   2  -2 -11 972.529 509.567   6
   2   2 -11 495.484 517.383   6
   2   2 -10 129497. 3541.09   6
   2  -2 -10 126944. 3533.71   6
   2  -2  -9 4668.02 779.783   4
   2   2  -8 192.774 447.991   3
   2  -2  -8 356.079 440.120   3
   2  -2  -8 94.9960 310.722   4
  -2   2   7 8327.35 825.786   1
   2  -2  -7 7688.78 998.089   3
   2   2  -7 7477.19 1039.25   3
   2  -2  -7 8338.23 897.719   4
   2  -2  -6 3128.82 583.102   4
   2   2  -6 3020.16 661.904   3
  -2   2   6 3027.98 545.662   1
   2  -2  -6 2664.57 596.721   3
   2  -2  -5 73611.7 2142.26   4
   2  -2  -5 69731.8 2285.12   3
   2   2  -5 70027.2 2298.25   3
  -2   2   5 70587.4 2223.07   1
   2   2  -4 172497. 3287.48   3
  -2   2   4 162146. 3252.34   1
   2  -2  -4 170566. 3254.99   3
  -2   2   3 602.461 406.996   1
  -2  -2   2 12646.1 908.835   2
  -2   2   2 13297.6 941.713   1
  -2   2   1 199975. 3341.11   1
  -2   2   1 201171. 3444.96   2
  -2   2   0 163241. 3148.40   2
  -2  -2   0 159110. 3520.18   2
  -2   2  -1 303582. 4445.47   2
  -2   2  -2 257033. 4289.74   2
  -2   2  -3 2686.35 507.525   4
  -2   2  -3 2529.29 599.304   2
  -2   2  -4 4173.84 708.408   2
  -2   2  -4 3588.21 638.449   4
  -2  -2  -5 3573.24 794.293   4
  -2   2  -5 5142.94 790.374   2
  -2   2  -5 5693.24 883.519   4
  -2  -2  -6 64973.3 2967.99   4
  -2   2  -6 67925.4 2623.39   2
  -2   2  -6 67444.8 2946.08   4
  -2  -2  -7 54205.8 2909.61   4
  -2   2  -7 53841.2 2870.76   4
  -2   2  -8 28310.4 2242.42   4
  -2  -2  -8 29130.2 2278.67   4
  -2  -2  -9 648.341 662.874   4
  -2   2  -9 1123.30 699.314   4
  -2  -2 -10 11871.4 1071.39   6
  -2  -2 -10 13382.4 1147.42   7
  -2  -2 -10 13927.5 1756.84   4
  -2   2 -10 11990.7 1724.61   4
  -2   2 -10 12504.9 1055.71   7
  -2   2 -11 5030.53 763.371   7
  -2  -2 -11 4878.63 778.941   7
  -2   2 -11 5266.61 754.233   6
  -2  -2 -11 5938.67 1253.38   4
  -2  -2 -11 5491.59 861.172   6
  -2   2 -12 61862.6 2268.13   6
  -2  -2 -12 63424.9 2568.67   6
  -2   2 -12 59395.7 2359.52   7
  -2  -2 -12 64392.0 2582.78   7
  -2  -2 -13 15494.3 1324.46   6
  -2   2 -13 15345.5 1155.94   6
  -2  -2 -13 17494.0 1392.35   7
  -2   2 -13 13528.7 1146.66   7
  -2   2 -14 620.954 443.593   7
  -2  -2 -14 366.472 455.606   7
  -2   2 -14 402.066 301.926   6
  -2  -2 -14 29.9671 439.222   6
  -2   2 -15 365.312 361.320   7
  -2  -2 -15 591.221 429.097   6
  -2  -2 -16 1598.96 484.470   7
   2   3 -17-227.361 192.940   6
   2  -3 -17 267.427 338.756   6
   2  -3 -16 1336.05 484.172   6
   2   3 -16 1498.26 393.298   6
   2  -3 -15 2822.12 711.663   6
   2   3 -15 2707.61 608.380   6
   2  -3 -15 2049.01 509.344  11
   2  -3 -14 1185.54 476.818  11
   2  -3 -14 769.556 604.308   6
   2   3 -14 556.643 461.923   6
   2  -3 -13 2654.40 695.790  11
   2  -3 -13 1545.55 667.357   6
   2   3 -13 2082.45 675.115   6
   2   3 -12 86430.2 3088.17   6
   2  -3 -12 84042.8 3175.17  11
   2  -3 -12 77337.0 3052.70   6
   2  -3 -11 14112.8 1318.99   6
   2   3 -11 18461.2 1464.17   6
   2  -3 -10 15371.5 1316.07   6
   2   3 -10 14504.2 1226.40   6
   2  -3  -9 454.469 417.733   4
   2   3  -8 34478.7 2197.28   3
  -2   3   8 35489.5 1798.30   1
   2  -3  -8 31921.7 2090.42   3
   2  -3  -8 33612.7 1941.89   4
   2  -3  -7 49090.0 2375.34   3
   2  -3  -7 52426.8 2220.83   4
   2   3  -7 51279.9 2462.42   3
  -2   3   7 54506.6 2207.23   1
   2  -3  -6 54675.4 2114.73   4
   2   3  -6 52648.1 2281.60   3
   2  -3  -6 53263.3 2243.02   3
  -2   3   6 53574.2 2141.36   1
  -2   3   5 2868.15 613.847   1
   2  -3  -5 4650.07 672.188   3
   2   3  -5 3095.86 579.014   3
  -2   3   4 15258.2 1130.45   1
   2   3  -4 16391.0 1044.00   3
   2  -3  -4 15420.6 1004.84   3
  -2   3   3 82533.1 2435.00   1
  -2   3   2 145065. 3123.16   1
  -2   3   1 40971.3 1649.17   1
  -2   3   0 7115.75 751.580   1
  -2   3  -1 56724.1 1985.08   2
  -2   3  -2 3547.12 597.909   2
  -2   3  -3 32148.0 1628.68   2
  -2   3  -4 260532. 4685.87   2
  -2   3  -5 124937. 3384.51   2
  -2   3  -6 1278.89 514.072   2
  -2  -3  -6 808.750 575.793   4
  -2   3  -7-493.727 402.561   2
  -2  -3  -7 179.964 569.017   4
  -2  -3  -8 2454.30 797.042   4
  -2  -3  -9 2822.27 629.942   6
  -2  -3  -9 1455.05 671.829   4
   2   3   9 2388.51 663.727   1
  -2  -3  -9 1477.98 435.299   7
  -2  -3 -10 71623.0 2590.88   7
  -2  -3 -10 65264.3 2392.05  11
  -2  -3 -10 74645.7 3943.15   4
  -2  -3 -10 70490.5 2606.18   6
  -2   3 -10 67799.1 2340.64   7
  -2  -3 -11 6176.73 861.410   7
  -2  -3 -11 6628.58 1367.11   4
  -2   3 -11 6256.10 791.916   7
  -2  -3 -11 5376.41 875.605   6
  -2  -3 -11 6418.63 851.542  11
  -2  -3 -12 848.891 366.449  11
  -2  -3 -12 1679.61 576.734   7
  -2  -3 -12 1299.63 582.833   6
  -2   3 -12 2218.06 584.770   7
  -2  -3 -13 17924.6 1411.57   6
  -2   3 -13 17433.7 1255.28   7
  -2  -3 -13 18173.0 1422.10   7
  -2   3 -14 2205.15 522.439   7
  -2  -3 -14 2414.53 581.723   6
  -2  -3 -14 2887.61 662.833   7
  -2   3 -15 365.876 338.712   7
  -2  -3 -15 267.691 394.990   7
  -2  -3 -15 654.956 430.033   6
  -2  -3 -16 4655.33 583.773   7
   2  -4 -17-304.230 303.863   6
   2   4 -16 5428.25 564.109   6
   2  -4 -16 5988.34 747.050   6
   2  -4 -15 2841.41 643.567   6
   2   4 -15 3423.82 592.791   6
   2  -4 -15 3313.30 605.005  11
   2   4 -14 4271.85 729.556   6
   2  -4 -14 4098.93 842.339   6
   2  -4 -14 3435.44 733.815  11
   2  -4 -13 8251.10 1094.34  11
   2  -4 -13 6934.55 1016.97   6
   2   4 -13 7394.30 937.570   6
   2  -4 -12 6865.14 1036.98   6
   2   4 -12 6035.78 891.006   6
   2  -4 -12 5762.19 969.426  11
   2  -4 -11 20758.6 1565.23   6
   2  -4 -11 21569.8 1675.46  11
   2   4 -11 20709.1 1513.52   6
   2  -4 -10 79277.5 2836.18   6
   2   4 -10 77766.6 2695.61   6
   2  -4  -9 202.883 285.439   4
   2  -4  -8 26141.8 1744.51   4
  -2   4   8 25562.2 1681.10   1
   2  -4  -8 24155.0 1830.42   3
   2   4  -8 23415.4 1811.64   3
   2  -4  -7 7987.76 937.193   4
  -2   4   7 7570.30 948.738   1
   2  -4  -7 7517.15 1011.28   3
   2   4  -7 7736.88 1008.38   3
   2   4  -6 30921.0 1786.61   3
  -2   4   6 31250.7 1790.06   1
   2  -4  -6 30323.2 1730.99   3
  -2   4   5 61701.9 2436.59   1
   2   4  -5 66728.0 2301.68   3
   2  -4  -5 62951.3 2205.88   3
   2  -4  -4 427783. 5068.22   3
  -2   4   4 414386. 6060.07   1
   2   4  -4 423293. 5129.67   3
  -2   4   3 16586.4 1249.40   1
   2  -4  -3 18557.4 1008.00   3
   2   4  -3 18317.9 1017.43   3
  -2   4   2 24117.2 1427.61   1
  -2   4   1 16568.5 1148.68   1
  -2   4   0 71719.6 2246.54   1
  -2   4  -1 12378.7 955.836   1
  -2   4  -1 11235.0 968.660   2
  -2   4  -2 213228. 4061.88   2
  -2   4  -3 65726.9 2341.10   2
  -2   4  -4 2004.51 587.912   2
  -2   4  -5 10759.7 1064.84   2
  -2   4  -6 211027. 4562.65   2
  -2  -4  -7 24596.4 2052.87   4
   2   4   8 2251.95 635.112   1
  -2  -4  -8 3372.15 968.018   4
  -2  -4  -9 4.80914 557.460   4
  -2  -4  -9 422.614 315.508   7
  -2  -4  -9-61.9625 381.662   6
  -2  -4  -9 820.409 352.386  11
   2   4   9-172.058 327.784   1
  -2  -4 -10 3153.49 616.756   7
  -2  -4 -10 4555.84 1160.82   4
  -2  -4 -10 3170.02 630.540  11
  -2  -4 -10 3845.77 707.673   6
  -2   4 -10 3724.63 581.458   7
  -2   4 -11 1492.00 494.240   7
  -2  -4 -11 2147.98 595.621   7
  -2  -4 -11 1420.13 472.524  11
  -2  -4 -11 2503.83 603.335   6
  -2  -4 -12 45146.9 2104.79  11
  -2  -4 -12 44582.2 2198.39   6
  -2   4 -12 43755.9 1935.72   7
  -2  -4 -12 50035.1 2288.75   7
  -2  -4 -13 16760.8 1356.40   6
  -2  -4 -13 16812.8 1245.30  11
  -2   4 -13 15574.6 1167.91   7
  -2  -4 -13 16268.8 1319.46   7
  -2  -4 -14 2285.58 602.024   7
  -2  -4 -14 1642.66 469.306  11
  -2  -4 -14 1706.84 602.685   6
  -2  -4 -15 2608.73 558.055   7
  -2  -4 -15 2355.46 554.547   6
  -2  -4 -16 3628.11 573.160   7
   2  -5 -17 2836.10 432.098   6
   2  -5 -16-881.609 328.428  11
   2  -5 -16-10.6325 309.965   6
   2  -5 -15 97.2071 394.268  11
   2  -5 -15 361.565 418.608   6
   2  -5 -14 1655.02 547.433  11
   2   5 -14 2605.64 468.319   6
   2  -5 -14 1402.76 585.713   6
   2   5 -13 10446.8 1032.63   6
   2  -5 -13 7728.17 1080.76  11
   2  -5 -13 8082.30 1091.14   6
   2  -5 -12 21308.6 1707.78  11
   2   5 -12 20425.8 1443.98   6
   2  -5 -12 18477.7 1490.55   6
   2  -5 -11 783.010 592.894  11
   2  -5 -11 1064.66 585.382   6
   2   5 -11 769.177 457.064   6
   2  -5 -10 21646.6 1557.96   6
   2   5 -10 22112.9 1422.95   6
  -2   5   9 2390.99 740.766   1
   2  -5  -8 5652.78 874.018   4
  -2   5   8 4907.99 862.372   1
   2  -5  -7 459.865 383.574   3
  -2   5   7 1200.21 547.392   1
   2   5  -7 983.628 489.214   3
   2  -5  -6 115280. 3323.62   3
   2   5  -6 122631. 3503.57   3
  -2   5   6 120597. 3731.14   1
  -2   5   5 1399.24 576.426   1
   2   5  -5 1284.09 453.776   3
   2  -5  -5 1439.31 458.641   3
   2   5  -4 32157.9 1462.94   3
  -2   5   4 28610.7 1748.66   1
   2  -5  -4 30997.7 1401.32   3
  -2   5   3 57550.7 2394.51   1
   2  -5  -3 59513.5 1740.04   3
   2   5  -3 58018.2 1753.30   3
  -2   5   2 322086. 5386.95   1
  -2   5   1 94961.4 2823.53   1
  -2   5   0 110355. 2950.20   1
  -2   5  -1 16757.1 1164.88   1
  -2   5  -2 17482.4 1277.01   2
  -2   5  -3 43190.7 1979.21   2
  -2   5  -4 347118. 5736.28   2
  -2   5  -5 83844.6 2895.91   2
  -2   5  -6 4592.21 762.721   2
   2   5   7 837.803 573.638   1
  -2  -5  -8 39752.4 2803.22   4
   2   5   8 36014.3 2333.86   1
  -2  -5  -9 706.310 616.848   4
  -2  -5  -9 1124.63 359.496   7
   2   5   9 1423.85 589.161   1
  -2  -5  -9 621.141 456.970   6
  -2  -5  -9 1104.33 428.382  11
  -2  -5 -10 28809.4 1718.35  11
  -2  -5 -10 31044.5 1744.62   7
  -2  -5 -10 32739.5 2729.74   4
  -2  -5 -10 29315.9 1750.39   6
  -2   5 -11 1032.99 419.734   7
  -2  -5 -11 1061.84 477.249   7
  -2  -5 -11 795.952 493.624   6
  -2  -5 -11 1473.32 525.139  11
  -2   5 -12 3387.93 652.353   7
  -2  -5 -12 2607.73 633.219   7
  -2  -5 -12 4016.24 778.108  11
  -2  -5 -12 3032.39 702.907   6
  -2   5 -13 1568.95 488.712   7
  -2  -5 -13 3107.54 649.740   7
  -2  -5 -13 2828.32 622.125  11
  -2  -5 -13 2119.15 719.944   6
  -2  -5 -14 5366.10 754.345   7
  -2  -5 -14 4548.48 688.169  11
  -2  -5 -14 5524.32 781.182   6
  -2  -5 -15-513.266 417.897   6
  -2  -5 -15-182.123 306.623   7
   2  -6 -17 4078.63 403.130   6
   2  -6 -16 1741.08 413.706   6
   2  -6 -16 1318.88 347.961  11
   2  -6 -15 1604.66 465.893   6
   2  -6 -15 1412.28 496.929  11
   2  -6 -14 1605.63 626.091  11
   2  -6 -14 857.503 525.675   6
   2  -6 -13 541.644 624.222  11
   2  -6 -13 360.713 472.896   6
   2  -6 -12 3801.50 852.773  11
   2  -6 -12 4402.22 819.463   6
   2  -6 -11 23515.6 1797.17  11
   2  -6 -11 24381.1 1666.25   6
   2  -6 -10 20481.5 1660.57  11
   2  -6 -10 19905.1 1474.13   6
   2  -6  -9 36818.0 1864.90   6
  -2   6   9 43994.1 2478.65   1
   2  -6  -8 62375.6 2844.07   4
  -2   6   8 68220.3 3087.71   1
  -2   6   7 3658.78 810.168   1
  -2   6   6 5438.09 946.831   1
   2   6  -6 4133.87 691.358   3
   2  -6  -6 4982.36 758.462   3
  -2   6   5 32432.4 2043.13   1
   2   6  -5 29889.5 1613.21   3
   2  -6  -5 31377.7 1598.80   3
   2   6  -4 228723. 3940.53   3
   2  -6  -4 229572. 3821.60   3
  -2   6   4 224016. 5157.81   1
   2  -6  -3 35531.5 1341.28   3
  -2   6   3 35645.5 2025.13   1
   2   6  -3 35611.8 1384.11   3
   2  -6  -2 186085. 2797.37   3
   2   6  -2 182929. 2857.40   3
  -2   6   2 180241. 4315.36   1
  -2   6   1 102.237 416.477   1
  -2   6   0 14254.9 1191.34   1
  -2   6  -1 2272.23 579.591   1
  -2   6  -2 173160. 3678.50   1
  -2   6  -3 285.169 406.814   2
  -2   6  -4 1198.26 527.270   2
  -2   6  -5 2918.51 644.867   2
  -2   6  -6 141308. 3885.56   2
   2   6   6 136050. 4500.26   1
   2   6   7 2385.55 717.383   1
  -2  -6  -8 14183.3 1089.77   7
  -2  -6  -8 14058.7 1208.01  11
   2   6   8 17356.9 1703.96   1
  -2  -6  -8 13713.5 1109.35   6
  -2  -6  -9 5723.22 1243.56   4
  -2  -6  -9 4719.56 697.730   7
   2   6   9 5413.19 1049.68   1
  -2  -6  -9 5836.90 832.584  11
  -2  -6  -9 4710.96 784.293   6
  -2  -6 -10 17458.1 1290.89   7
  -2  -6 -10 20957.1 2206.45   4
  -2  -6 -10 16538.3 1374.04  11
  -2  -6 -10 16016.0 1342.66   6
  -2  -6 -11 15314.8 1336.00  11
  -2  -6 -11 15855.6 1337.43   6
  -2  -6 -11 16934.9 1321.79   7
  -2  -6 -12 33685.0 1919.00  11
  -2  -6 -12 32373.4 1767.32   7
  -2  -6 -12 33218.7 1901.11   6
  -2  -6 -13 12600.9 1195.81   6
  -2  -6 -13 12966.1 1158.91  11
  -2  -6 -13 13438.7 1124.02   7
  -2  -6 -14-1.74600 308.797   7
  -2  -6 -14 245.281 403.902  11
  -2  -6 -14 352.462 407.895   6
  -2  -6 -15 120.360 285.385   7
  -2  -6 -15 56.3897 300.522  11
   2  -7 -16 1892.24 375.600  11
   2  -7 -16 2151.67 387.854   6
   2  -7 -15 423.384 324.548   6
   2  -7 -15 929.304 451.290  11
   2  -7 -14 252.335 362.193   6
   2  -7 -14-458.295 501.616  11
   2  -7 -13 469.554 546.884  11
   2  -7 -13 526.648 476.032   6
   2  -7 -12 23833.5 1839.16  11
   2  -7 -12 22671.7 1560.56   6
   2  -7 -11 25675.9 1900.69  11
   2  -7 -11 24753.8 1647.48   6
   2  -7 -10 21114.3 1719.81  11
   2  -7 -10 21136.0 1488.01   6
  -2   7   9 5724.80 910.615   1
   2  -7  -9 5170.32 784.909   6
  -2   7   8 1635.30 689.797   1
  -2   7   7 31158.1 2199.39   1
  -2   7   6 58886.0 2998.55   1
  -2   7   5 660.079 501.035   1
  -2   7   4 19679.3 1693.57   1
   2   7  -3 843.862 384.437   1
  -2   7   3 1364.84 630.153   1
   2   7  -2 99173.8 3066.43   1
  -2   7   2 103044. 3513.12   1
  -2   7   1 13783.3 1313.05   1
  -2   7   0 74084.2 2786.91   1
  -2   7  -1 97559.8 3071.69   1
  -2   7  -2 27567.3 1590.53   1
  -2   7  -3 20006.4 1522.30   2
   2   7   4 174999. 5103.36   1
  -2   7  -4 164848. 4304.56   2
   2   7   5 11655.4 1415.75   1
  -2   7  -5 10862.7 1185.43   2
   2   7   6 12876.9 1455.14   1
  -2  -7  -7 13147.4 1136.20  11
   2   7   7 11928.1 1458.74   1
  -2  -7  -8 19136.9 1424.84  11
  -2  -7  -8 20571.4 1369.94   6
  -2  -7  -8 21322.2 1281.13   7
   2   7   8 21786.5 1950.25   1
  -2  -7  -9 47094.9 2008.38   7
  -2  -7  -9 51840.7 3489.21   4
  -2  -7  -9 51456.4 2443.23  11
   2   7   9 44659.0 2737.90   1
  -2  -7 -10 27132.7 1590.57   7
  -2  -7 -10 24967.1 1693.66  11
  -2  -7 -10 24984.6 1644.38   6
  -2  -7 -11 10530.9 1150.04   6
  -2  -7 -11 8909.15 1086.33  11
  -2  -7 -11 10966.7 1045.27   7
  -2  -7 -12-683.152 562.844  11
  -2  -7 -12 610.926 429.712   7
  -2  -7 -12 165.765 550.540   6
  -2  -7 -13 3369.30 707.404  11
  -2  -7 -13 2875.45 569.413   7
  -2  -7 -13 3787.15 756.762   6
  -2  -7 -14 11417.5 971.598  11
  -2  -7 -14 11964.7 882.783   7
  -2  -7 -15 1233.25 355.400  11
  -2  -7 -15 1455.06 318.198   7
   2  -8 -16 2086.18 360.455  11
   2  -8 -16 2249.44 294.150   6
   2  -8 -15 1061.80 323.085   6
   2  -8 -15 682.638 396.393  11
   2  -8 -14 13912.2 1194.95  11
   2  -8 -14 11798.7 950.787   6
   2  -8 -13 2170.28 701.269  11
   2  -8 -13 1671.68 542.065   6
   2  -8 -12 702.717 526.824   6
   2  -8 -12 170.602 607.558  11
   2  -8 -11 26533.0 1965.99  11
   2  -8 -11 27369.0 1632.43   6
   2  -8 -10 13800.5 1189.74   6
   2  -8 -10 14398.8 1470.33  11
  -2   8   9 57183.0 3031.52   1
   2  -8  -9 50150.7 2623.24  11
   2   8  -9 56854.3 2821.19  10
   2   8  -8 22550.8 1781.59  10
  -2   8   8 22718.2 2051.70   1
  -2   8   7 6000.37 1025.04   1
   2   8  -7 4470.21 884.334  10
  -2   8   6 2030.75 672.324   1
  -2   8   5 1789.36 701.394   1
  -2   8   4 92821.9 3791.51   1
  -2   8   3 32830.6 2211.21   1
  -2   8   2 19332.4 1674.81   1
   2   8  -2 14907.4 1262.64   1
  -2   8   1 51782.3 2578.53   1
   2   8  -1 46554.6 2353.75   1
  -2   8   0 25905.7 1763.76   1
   2   8   0 25373.8 1890.87   1
   2   8   1 4299.57 950.628   1
  -2   8  -1 5222.33 833.240   1
  -2   8  -2 78183.4 2801.76   1
   2   8   2 71734.6 3355.08   1
   2   8   3 8098.96 1241.10   1
  -2   8  -3 6562.89 1005.73   2
  -2   8  -4 5797.44 927.810   2
   2   8   4 5528.07 1066.35   1
   2   8   5 6270.80 1106.00   1
  -2   8  -5 5391.62 862.727   2
   2   8   6 66528.4 3401.48   1
  -2  -8  -6 59668.2 2259.21  11
  -2  -8  -7 3019.61 625.572  11
   2   8   7 3504.96 873.338   1
  -2  -8  -7 2742.13 559.319   6
  -2  -8  -8 25156.0 1646.73  11
  -2  -8  -8 26438.3 1579.05   6
   2   8   8 27323.8 2241.65   1
  -2  -8  -9 1112.12 538.620  11
  -2  -8  -9 2025.43 458.312   7
  -2  -8  -9 2083.33 603.942   6
  -2  -8 -10 1325.01 609.809  11
  -2  -8 -10 1074.51 378.711   7
  -2  -8 -10 1901.36 620.860   6
  -2  -8 -11 49886.3 2395.95  11
  -2  -8 -11 51921.1 2300.12   6
  -2  -8 -11 53361.9 2088.80   7
  -2  -8 -12 14886.6 1247.61   6
  -2  -8 -12 14962.6 1321.97  11
  -2  -8 -12 15203.6 1104.53   7
  -2  -8 -13 3548.12 532.854   7
  -2  -8 -13 3913.30 723.421  11
  -2  -8 -14 4102.21 493.616   7
  -2  -8 -14 4555.62 646.521  11
  -2  -8 -15 107.884 262.861  11
   2  -9 -15 888.397 249.906   6
   2  -9 -15 355.520 355.738  11
   2  -9 -14 5003.33 573.539   6
   2  -9 -14 5254.10 778.981  11
   2  -9 -13 3711.93 810.818  11
   2  -9 -13 2004.82 485.353   6
   2  -9 -12 38546.5 1761.71   6
   2  -9 -12 40670.3 2266.93  11
   2  -9 -11 18393.1 1616.14  11
   2  -9 -10 2173.01 720.534  11
   2   9 -10 2268.00 670.474  10
   2  -9  -9 549.474 599.215  11
   2   9  -9 580.252 495.196  10
  -2   9   8 18512.6 1916.65   1
   2   9  -8 15985.1 1634.61  10
   2  -9  -8 15151.2 1522.70  11
   2  -9  -7 8420.87 1083.36  11
  -2   9   7 9146.45 1456.91   1
   2   9  -7 8860.39 1185.58  10
   2   9  -6 19908.8 1687.75  10
  -2   9   6 19073.6 1908.65   1
  -2   9   5 4035.33 913.576   1
  -2   9   4 14341.1 1585.54   1
  -2   9   3 4779.96 1017.40   1
  -2   9   2 19383.1 1784.83   1
   2   9  -2 16669.6 1393.16   1
   2   9  -1 30692.5 2003.77   1
  -2   9   1 32590.5 2198.52   1
  -2   9   0 35990.2 2212.96   1
   2   9   0 39169.3 2388.65   1
   2   9   1 51275.0 2904.91   1
  -2   9  -1 53609.1 2578.96   1
  -2   9  -2 7982.66 979.281   1
   2   9   2 5890.81 1065.79   1
   2   9   3 47501.3 2897.35   1
  -2   9  -3 41896.9 2429.22   2
   2   9   4 22976.1 2100.31   1
  -2   9  -4 23875.1 1826.00   2
   2   9   5-66.4523 405.399   1
  -2   9  -5-208.397 391.993   9
  -2  -9  -5 544.557 391.782  11
  -2  -9  -6 28112.7 1649.36  11
  -2   9  -6 30270.8 1865.20   9
   2   9   6 32394.4 2510.79   1
  -2  -9  -7 6000.85 870.160  11
  -2  -9  -7 5764.58 775.691   6
   2   9   7 7407.11 1210.79   1
  -2   9  -7 6873.01 892.433  10
  -2   9  -7 4992.45 848.000   9
  -2  -9  -8 2449.47 637.929  11
  -2  -9  -8 4055.62 752.819   6
  -2  -9  -9 33836.1 1997.04  11
  -2  -9  -9 33316.4 1825.46   6
  -2  -9 -10 16587.0 1454.45  11
  -2  -9 -10 19545.2 1475.40   6
  -2  -9 -11 981.992 607.677  11
  -2  -9 -12 5010.03 856.593  11
  -2  -9 -13 6176.30 821.727  11
  -2  -9 -14 9624.58 821.457  11
  -2  -9 -15-235.953 217.703  11
   2 -10 -15 720.617 301.395  11
   2 -10 -14 26702.4 1400.75  11
   2 -10 -13 1747.27 626.842  11
   2 -10 -12 11561.7 1235.88  11
   2 -10 -11 22777.2 1769.06  11
   2  10 -10 25289.5 1922.38  10
   2 -10 -10 23795.3 1843.44  11
   2 -10  -9 16178.6 1571.15  11
   2  10  -9 16981.6 1686.27  10
   2 -10  -8 12529.8 1367.85  11
   2  10  -8 15375.7 1640.26  10
   2  10  -7 2302.71 840.456  10
   2 -10  -7 2664.18 757.472  11
  -2  10   7 3723.71 1088.70   1
   2  10  -6 69718.8 3240.47  10
   2 -10  -6 66674.8 2792.53  11
  -2  10   6 73068.0 3806.22   1
   2  10  -5 5933.05 953.420  10
  -2  10   5 5724.47 1154.44   1
  -2  10   4 10756.4 1501.43   1
   2  10  -4 8849.02 1127.00  10
  -2  10   3 26214.0 2209.37   1
  -2  10   2 901.779 654.180   1
  -2  10   1 6651.00 1117.27   1
   2  10  -1 6645.48 1014.97   1
   2  10   0 9070.72 1273.36   1
  -2  10   0 9117.84 1221.30   1
  -2  10  -1 981.219 480.634   1
   2  10   1-535.543 512.450   1
   2  10   2 1274.20 711.619   1
  -2  10  -2 1653.53 564.819   1
   2  10   3 5405.57 1104.63   1
  -2  10  -3 8009.21 1189.55   2
  -2  10  -3 6978.45 1080.92   9
  -2  10  -4 6214.20 976.441   2
  -2  10  -4 6632.75 1049.86   9
  -2 -10  -4 6617.26 748.445  11
   2  10   4 5927.89 1217.94   1
  -2 -10  -5 25289.4 1524.33  11
  -2  10  -5 29159.9 2003.98   9
   2  10   5 26532.8 2332.78   1
  -2 -10  -6 479.033 490.870  11
   2  10   6 1045.72 597.701   1
  -2  10  -6 401.986 514.734   9
  -2 -10  -7-421.155 457.757  11
  -2  10  -7-17.4469 496.717  10
  -2  10  -7 520.774 504.969   9
  -2 -10  -8 39576.6 2146.57  11
  -2  10  -8 40295.6 2072.98  10
  -2 -10  -9 195.601 502.219  11
  -2 -10 -10 905.336 514.973  11
  -2 -10 -11 21436.3 1550.35  11
  -2 -10 -12 13122.7 1159.12  11
  -2 -10 -13 2052.10 535.130  11
  -2 -10 -14 15649.0 928.391  11
   2 -11 -14 7204.41 720.575  11
   2 -11 -13 4778.47 723.807  11
   2 -11 -12 24408.6 1608.78  11
   2 -11 -11 1920.94 659.891  11
   2  11 -10 1170.36 616.825  10
   2 -11 -10 480.481 580.436  11
   2  11  -9 3108.32 896.453  10
   2 -11  -9 3042.62 784.960  11
   2 -11  -8 63353.5 2881.59  11
   2  11  -8 64726.3 3259.13  10
   2 -11  -7 2293.56 715.788  11
   2  11  -7 2155.54 716.864  10
   2  11  -6 25090.3 2076.90  10
   2 -11  -6 21293.4 1659.73  11
  -2  11   6 22821.1 2237.29   1
   2  11  -5 6369.27 1076.43  10
  -2  11   5 4432.38 1186.20   1
   2  11  -4 33187.8 2280.32  10
  -2  11   4 34477.9 2688.46   1
   2  11  -3 16520.2 1578.25  10
  -2  11   3 19146.6 1446.43   9
  -2  11   3 19176.1 1989.94   1
  -2  11   2 6006.84 1119.63   1
   2  11  -2 5582.82 989.808  10
  -2  11   2 6390.62 917.579   9
  -2  11   1 4518.32 975.459   1
  -2  11   1 4318.57 859.158   9
   2  11  -1 4419.33 870.937  10
  -2  11   0 40112.8 2277.22   9
   2  11   0 34459.0 2001.16  10
  -2  11   0 34137.7 2375.42   1
   2  11   0 32561.8 2331.60   1
   2  11   1-355.692 499.755   1
  -2  11  -1 386.624 457.113   1
  -2  11  -2 396.452 496.129   9
   2  11   2 583.893 680.638   1
  -2  11  -3 23692.3 1949.54   9
  -2  11  -3 28644.1 2218.20   2
   2  11   3 24340.1 2265.31   1
  -2 -11  -4 3966.59 623.594  11
   2  11   4 4626.28 1165.68   1
  -2  11  -4 4219.59 1008.25   9
  -2  11  -5 6769.50 1194.02   9
  -2 -11  -5 7766.33 910.930  11
   2  11   5 6842.62 1350.11   1
  -2  11  -6 17453.6 1597.73  10
  -2 -11  -6 18355.9 1432.01  11
  -2  11  -6 16515.7 1610.76   9
  -2 -11  -7 8692.41 1041.74  11
  -2  11  -7 8108.69 1114.94  10
  -2  11  -7 7987.44 1151.27   9
  -2 -11  -8 12344.7 1259.76  11
  -2  11  -8 10901.6 1160.85  10
  -2 -11  -9 2048.51 686.878  11
  -2 -11 -10 10170.6 1164.19  11
  -2 -11 -11 10629.3 1121.33  11
  -2 -11 -12 6480.00 811.513  11
  -2 -11 -13 1936.38 459.232  11
  -2 -11 -14 13912.1 765.074  11
   2 -12 -14 24074.6 963.218  11
   2 -12 -13-64.1961 339.578  11
   2 -12 -12 9195.60 930.221  11
   2 -12 -11 7073.35 947.018  11
   2  12 -10 9967.70 1312.29  10
   2 -12 -10 9175.21 1105.99  11
   2 -12  -9 581.711 493.251  11
   2  12  -9 190.995 674.854  10
   2 -12  -8 13409.2 1372.51  11
   2  12  -8 14219.3 1649.85  10
   2  12  -7 3855.55 1095.63  10
   2 -12  -7 3542.80 790.930  11
   2 -12  -6 20733.6 1609.36  11
   2  12  -6 23303.5 2072.82  10
   2  12  -5 83818.6 3798.00  10
  -2  12   4-1440.99 850.499   1
   2  12  -4-658.728 674.415  10
  -2  12   3 14174.6 1756.55   1
   2  12  -3 13101.6 1549.96  10
  -2  12   3 11523.9 1235.53   9
  -2  12   2 1887.15 804.085   1
  -2  12   2 260.368 501.736   9
   2  12  -2 408.745 738.130  10
  -2  12   1 23270.9 2118.93   1
   2  12  -1 24312.0 1886.92  10
  -2  12   1 24133.9 1921.70   9
  -2  12   0 8880.97 1268.82   1
  -2  12   0 8629.16 1259.55   9
   2  12   0 7272.21 1053.71  10
   2  12   1 1876.41 644.372  10
  -2  12  -1 2395.25 831.305   9
   2  12   1 3123.81 895.247   1
   2  12   2 4425.89 1122.42   1
  -2  12  -2 3105.32 778.986   9
   2  12   3 21722.3 2185.48   1
  -2  12  -3 22835.3 2070.02   9
  -2 -12  -4 4977.66 699.858  11
  -2  12  -4 4354.28 1122.24   9
  -2  12  -5 5743.85 1171.44   9
  -2 -12  -5 6067.07 774.246  11
  -2  12  -5 6693.34 1174.24  10
  -2 -12  -6 4250.98 735.247  11
  -2  12  -6 2266.74 771.065  10
  -2  12  -6 2318.28 834.933   9
  -2  12  -7 19494.9 1613.65  10
  -2 -12  -7 18031.8 1437.33  11
  -2  12  -8 38534.3 2104.65  10
  -2 -12  -8 37767.7 2054.12  11
  -2 -12  -9 3337.03 740.222  11
  -2  12  -9 2935.20 653.433  10
  -2 -12 -10-341.805 540.023  11
  -2 -12 -11 148.272 472.051  11
  -2 -12 -12 3107.32 575.256  11
  -2 -12 -13 8260.57 673.714  11
   2 -13 -13 3712.21 458.418  11
   2 -13 -12 9049.55 786.770  11
   2 -13 -11-149.004 454.137  11
   2  13 -10 357.626 551.996  10
   2 -13 -10 977.564 574.638  11
   2 -13  -9 1597.35 646.588  11
   2  13  -9 3252.98 970.034  10
   2  13  -8 10456.8 1412.03  10
   2 -13  -8 10762.5 1144.51  11
   2 -13  -7 3351.82 627.583  11
   2  13  -7 3800.07 1063.55  10
   2  13  -6 34304.9 2580.22  10
   2  13  -5 2867.77 1053.64  10
   2  13  -4 10270.8 1515.44  10
   2  13  -3 54449.0 3082.63  10
   2  13  -2 1089.32 817.703  10
  -2  13   1 942.816 682.278   9
   2  13  -1 1414.99 743.716  10
   2  13   0 30031.7 2085.17  10
  -2  13   0 31061.6 2329.58   9
  -2  13  -1 20067.4 1974.88   9
   2  13   1 22834.7 1717.40  10
  -2  13  -2 12754.6 1653.22   9
  -2  13  -3 19761.8 2052.20   9
  -2  13  -3 20764.0 1964.42  10
  -2  13  -4 1031.19 868.005  10
  -2  13  -4 783.325 864.485   9
  -2  13  -5 35660.8 2391.80  10
  -2 -13  -5 32926.2 1723.34  11
  -2  13  -5 29180.7 2353.69   9
  -2 -13  -6 39784.8 1973.04  11
  -2  13  -6 39255.2 2400.42  10
  -2 -13  -7 2347.94 578.827  11
  -2  13  -7 2645.48 746.360  10
  -2 -13  -8 4578.55 818.442  11
  -2  13  -8 4502.36 840.656  10
  -2  13  -9 2309.77 545.511  10
  -2 -13  -9 2053.39 651.700  11
  -2 -13 -10 5510.12 796.549  11
  -2 -13 -11 6143.37 750.526  11
  -2 -13 -12 5351.67 593.782  11
   2 -14 -12 469.883 304.328  11
   2 -14 -11 3396.33 521.988  11
   2 -14 -10 496.164 435.940  11
   2  14 -10-551.262 549.836  10
   2 -14  -9 1944.51 576.936  11
   2  14  -9 2366.91 826.548  10
   2  14  -8 34818.9 2378.96  10
   2 -14  -8 31911.6 1644.85  11
   2  14  -7 2398.95 962.045  10
   2  14  -6 13375.5 1671.69  10
   2  14  -5 31218.8 2460.90  10
   2  14  -4 688.682 765.019  10
   2  14  -3 8009.09 1415.64  10
  -2  14   3 8463.62 1088.89  10
   2  14  -2 20726.1 1951.07  10
  -2  14   2 16804.5 1617.30  10
   2  14  -1 46458.5 2724.87  10
  -2  14   1 45750.4 2734.08  10
   2  14   0 27678.8 2012.46  10
  -2  14   0 23321.8 2081.32  10
   2  14   1 2497.14 723.012  10
  -2  14  -1 2652.75 934.463  10
  -2  14  -2 33709.7 2500.02  10
  -2  14  -3 24356.0 2107.26  10
  -2  14  -4-840.418 794.745  10
  -2  14  -5 16497.5 1684.76  10
  -2 -14  -6 12832.4 1068.00  11
  -2  14  -6 13061.3 1426.63  10
  -2  14  -7 8793.23 1150.03  10
  -2 -14  -7 8804.13 969.429  11
  -2  14  -8 21793.5 1489.55  10
  -2 -14  -8 20636.2 1329.79  11
  -2 -14  -9 3154.81 624.413  11
  -2  14  -9 2336.31 564.028  10
  -2 -14 -10 5350.90 669.279  11
  -2 -14 -11 400.928 341.304  11
  -2 -15  10 6427.67 545.945   8
   2  15  -9 2068.20 743.104  10
   2  15  -8 1604.85 794.752  10
   2  15  -7 19175.4 1833.53  10
   2  15  -6 55215.6 3085.30  10
   2  15  -5 1035.18 888.094  10
   2  15  -4 7566.72 1422.93  10
   2  15  -3 12537.6 1624.33  10
  -2  15   3 13055.9 1254.01  10
   2  15  -2 3710.02 1053.24  10
  -2  15   2 3342.78 839.286  10
  -2  15   1 1000.64 708.323  10
   2  15  -1 792.342 753.409  10
   2  15   0 49957.8 2655.60  10
  -2  15   0 46370.4 2830.46  10
  -2  15  -1 28007.0 2266.55  10
   2  15   1 33675.3 2067.36  10
  -2  15  -2 30324.2 2379.68  10
  -2  15  -3 7317.88 1322.58  10
  -2  15  -4 10560.0 1452.13  10
  -2  15  -5 11744.5 1459.20  10
  -2  15  -6 14441.4 1455.86  10
  -2  15  -7 15587.5 1365.75  10
  -2 -15  -8 30487.9 1347.07  11
  -2  15  -8 35937.5 1750.83  10
  -2  15  -9 647.326 329.698  10
  -2 -15  -9 226.064 353.023  11
  -2 -15 -10 2130.07 388.585  11
  -2 -16   9 501.850 279.709   8
   2  16  -8 25534.8 1727.47  10
   2  16  -7 8369.32 1251.70  10
   2  16  -6 5051.35 1096.50  10
   2  16  -5 5073.70 1223.91  10
   2  16  -4 16419.4 1775.69  10
  -2  16   3 273.409 513.286  10
   2  16  -3 486.824 909.216  10
   2  16  -2 31282.9 2283.00  10
  -2  16   2 32512.3 1995.08  10
   2  16  -1 12328.9 1525.47  10
  -2  16   1 9134.60 1299.12  10
   2  16   0 24697.8 1888.52  10
  -2  16   0 22738.7 1928.80  10
   2  16   1 3814.61 839.417  10
  -2  16  -1 166.677 835.438  10
  -2  16  -2 31185.1 2324.49  10
  -2  16  -3 9236.06 1418.89  10
  -2  16  -4 120.866 707.890  10
  -2  16  -5 5511.51 1042.60  10
  -2  16  -6 9861.63 1125.11  10
  -2  16  -7 2267.24 648.049  10
  -2  16  -8 2479.01 502.206  10
  -2 -17   8 431.483 249.017   8
   2  17  -7-142.191 554.891  10
   2  17  -6 26069.9 1861.44  10
   2  17  -5 5736.03 1134.30  10
   2  17  -4 361.034 843.926  10
   2  17  -3 271.652 812.790  10
  -2  17   2 10868.0 1088.00  10
   2  17  -2 9695.28 1355.50  10
   2  17  -1 454.047 722.484  10
  -2  17   1 7.65958 597.578  10
  -2  17   0 51324.1 2537.37  10
   2  17   0 52119.5 2375.28  10
  -2  17  -1 3443.47 995.454  10
  -2  17  -2 15355.6 1584.56  10
  -2  17  -3 1236.18 813.058  10
  -2  17  -4 12144.2 1348.35  10
  -2  17  -5 743.791 581.797  10
  -2  17  -6 5093.48 788.188  10
  -2  17  -7 8517.73 795.902  10
   2  18  -6 1886.30 680.103  10
   2  18  -5 1709.68 724.309  10
   2  18  -4 3362.74 872.761  10
   2  18  -3 1160.39 728.155  10
   2  18  -2 11137.3 1233.20  10
   2  18  -1 1856.24 777.092  10
  -2  18   1 1700.30 587.944  10
  -2  18   0 15565.2 1238.95  10
  -2  18  -1 261.922 618.098  10
  -2  18  -2 11438.0 1188.28  10
  -2  18  -3-567.668 645.466  10
  -2  18  -4 2395.91 668.266  10
  -2  18  -5 1219.73 503.926  10
   3   0 -17 778.510 346.584   6
   3   0 -16 214.261 425.370   6
   3   0 -15 786.293 559.276   6
   3   0 -14 334.730 594.834   6
   3   0 -13 131428. 4116.45   6
   3   0 -12 260.456 537.473   6
   3   0 -11 3730.76 812.670   6
   3   0 -10 598.455 619.984   3
   3   0 -10-857.352 474.749   6
   3   0  -9 47492.3 2912.89   3
   3   0  -8-308.150 540.066   3
   3   0  -7 221752. 5334.79   3
   3   0  -6-84.6151 375.630   3
  -3   0   5 189921. 3537.12   2
   3   0  -5 176270. 4128.41   3
  -3   0   4 90.6655 356.259   2
  -3   0   3 118211. 3162.72   2
  -3   0   2 226.032 482.393   2
  -3   0   1 8330.03 986.816   2
  -3   0   0-153.409 500.687   2
  -3   0  -1 70961.0 2868.77   2
  -3   0  -1 76035.1 1428.58   4
  -3   0  -2 219.515 258.835   4
  -3   0  -2 52.4954 505.033   2
  -3   0  -3 48170.8 2506.58   2
  -3   0  -3 48098.8 1840.45   4
  -3   0  -4-281.537 388.205   4
  -3   0  -4 125.581 591.314   2
  -3   0  -5 138239. 3981.97   4
  -3   0  -6 170.663 510.539   4
  -3   0  -7 274.971 571.056   4
  -3   0  -8-633.422 588.502   4
  -3   0  -9 25800.6 1520.70   7
  -3   0  -9 28078.4 2365.13   4
  -3   0  -9 28860.7 1547.02   6
  -3   0 -10-15.9115 378.016   6
  -3   0 -10-270.017 352.186   7
  -3   0 -11 11201.1 1121.21   7
  -3   0 -11 11533.7 1115.80   6
  -3   0 -12-750.971 498.560   7
  -3   0 -12-6.86315 371.425   6
  -3   0 -13 814.302 463.436   7
  -3   0 -13 652.944 465.814   6
  -3   0 -14 358.299 433.028   7
  -3   0 -15 26415.2 1344.80   7
  -3   0 -16 109.490 292.355   7
   3  -1 -17 3642.97 498.652   6
   3   1 -17 3800.04 467.812   6
   3   1 -16 191.400 388.645   6
   3  -1 -16 936.277 475.107   6
   3  -1 -15 23186.8 1581.09   6
   3   1 -15 23266.1 1563.49   6
   3  -1 -14-296.947 544.825   6
   3   1 -14-327.801 626.163   6
   3  -1 -13 8300.53 1149.20   6
   3  -1 -13 6063.68 872.685  11
   3   1 -13 7626.13 1106.30   6
   3   1 -12 7572.84 1115.56   6
   3  -1 -12 6906.96 1077.67   6
   3  -1 -11 87689.2 3285.98   6
   3   1 -11 85614.0 3256.50   6
   3  -1 -10 1283.74 754.323   3
   3   1 -10 127.172 601.396   3
   3  -1 -10 768.674 457.610   6
   3   1 -10 922.933 542.739   6
   3  -1  -9 1267.14 676.587   3
   3   1  -9 407.702 531.510   3
   3   1  -8 5409.49 971.926   3
   3  -1  -8 4470.04 924.037   3
   3   1  -7 18414.9 1593.27   3
   3  -1  -7 18447.3 1604.00   3
   3   1  -6 37626.4 2028.57   3
   3  -1  -6 37805.7 2041.19   3
  -3  -1   5 247954. 3782.57   2
   3   1  -5 234050. 4746.13   3
   3  -1  -5 245553. 4862.68   3
  -3   1   5 246217. 4318.65   2
  -3   1   4 4916.13 718.392   2
  -3  -1   4 4985.54 657.904   2
  -3  -1   3 122336. 3207.59   2
  -3   1   3 118211. 3228.98   2
  -3  -1   2 6855.81 923.919   2
  -3   1   2 7658.96 938.466   2
  -3   1   1 15755.9 1309.15   2
  -3  -1   1 16699.9 1392.62   2
  -3   1   0 21332.0 1544.43   2
  -3  -1   0 22638.1 1642.86   2
  -3  -1   0 25100.5 690.912   4
  -3   1  -1 52623.5 2411.38   2
  -3  -1  -1 55189.7 2588.23   2
  -3  -1  -1 57108.0 1485.90   4
  -3  -1  -2 2854.08 488.523   4
  -3   1  -2 2963.07 814.441   2
  -3   1  -2 2320.43 358.322   4
  -3  -1  -2 2476.77 769.497   2
  -3   1  -3 167996. 4534.09   2
  -3  -1  -3 174854. 3679.65   4
  -3   1  -3 175002. 3268.77   4
  -3  -1  -4 4345.96 741.611   4
  -3   1  -4 3371.80 743.609   2
  -3   1  -4 3679.42 651.426   4
  -3  -1  -5 5224.04 912.922   4
  -3   1  -5 4884.73 822.233   4
  -3   1  -5 4929.85 904.025   2
  -3  -1  -6 1842.81 658.370   4
  -3   1  -6 1998.04 660.388   4
  -3  -1  -7 35628.9 2426.74   4
  -3   1  -7 41763.3 3205.93   4
  -3  -1  -8 5371.08 1144.02   4
  -3   1  -8 4625.43 956.766   4
  -3   1  -9 4471.37 1083.72   4
  -3  -1  -9 5164.70 1156.86   4
  -3   1  -9 4130.63 664.318   6
  -3  -1  -9 3953.25 693.018   6
  -3   1  -9 4371.60 647.714   7
  -3  -1  -9 5091.45 711.558   7
  -3  -1 -10 5291.00 766.510   7
  -3   1 -10 4080.28 713.973   7
  -3   1 -10 4010.58 664.557   6
  -3  -1 -10 3706.75 707.885   6
  -3   1 -10 5391.71 1176.27   4
  -3   1 -11 13366.5 1212.42   7
  -3  -1 -11 15469.4 1314.35   7
  -3   1 -11 13620.8 1170.31   6
  -3  -1 -11 15583.4 1286.30   6
  -3   1 -12 2213.62 578.933   7
  -3  -1 -12 2417.74 623.519   7
  -3   1 -12 2622.77 586.386   6
  -3  -1 -12 2319.61 648.811   6
  -3   1 -13 753.526 431.498   7
  -3  -1 -13 1110.22 535.793   7
  -3  -1 -13 685.643 443.071   6
  -3   1 -14-86.8616 364.945   7
  -3  -1 -14 160.870 437.911   7
  -3   1 -15 610.701 351.796   7
  -3  -1 -15 1360.65 463.399   7
  -3  -1 -16-143.250 274.740   7
  -3   1 -16-299.959 261.510   7
   3  -2 -17 307.759 288.038   6
   3   2 -17 1.96299 208.329   6
   3  -2 -16 880.649 429.340   6
   3   2 -16 1578.01 433.460   6
   3  -2 -15 1804.31 663.367   6
   3   2 -15 1295.22 546.579   6
   3  -2 -14 143.399 385.487  11
   3  -2 -14 15.9121 569.591   6
   3   2 -14 203.790 492.726   6
   3   2 -13 83870.8 3208.75   6
   3  -2 -13 83008.8 3055.70  11
   3  -2 -13 76991.2 3116.09   6
   3  -2 -12 147.542 639.543   6
   3   2 -12 366.559 594.383   6
   3  -2 -11 9806.96 1170.17   6
   3   2 -11 10701.0 1228.61   6
   3   2 -10 21700.3 1594.57   6
   3  -2 -10 20412.9 1591.93   6
   3  -2 -10 23183.2 2089.04   3
   3   2 -10 22020.5 2123.05   3
   3   2  -9 41266.7 2706.86   3
   3  -2  -9 40619.2 2674.71   3
   3   2  -8 14607.0 1549.49   3
   3  -2  -8 13914.9 1482.85   3
   3   2  -7 80018.3 3221.93   3
   3  -2  -7 79852.3 3205.74   3
  -3   2   6 44836.2 1873.86   2
   3   2  -6 40908.1 2113.29   3
   3  -2  -6 43959.0 2197.39   3
   3  -2  -5 128692. 3483.12   3
   3   2  -5 128978. 3503.84   3
  -3   2   5 127038. 3248.06   2
  -3   2   4 11507.8 1041.45   2
  -3  -2   3 147870. 3532.04   2
  -3   2   3 132678. 3471.67   2
  -3  -2   2 45851.9 2128.54   2
  -3   2   2 47969.2 2154.47   2
  -3  -2   1 6525.47 958.757   2
  -3   2   1 6865.07 937.786   2
  -3  -2   0 185.290 600.218   2
  -3   2   0 445.938 562.588   2
  -3   2  -1 104508. 3362.05   2
  -3  -2  -1 107836. 3764.46   2
  -3   2  -2 114299. 3581.89   2
  -3   2  -3 134773. 4000.90   2
  -3  -2  -3 147383. 3588.91   4
  -3   2  -4 3559.96 604.984   4
  -3  -2  -4 2839.06 629.893   4
  -3   2  -4 3284.59 753.683   2
  -3   2  -5 28330.5 1993.47   2
  -3  -2  -5 31232.8 2004.17   4
  -3   2  -5 30174.7 1799.61   4
  -3  -2  -6 27060.6 1995.92   4
  -3   2  -6 28254.4 1900.97   4
  -3   2  -6 27235.4 2034.07   2
  -3  -2  -7 2318.83 749.413   4
  -3   2  -7 1370.94 644.672   4
  -3  -2  -8 8885.78 883.430   7
  -3  -2  -8 10547.5 1458.77   4
  -3   2  -9 43744.8 1907.11   7
  -3  -2  -9 47632.2 2099.03   7
  -3  -2  -9 45035.1 1980.91  11
  -3  -2  -9 45546.2 2062.60   6
  -3  -2  -9 46875.4 3058.85   4
  -3  -2 -10 24107.7 1592.82   7
  -3  -2 -10 23638.6 1487.07  11
  -3   2 -10 24321.7 1505.72   7
  -3  -2 -10 23666.1 2266.89   4
  -3  -2 -10 25258.7 1637.63   6
  -3   2 -11 25724.3 1563.37   7
  -3  -2 -11 27693.3 1721.66   6
  -3  -2 -11 28349.7 1785.96   7
  -3   2 -12 693.484 438.485   7
  -3  -2 -12 386.824 395.397   7
  -3  -2 -12-70.1452 440.965   6
  -3   2 -13 1010.64 426.851   7
  -3  -2 -13 1448.83 532.905   7
  -3  -2 -13 2250.31 620.987   6
  -3   2 -14 1856.99 516.632   7
  -3  -2 -14 1698.87 541.799   7
  -3   2 -15 10798.9 812.300   7
  -3  -2 -15 11176.4 926.310   7
  -3  -2 -16 2060.34 404.537   7
   3  -3 -17 5636.15 560.448   6
   3  -3 -16 2069.26 499.389   6
   3   3 -16 1875.80 419.107   6
   3  -3 -15 6820.70 802.663  11
   3  -3 -15 7862.09 976.837   6
   3   3 -15 8048.54 914.409   6
   3  -3 -14 1035.90 517.176  11
   3  -3 -14 706.345 576.524   6
   3   3 -14 1683.39 649.289   6
   3  -3 -13 4698.41 854.934  11
   3  -3 -13 4736.41 957.924   6
   3   3 -13 5104.15 907.729   6
   3  -3 -12 14654.0 1454.62   6
   3   3 -12 13278.8 1333.95   6
   3  -3 -11 32615.3 2035.74   6
   3   3 -11 36091.6 2106.46   6
   3  -3 -10 2652.17 769.075   6
   3   3 -10 2393.79 725.797   6
   3  -3  -9 152.572 439.392   6
   3   3  -9-142.108 376.019   3
   3  -3  -9 82.9109 488.125   3
   3   3  -9-673.026 471.742   6
  -3   3   8 26674.1 1683.45   1
   3   3  -8 26088.8 2062.01   3
   3  -3  -8 25892.0 2028.33   3
  -3   3   7 10714.5 1148.69   1
   3   3  -7 9617.27 1178.43   3
   3  -3  -7 12028.9 1294.29   3
  -3   3   6 23569.9 1599.57   1
   3   3  -6 22323.6 1601.42   3
   3  -3  -6 22968.3 1595.06   3
  -3   3   6 23689.9 1459.31   2
  -3   3   5 195089. 4464.44   1
   3   3  -5 204353. 4362.56   3
   3  -3  -5 203145. 4347.00   3
  -3   3   5 198625. 4276.62   2
  -3   3   4 18022.2 1420.58   1
  -3   3   4 17075.0 1302.05   2
   3   3  -4 22367.4 1402.36   3
   3  -3  -4 21201.9 1383.25   3
  -3   3   3 22247.4 1529.31   1
  -3   3   3 21018.5 1471.05   2
  -3   3   2 332.833 483.884   2
  -3   3   1 5871.27 876.704   2
  -3   3   0 81007.6 2912.65   2
  -3   3  -1 122019. 3625.46   2
  -3   3  -2 14792.6 1378.22   2
  -3   3  -3 54779.8 2591.61   2
  -3   3  -4 1473.77 671.471   2
  -3   3  -5 25095.6 1905.19   2
  -3  -3  -5 25105.2 1843.42   4
  -3   3  -6 6808.90 1103.46   2
  -3  -3  -6 6586.75 1118.11   4
  -3  -3  -7 11199.9 1418.40   4
  -3   3  -7 10693.6 1307.44   2
  -3  -3  -8 56220.3 2173.96   7
  -3  -3  -8 53868.7 2178.76  11
  -3  -3  -8 54000.7 2154.23   6
  -3   3  -9 44540.4 1887.49   7
  -3  -3  -9 48310.1 2162.35   7
  -3  -3  -9 45811.7 3035.30   4
  -3  -3  -9 47169.8 2137.88   6
  -3  -3  -9 46357.1 2114.70  11
  -3   3 -10 280.743 394.878   7
  -3  -3 -10 242.879 407.633   7
  -3  -3 -10-87.6354 296.850  11
  -3  -3 -10 578.018 454.710   6
  -3  -3 -10 480.996 729.494   4
  -3  -3 -11 28598.4 1804.74   7
  -3  -3 -11 27760.4 1664.64  11
  -3  -3 -11 29592.8 1795.66   6
  -3   3 -11 25984.5 1541.50   7
  -3   3 -12 4681.69 735.411   7
  -3  -3 -12 5330.03 882.285   7
  -3  -3 -12 5788.83 892.176   6
  -3  -3 -12 5023.24 746.137  11
  -3   3 -13 388.660 402.362   7
  -3  -3 -13-2.27922 408.964   7
  -3  -3 -13 633.721 531.563   6
  -3   3 -14-203.727 370.287   7
  -3  -3 -14 1103.54 477.659   7
  -3   3 -15 2501.77 433.066   7
  -3  -3 -15 3074.63 547.326   7
  -3  -3 -16 62.8711 231.529   7
   3  -4 -17 208.112 234.207   6
   3   4 -16 2222.94 362.207   6
   3  -4 -16 2576.93 529.495   6
   3  -4 -15 6354.22 772.987  11
   3  -4 -15 6687.37 861.796   6
   3   4 -15 5683.97 692.180   6
   3  -4 -14 218.679 471.436  11
   3  -4 -14 793.928 540.492   6
   3   4 -14-77.9478 423.313   6
   3  -4 -13 36543.6 2106.78   6
   3  -4 -13 33207.1 2076.92  11
   3   4 -13 35544.6 1987.20   6
   3   4 -12 5266.43 896.072   6
   3  -4 -12 6826.99 1071.02   6
   3  -4 -11 26151.7 1796.12   6
   3   4 -11 26586.9 1789.35   6
   3   4 -10 11257.1 1179.80   6
   3  -4 -10 10068.2 1149.00   6
   3   4  -9 5404.05 1008.30   3
   3  -4  -9 3339.36 805.626   3
   3  -4  -9 2660.07 666.117   6
   3   4  -9 3259.93 696.923   6
   3   4  -8 11968.8 1377.44   3
   3  -4  -8 9680.72 1259.57   3
  -3   4   8 10566.2 1174.92   1
   3   4  -7 51750.7 2634.02   3
   3  -4  -7 52652.8 2607.68   3
  -3   4   7 51827.6 2524.07   1
  -3   4   6 889.695 419.401   2
   3   4  -6 581.023 448.207   3
   3  -4  -6 107.189 265.596   3
  -3   4   6 398.160 390.267   1
   3   4  -5 16676.2 1288.24   3
   3  -4  -5 17357.4 1287.88   3
  -3   4   5 16179.8 1340.95   2
  -3   4   5 18851.4 1530.16   1
  -3   4   4-470.926 457.598   1
   3   4  -4 400.301 355.552   3
   3  -4  -4 147.008 337.785   3
  -3   4   4-580.049 463.602   2
  -3   4   3 42761.2 2160.71   2
  -3   4   3 47411.4 2284.51   1
  -3   4   2 14234.5 1293.45   1
  -3   4   2 13706.4 1264.11   2
  -3   4   1 27537.5 1759.22   2
  -3   4   0 11675.3 1218.59   2
  -3   4  -1 32280.7 1938.36   2
  -3   4  -2 37206.4 2109.86   2
  -3   4  -3 210925. 5116.37   2
  -3   4  -4 28699.7 1991.57   2
  -3   4  -5 1932.04 705.216   2
  -3  -4  -6 1556.17 668.444   4
  -3   4  -6 2010.19 659.711   2
  -3  -4  -7 28541.0 2309.53   4
  -3   4  -7 32439.0 2172.14   2
  -3  -4  -8 7031.19 857.024  11
  -3  -4  -8 5738.72 1229.06   4
  -3  -4  -8 6092.60 760.281   7
  -3  -4  -8 6752.29 851.495   6
  -3   4  -9 73683.2 2370.10   7
  -3  -4  -9 78915.5 2776.07   7
  -3  -4  -9 77630.0 2829.39  11
  -3  -4  -9 77944.2 2773.51   6
   3   4   9 86947.8 3862.71   1
  -3  -4  -9 85170.7 4165.26   4
  -3  -4 -10 43525.7 2151.07   7
  -3  -4 -10 41188.1 2113.72  11
  -3  -4 -10 38713.9 2058.19   6
  -3   4 -10 41086.5 1840.57   7
  -3  -4 -11 31619.6 1872.66   7
  -3  -4 -11 30227.9 1806.96  11
  -3  -4 -11 30408.4 1834.88   6
  -3   4 -11 28344.9 1539.45   7
  -3   4 -12 1837.40 485.528   7
  -3  -4 -12 1202.49 552.203   7
  -3  -4 -12 707.000 385.538  11
  -3  -4 -12 1964.06 643.965   6
  -3  -4 -13 14428.4 1116.90  11
  -3   4 -13 13564.0 1019.14   7
  -3   4 -14 189.081 324.497   7
  -3  -4 -14 1.85403 409.219   7
  -3  -4 -15 2955.15 500.306   7
  -3  -4 -16 5047.57 481.879   7
   3  -5 -17 10900.7 603.458   6
   3  -5 -16-77.3849 227.081  11
   3  -5 -16 515.906 321.045   6
   3  -5 -15 131.611 368.535  11
   3  -5 -15 354.929 384.290   6
   3  -5 -14 3014.18 767.748  11
   3  -5 -14 2914.71 653.276   6
   3   5 -14 2338.89 553.005   6
   3  -5 -13 14879.9 1449.26  11
   3  -5 -13 15079.3 1370.16   6
   3   5 -13 17757.6 1357.53   6
   3  -5 -12 325.840 472.885  11
   3  -5 -12 246.636 484.492   6
   3   5 -12 219.468 439.833   6
   3  -5 -11 6729.36 1025.33   6
   3   5 -11 7299.92 971.702   6
   3  -5 -10 6349.24 996.149   6
   3   5 -10 5312.15 862.217   6
   3  -5  -9 2119.75 674.269   6
   3   5  -9 382.444 479.989   3
   3   5  -9 2120.14 574.903   6
   3   5  -8 4187.86 899.538   3
   3  -5  -8 5464.57 963.983   3
  -3   5   8 4858.77 990.836   1
   3   5  -7 1347.68 513.825   3
   3  -5  -7 482.958 408.308   3
  -3   5   7 220.832 414.531   1
   3   5  -6 20322.0 1523.34   3
   3  -5  -6 17061.8 1399.65   3
  -3   5   6 21271.3 1762.64   1
   3   5  -5 39710.6 1962.99   3
   3  -5  -5 38523.9 1900.43   3
  -3   5   5 38576.4 2271.40   1
   3  -5  -4 61775.6 2242.32   3
   3   5  -4 62260.1 2276.93   3
  -3   5   4 60699.0 2795.67   1
  -3   5   3 697.331 560.965   1
  -3   5   2 37991.1 2112.03   1
  -3   5   1 6462.07 953.809   1
  -3   5   1 7040.67 1010.53   2
  -3   5   0 31738.2 1965.69   2
  -3   5  -1 252134. 5481.50   2
  -3   5  -2 15023.2 1429.31   2
  -3   5  -3 2640.99 704.980   2
  -3   5  -4 4678.75 899.862   2
  -3   5  -5 96791.6 3696.56   2
  -3   5  -6-1020.20 551.610   2
  -3  -5  -7 43728.8 1848.45   7
  -3  -5  -7 49525.7 3054.85   4
  -3  -5  -7 43828.5 2022.33  11
  -3  -5  -7 45567.1 1947.61   6
  -3  -5  -8 10684.9 1028.95   7
  -3  -5  -8 10913.4 1572.39   4
  -3  -5  -8 12236.7 1157.25   6
   3   5   8 12669.6 1557.77   1
  -3  -5  -8 12121.0 1177.76  11
  -3  -5  -9 52924.9 2298.46   7
  -3  -5  -9 52552.6 2430.41  11
  -3  -5  -9 54704.6 3404.62   4
  -3  -5  -9 52576.6 2348.93   6
   3   5   9 51409.5 3024.41   1
  -3  -5 -10-80.2153 427.363   7
  -3  -5 -10-676.568 504.306  11
  -3  -5 -10-116.671 569.503   6
  -3  -5 -11 51353.9 2338.83   7
  -3  -5 -11 43461.2 2195.16  11
  -3  -5 -11 45668.9 2251.44   6
  -3  -5 -12 1472.11 543.064  11
  -3  -5 -12 1551.99 581.218   7
  -3  -5 -12 1500.23 642.460   6
  -3  -5 -13 3726.79 701.463   7
  -3  -5 -13 2250.97 546.625  11
  -3  -5 -14 864.014 409.990   7
  -3  -5 -14 156.838 306.805  11
  -3  -5 -15 13718.1 874.327   7
   3  -6 -16-610.218 281.692  11
   3  -6 -16 623.871 281.663   6
   3  -6 -15 6886.92 813.878  11
   3  -6 -15 7476.67 733.450   6
   3  -6 -14 11462.7 1187.79  11
   3  -6 -14 10456.1 990.346   6
   3  -6 -13 4351.00 906.612  11
   3  -6 -13 4803.12 788.091   6
   3   6 -13 3284.74 610.730   6
   3  -6 -12 18992.6 1683.98  11
   3  -6 -12 20865.7 1562.04   6
   3   6 -12 20424.4 1412.21   6
   3  -6 -11 8361.30 1058.08   6
   3   6 -11 8645.18 1000.15   6
   3  -6 -10 1122.25 608.195   6
   3   6 -10 216.336 450.012   6
  -3   6   9 1564.08 646.482   1
   3   6  -9 4071.14 912.351  10
   3  -6  -9 2367.21 729.135   6
   3   6  -9 2391.45 661.800   6
  -3   6   8 9847.08 1286.57   1
   3   6  -8 6545.72 1045.07  10
   3   6  -8 8273.90 1186.82   3
   3  -6  -8 9668.67 1169.05   3
  -3   6   7 7523.81 1143.97   1
   3   6  -7 8154.78 1116.66   3
   3  -6  -7 8690.99 1099.27   3
   3   6  -6 33602.1 1977.75   3
   3  -6  -6 31273.7 1874.09   3
  -3   6   6 31622.4 2216.34   1
  -3   6   5 598.554 504.636   1
   3   6  -5-91.7359 303.191   3
   3  -6  -5 309.632 330.816   3
   3  -6  -4 82.8244 251.075   3
  -3   6   4-611.275 549.819   1
   3   6  -4 216.317 275.767   3
   3   6  -3 36062.8 1658.11   3
   3  -6  -3 37451.7 1664.63   3
  -3   6   3 33460.7 2149.01   1
  -3   6   2 5531.71 945.375   1
  -3   6   1 80236.0 3123.89   1
  -3   6   0 11341.2 1218.97   1
  -3   6   0 12688.3 1345.53   2
  -3   6  -1 143.892 429.739   2
  -3   6  -2 2841.20 739.208   2
  -3   6  -3 108907. 3881.94   2
  -3   6  -4 42693.2 2493.43   2
  -3   6  -5 11516.2 1387.05   2
  -3   6  -6 21857.1 1858.48   2
  -3  -6  -7 51877.7 2032.69   7
  -3  -6  -7 52380.9 3185.58   4
  -3  -6  -7 50974.5 2266.15  11
  -3  -6  -7 54771.2 2196.84   6
  -3  -6  -8 5653.76 772.609   7
  -3  -6  -8 6501.53 912.361  11
  -3  -6  -8 6725.03 883.629   6
   3   6   8 4744.30 1054.73   1
  -3  -6  -8 7157.59 1324.78   4
  -3  -6  -9 62521.8 2477.19   7
  -3  -6  -9 61061.2 2651.10  11
  -3  -6  -9 58018.3 2459.46   6
  -3  -6 -10 19074.4 1430.43   7
  -3  -6 -10 18999.4 1531.58  11
  -3  -6 -10 16798.2 1436.43   6
  -3  -6 -11 26850.2 1676.69   7
  -3  -6 -11 26397.4 1752.05  11
  -3  -6 -11 25669.3 1714.79   6
  -3  -6 -12 6086.10 886.222  11
  -3  -6 -12 6896.20 867.916   7
  -3  -6 -13 22556.6 1396.75  11
  -3  -6 -13 24794.1 1436.26   7
  -3  -6 -14 136.332 352.954   7
  -3  -6 -14 288.608 325.775  11
  -3  -6 -15 1511.17 339.248   7
   3  -7 -16 1632.33 330.508  11
   3  -7 -16 1634.94 277.100   6
   3  -7 -15 1259.72 465.580  11
   3  -7 -15 2004.76 421.401   6
   3  -7 -14 3488.48 611.393   6
   3  -7 -14 2947.22 696.926  11
   3  -7 -13 12962.6 1316.95  11
   3  -7 -13 11926.1 1062.76   6
   3  -7 -12 8324.05 1139.21  11
   3  -7 -12 6780.84 928.737   6
   3  -7 -11 14755.1 1501.43  11
   3  -7 -11 14311.5 1282.19   6
   3  -7 -10 16530.7 1364.86   6
   3   7  -9 2061.62 714.022  10
  -3   7   9 500.858 602.834   1
   3   7  -8 7231.20 1178.03  10
  -3   7   8 7619.68 1188.59   1
   3   7  -7 2431.07 667.622  10
  -3   7   7 1387.10 747.034   1
  -3   7   6 166.433 568.925   1
  -3   7   5 7893.43 1272.42   1
  -3   7   4 151342. 4903.19   1
  -3   7   3 1173.49 584.503   1
  -3   7   2 10223.7 1280.62   1
  -3   7   1 21310.7 1740.66   1
  -3   7   0 230.539 378.150   1
  -3   7   0-387.667 543.123   2
  -3   7  -1 75952.2 3318.45   2
  -3   7  -2 29290.8 2096.31   2
  -3   7  -3 3281.56 822.720   2
  -3   7  -4 54290.8 2918.36   2
  -3   7  -5 66948.8 3258.24   2
  -3  -7  -6 12801.4 989.671   7
  -3  -7  -6 15247.1 1251.31  11
   3   7   6 13185.5 1648.14   1
  -3  -7  -7 25736.9 1467.22   7
  -3  -7  -7 23511.2 1622.59  11
   3   7   7 27219.7 2286.96   1
  -3  -7  -8 1486.98 816.155   4
  -3  -7  -8-380.780 370.239   7
   3   7   8 1047.08 533.139   1
  -3  -7  -8 500.291 380.641  11
  -3  -7  -9 10000.0 1027.75   7
  -3  -7  -9 10170.5 1226.32  11
  -3  -7 -10 1306.03 518.302   7
  -3  -7 -10 1126.30 559.588  11
  -3  -7 -11 35535.7 1816.17   7
  -3  -7 -11 35055.8 1999.44  11
  -3  -7 -12 522.455 352.194   7
  -3  -7 -12 1123.06 573.039  11
  -3  -7 -13 374.341 362.333   7
  -3  -7 -13 332.389 437.884  11
  -3  -7 -14-319.711 377.605  11
  -3  -7 -14-138.223 280.165   7
  -3  -7 -15 8224.67 508.767   7
   3  -8 -15 10806.9 868.699  11
   3  -8 -15 9211.52 599.356   6
   3  -8 -14 20211.3 1080.89   6
   3  -8 -14 22284.7 1425.29  11
   3  -8 -13 7941.24 1080.59  11
   3  -8 -13 6472.51 745.729   6
   3  -8 -12 19132.2 1626.48  11
   3  -8 -12 19640.7 1317.42   6
   3  -8 -11 1655.58 722.856  11
   3  -8 -11 1514.58 542.987   6
   3  -8 -10 3665.82 837.507  11
   3   8  -9 14570.2 1640.72  10
   3   8  -8 7833.53 1341.35  10
  -3   8   8 10553.5 1528.47   1
   3   8  -7 22606.6 2009.58  10
  -3   8   7 21318.4 2058.77   1
   3   8  -6 75355.9 3417.01  10
  -3   8   6 72297.7 3695.37   1
  -3   8   5 4511.21 1019.59   1
  -3   8   4 5197.47 1077.50   1
  -3   8   3 47033.4 2826.19   1
  -3   8   2 39962.9 2563.04   1
  -3   8   1 9985.49 1317.72   1
  -3   8   0 1766.06 615.749   1
  -3   8   0 1868.62 770.347   2
  -3   8  -1 13024.0 1496.83   2
  -3   8  -2 6217.60 1117.22   2
  -3   8  -3 56885.7 3057.43   2
  -3   8  -4 28722.5 2225.79   2
  -3  -8  -5 235.830 392.410  11
  -3   8  -5 1273.72 571.284   2
  -3  -8  -6 19800.4 1211.16   7
  -3  -8  -6 21207.6 1517.95  11
   3   8   6 24368.1 2251.85   1
  -3  -8  -7 60052.2 2195.54   7
  -3   8  -7 67638.9 2737.19   9
   3   8   7 61857.2 3477.54   1
  -3  -8  -7 61795.6 2650.80  11
  -3  -8  -8 7772.37 838.556   7
  -3  -8  -8 7452.51 974.662  11
  -3  -8  -9 30278.1 1672.74   7
  -3  -8  -9 30833.3 1945.63  11
  -3  -8 -10 5204.08 722.126   7
  -3  -8 -10 5884.73 937.170  11
  -3  -8 -11 760.179 399.913   7
  -3  -8 -11 745.013 552.658  11
  -3  -8 -12 4652.43 662.311   7
  -3  -8 -12 3351.41 716.803  11
  -3  -8 -13 13122.5 1052.90  11
  -3  -8 -13 14332.7 911.942   7
  -3  -8 -14 8753.52 722.280  11
  -3  -8 -14 8988.87 589.888   7
   3  -9 -15 7415.18 658.479  11
   3  -9 -14 4475.54 698.543  11
   3  -9 -13 3567.28 768.918  11
   3  -9 -12 4586.93 890.929  11
   3  -9 -11 32202.4 2097.55  11
   3  -9 -10 6714.71 1092.78  11
  -3  -9  10 6914.53 785.335   8
   3  -9  -9 5685.53 1018.58  11
   3   9  -9 4439.78 1098.90  10
   3   9  -8 812.947 614.712  10
  -3   9   7 96467.3 4365.83   1
   3   9  -7 92538.3 4129.49  10
  -3   9   6 8363.29 1365.35   1
   3   9  -6 6630.54 1216.43  10
   3   9  -5 29802.4 2279.99  10
  -3   9   5 30922.0 2511.25   1
   3   9  -4 88918.2 3698.02  10
  -3   9   4 90006.6 4147.89   1
   3   9  -3 3479.32 831.733  10
  -3   9   3 2391.77 887.011   1
  -3   9   2 18024.7 1843.40   1
   3   9  -1 80170.3 3654.49   1
  -3   9   1 86100.1 3761.22   1
   3   9   0 917.308 615.066   1
  -3   9   0 1519.79 730.761   2
  -3   9   0 842.461 556.661   1
   3   9   1 3772.13 1048.60   1
  -3   9  -1 1847.73 744.894   2
   3   9   2 44168.1 3013.49   1
  -3   9  -2 41598.0 2716.79   2
   3   9   3 5682.73 1188.08   1
  -3   9  -3 4264.72 968.074   2
  -3  -9  -4 19130.8 1319.57  11
   3   9   4 20323.5 2131.02   1
  -3   9  -4 17508.3 1796.69   2
  -3  -9  -5 11548.4 1124.81  11
   3   9   5 12194.4 1636.43   1
   3   9   6 3340.55 1131.37   1
  -3  -9  -6 3056.19 723.748  11
  -3   9  -6 3146.45 822.803   9
  -3  -9  -7 1085.71 545.036  11
  -3   9  -7 289.322 411.715   9
  -3  -9  -8 1272.77 584.507  11
  -3   9  -8-296.283 456.738   9
  -3  -9  -9 2171.41 496.327   7
  -3  -9  -9 1918.81 585.842  11
  -3  -9 -10 641.950 328.217   7
  -3  -9 -10 1007.93 703.716  11
  -3  -9 -11 7674.16 1009.99  11
  -3  -9 -11 7282.47 742.858   7
  -3  -9 -12-1000.19 347.281   7
  -3  -9 -12-288.266 521.563  11
  -3  -9 -13 646.967 381.531  11
  -3  -9 -14 240.909 266.440  11
   3 -10 -15 7086.85 537.706  11
   3 -10 -14 6301.18 696.856  11
   3 -10 -13 15050.5 1195.43  11
   3 -10 -12 18809.4 1487.61  11
   3 -10 -11 2607.74 727.036  11
   3 -10 -10-184.973 512.262  11
   3  10 -10-948.070 608.732  10
  -3 -10  10-1605.20 478.238   8
   3 -10  -9 85125.2 3437.32  11
   3  10  -9 86068.4 3923.16  10
   3 -10  -8 454.151 526.693  11
   3  10  -8-1224.53 907.852  10
   3  10  -7 35965.5 2694.62  10
   3 -10  -7 33286.6 2144.90  11
   3  10  -6 90242.1 4084.40  10
  -3  10   6 94052.6 4432.51   1
   3  10  -5 7046.15 1220.99  10
  -3  10   5 6653.58 1259.59   1
   3  10  -4 1458.57 770.508  10
  -3  10   4 716.379 745.119   1
   3  10  -3 75537.3 3495.18  10
  -3  10   3 78085.8 2750.12   9
  -3  10   3 76578.7 3952.40   1
   3  10  -2 13173.3 1476.85  10
  -3  10   2 10868.6 1150.43   9
  -3  10   2 11668.0 1534.75   1
   3  10  -1 1977.32 669.779   1
   3  10  -1 4002.22 842.553  10
  -3  10   1 2109.19 756.803   1
  -3  10   1 4069.91 762.962   9
   3  10   0 1188.99 628.979   1
  -3  10   0 2720.87 800.671   1
   3  10   0 1523.74 503.960  10
  -3  10   0 1648.15 812.101   2
   3  10   1 86139.6 4156.84   1
  -3  10  -1 93757.1 4244.78   2
   3  10   2 3146.70 1106.71   1
  -3  10  -2 783.741 660.141   2
  -3  10  -3 2159.28 698.209   2
   3  10   3 621.286 818.631   1
  -3 -10  -3 1562.19 508.232  11
  -3  10  -3 1409.55 660.203   9
  -3 -10  -4 17859.7 1321.20  11
  -3  10  -4 14608.5 1684.04   2
  -3  10  -4 17560.4 1725.55   9
   3  10   4 18342.2 2035.99   1
  -3 -10  -5 3904.26 768.470  11
   3  10   5 7117.85 1490.43   1
  -3  10  -5 6165.50 1079.00   9
  -3  10  -6 10314.7 1362.69   9
  -3 -10  -6 10048.5 1142.70  11
  -3 -10  -7 26374.5 1806.59  11
  -3  10  -7 24550.0 1824.25   9
  -3 -10  -8 1775.86 611.803  11
  -3  10  -8 4738.73 808.201   9
  -3 -10  -9 803.676 574.734  11
  -3 -10 -10 14555.5 1336.19  11
  -3 -10 -11 1959.01 624.337  11
  -3 -10 -12 1083.36 465.674  11
  -3 -10 -13 5369.90 627.859  11
   3 -11 -14 2420.43 440.195  11
   3 -11 -13 1956.70 530.551  11
   3 -11 -12 2324.97 641.051  11
   3 -11 -11 37193.4 2030.97  11
   3 -11 -10 788.811 650.988  11
  -3 -11  10 883.642 396.895   8
   3 -11  -9 19973.0 1676.26  11
   3  11  -9 17178.2 1864.99  10
   3 -11  -8 557.368 493.100  11
   3  11  -8 1010.44 886.490  10
   3 -11  -7 84685.6 3369.21  11
   3  11  -7 85406.9 4097.74  10
   3 -11  -6 6683.47 990.151  11
   3  11  -6 4623.78 1160.06  10
   3  11  -5 22105.0 2147.93  10
  -3  11   4 9651.39 1651.29   1
   3  11  -4 10451.4 1533.59  10
  -3  11   3 11438.8 1649.98   1
   3  11  -3 8613.28 1336.81  10
  -3  11   3 8126.53 1033.99   9
  -3  11   2 633.495 717.072   1
   3  11  -2 668.102 632.736  10
  -3  11   2 1672.96 564.366   9
   3  11  -1 139728. 4564.20  10
  -3  11   1 146521. 4392.49   9
  -3  11   0 3456.69 917.907   1
   3  11   0 3851.96 851.310  10
   3  11   0 2392.73 753.871   1
  -3  11   0 3552.87 930.701   9
  -3  11  -1 2345.76 748.161   2
   3  11   1 3366.64 937.860   1
  -3  11  -1 1570.90 615.051   9
   3  11   1 3666.57 746.818  10
  -3  11  -2 43170.5 2697.70   9
   3  11   2 39117.8 2904.15   1
  -3  11  -2 44347.3 2940.99   2
  -3 -11  -3 12004.7 1040.60  11
   3  11   3 9872.75 1661.86   1
  -3  11  -3 10319.0 1478.18   9
  -3  11  -3 11241.4 1539.16   2
  -3 -11  -4 1340.90 483.693  11
  -3  11  -4 1079.82 714.887   9
  -3 -11  -5 31130.9 1813.27  11
  -3  11  -5 32869.6 2382.41   9
  -3 -11  -6-44.6777 502.976  11
  -3  11  -6-1225.03 805.900   9
  -3  11  -7 1753.20 725.738   9
  -3 -11  -7 2152.34 691.067  11
  -3  11  -7 2377.61 701.812  10
  -3 -11  -8 9308.45 1099.60  11
  -3  11  -8 8476.42 973.922  10
  -3  11  -8 7964.31 1016.21   9
  -3 -11  -9-390.243 537.853  11
  -3 -11 -10 195.680 563.304  11
  -3 -11 -11 2685.69 629.189  11
  -3 -11 -12 2086.34 482.739  11
  -3 -11 -13 1225.23 344.364  11
   3 -12 -13 6586.83 633.216  11
   3 -12 -12 11979.7 984.836  11
   3 -12 -11 1833.25 574.200  11
   3 -12 -10 1344.89 630.681  11
  -3 -12  10 335.860 400.600   8
   3 -12  -9 57619.9 2559.49  11
   3  12  -9 52904.5 2991.21  10
   3 -12  -8 1647.59 645.029  11
   3  12  -8 1043.30 862.238  10
   3 -12  -7 8625.94 1110.03  11
   3  12  -7 8821.55 1512.16  10
   3 -12  -6 7028.39 1009.05  11
   3  12  -6 4908.41 1218.88  10
   3  12  -5 11076.2 1628.72  10
   3  12  -4 1053.81 870.783  10
   3  12  -3 47109.9 2966.70  10
  -3  12   3 49312.7 2460.70   9
   3  12  -2 1021.34 821.261  10
  -3  12   2 2159.43 746.182   9
   3  12  -1 1329.20 800.262  10
  -3  12   1-554.297 587.915   9
   3  12   0 6101.63 1088.56  10
  -3  12   0 5273.75 1125.57   9
   3  12   1 33417.5 2124.84  10
  -3  12  -1 35877.8 2533.94   9
  -3  12  -2 4087.15 1124.73   9
  -3  12  -3 1457.29 826.922   9
  -3 -12  -4 21249.0 1415.29  11
  -3  12  -4 17324.1 1892.94   9
  -3  12  -5-69.8490 666.796   9
  -3 -12  -5-24.2300 486.651  11
  -3 -12  -6 5807.12 890.786  11
  -3  12  -6 6793.82 1110.74  10
  -3  12  -6 4951.55 1136.79   9
  -3 -12  -7 12202.8 1210.61  11
  -3  12  -7 13240.5 1313.25  10
  -3  12  -7 13426.4 1383.08   9
  -3 -12  -8 1272.37 552.706  11
  -3  12  -8 1488.74 548.700  10
  -3 -12  -9-22.3130 544.010  11
  -3 -12 -10 20363.2 1348.57  11
  -3 -12 -11 1846.30 535.759  11
  -3 -12 -12 982.446 364.682  11
   3 -13 -12 532.332 317.035  11
   3 -13 -11 5606.98 698.149  11
   3 -13 -10-397.132 480.881  11
  -3 -13  10 703.787 405.790   8
   3 -13  -9 7999.22 976.887  11
   3  13  -9 6025.43 1172.33  10
   3 -13  -8 158.102 489.991  11
   3  13  -8-498.785 834.081  10
   3 -13  -7 32204.8 1794.60  11
   3  13  -7 33538.6 2595.69  10
   3  13  -6 4113.19 1196.87  10
   3  13  -5 7563.72 1490.49  10
   3  13  -4 318.835 809.909  10
   3  13  -3 3717.26 1097.35  10
  -3  13   3 3226.02 774.671   9
   3  13  -2 698.946 776.605  10
  -3  13   2 1170.39 738.011   9
   3  13  -1 87299.2 3789.73  10
  -3  13   1 89449.0 3730.16   9
   3  13   0 25429.2 2036.82  10
  -3  13   0 23288.2 2071.69   9
   3  13   1 656.151 574.413  10
  -3  13  -1 4.26423 731.603   9
  -3  13  -2 15425.9 1833.15   9
  -3  13  -3-284.174 755.767   9
  -3 -13  -4 13523.7 1085.39  11
  -3  13  -4 11836.2 1613.31   9
  -3 -13  -5 29913.5 1652.66  11
  -3  13  -5 28923.8 2173.76  10
  -3  13  -5 26288.8 2268.25   9
  -3 -13  -6 3149.59 645.444  11
  -3  13  -6 3025.38 826.163  10
  -3  13  -6 2778.80 927.884   9
  -3  13  -7-625.904 547.683  10
  -3 -13  -7 299.210 522.643  11
  -3 -13  -8 18067.7 1324.88  11
  -3  13  -8 19951.3 1375.39  10
  -3 -13  -9 998.798 509.997  11
  -3 -13 -10 1337.04 472.377  11
  -3 -13 -11 3350.33 508.923  11
   3 -14 -11 2324.06 373.340  11
   3 -14 -10 1239.03 396.546  11
  -3 -14  10 1352.29 365.467   8
   3 -14  -9 19350.4 1137.21  11
  -3 -14   9 23400.8 1232.22   8
   3  14  -8 522.424 760.370  10
   3  14  -7 938.231 822.016  10
   3  14  -6-171.785 893.089  10
   3  14  -5-544.834 1013.67  10
   3  14  -4 763.847 997.026  10
  -3  14   4 1523.80 552.690  10
   3  14  -3 16635.2 1922.21  10
   3  14  -2 291.340 711.843  10
   3  14  -1 5124.49 1141.66  10
  -3  14   1 5279.20 1133.43   9
   3  14   0 12952.4 1455.48  10
  -3  14   0 10587.8 1527.49   9
   3  14   1 9621.64 1176.42  10
  -3  14  -1 6518.58 1300.29   9
  -3  14  -2 13153.7 1721.98   9
  -3  14  -3 7632.21 1452.40  10
  -3  14  -3 4693.14 1354.20   9
  -3  14  -4 7944.53 1292.58  10
  -3  14  -4 6859.71 1424.67   9
  -3  14  -5 11849.4 1424.58  10
  -3  14  -6 15057.9 1425.90  10
  -3 -14  -6 14652.2 1114.43  11
  -3 -14  -7 26660.8 1461.16  11
  -3  14  -7 27711.1 1695.61  10
  -3 -14  -8 1346.17 507.264  11
  -3  14  -8 752.681 425.564  10
  -3 -14  -9 647.681 371.324  11
  -3 -14 -10 8857.23 690.250  11
  -3 -15   9 422.110 320.626   8
   3  15  -8-23.7372 725.355  10
  -3 -15   8 204.732 399.713   8
   3  15  -7 4299.90 1043.80  10
   3  15  -6 688.949 1002.22  10
   3  15  -5 218.373 897.119  10
   3  15  -4 3319.29 1158.23  10
   3  15  -3 29376.0 2383.39  10
  -3  15   3 32580.7 1995.65  10
   3  15  -2 1371.03 768.962  10
  -3  15   2 2930.98 837.443  10
   3  15  -1 17230.4 1743.92  10
  -3  15   1 16382.6 1695.07  10
   3  15   0 3524.67 873.259  10
  -3  15   0 2312.20 1007.21  10
  -3  15  -1 1110.34 812.048  10
  -3  15  -2 4276.57 1179.11  10
  -3  15  -3 3340.89 1081.89  10
  -3  15  -4 9311.79 1341.69  10
  -3  15  -5 47297.8 2456.15  10
  -3  15  -6-24.4183 678.258  10
  -3  15  -7 1601.57 490.621  10
  -3 -15  -7 1654.37 418.274  11
  -3 -15  -8 12268.2 813.180  11
  -3  15  -8 13569.0 917.307  10
  -3 -16   8 351.915 327.030   8
  -3 -16   7 1313.20 441.790   8
   3  16  -6 4709.99 1117.63  10
   3  16  -5 915.208 893.685  10
   3  16  -4 2288.57 994.263  10
   3  16  -3 8457.73 1362.46  10
  -3  16   3 8550.98 994.174  10
   3  16  -2 770.456 730.888  10
  -3  16   2-39.0306 573.856  10
   3  16  -1 11504.2 1419.19  10
  -3  16   1 12035.2 1361.09  10
   3  16   0 5697.76 959.256  10
  -3  16   0 7640.64 1248.48  10
  -3  16  -1 1302.90 888.572  10
  -3  16  -2 1712.63 901.688  10
  -3  16  -3 17102.6 1627.84  10
  -3  16  -4 1310.23 753.216  10
  -3  16  -5 11599.2 1195.84  10
  -3  16  -6 4999.26 760.555  10
  -3  16  -7 16789.7 1048.71  10
  -3 -17   7 2669.43 404.433   8
  -3 -17   6 854.227 380.150   8
  -3 -17   5 73.7360 355.072   8
   3  17  -4 5809.63 1043.73  10
   3  17  -3 9148.22 1237.19  10
   3  17  -2 5609.44 978.322  10
  -3  17   2 7225.61 876.848  10
  -3  17   1 15012.3 1255.34  10
  -3 -17   1 12957.5 926.878   8
  -3  17   0 4343.65 916.910  10
  -3 -17   0 4639.56 570.544   8
  -3  17  -1 1268.91 682.837  10
  -3  17  -2 1440.75 751.090  10
  -3  17  -3 2158.93 767.148  10
  -3  17  -4 1396.77 592.224  10
  -3  17  -5 40688.7 1772.05  10
  -3  17  -6 1463.71 421.612  10
  -3 -18   5 389.848 238.600   8
  -3 -18   4 282.799 272.289   8
  -3 -18   3 3679.04 475.690   8
  -3 -18   2 10777.0 698.220   8
  -3  18   1 3438.41 559.627  10
  -3  18   0 4031.18 682.767  10
  -3  18  -1 4463.48 756.637  10
  -3  18  -2 5407.02 801.972  10
  -3  18  -3 7254.21 796.408  10
  -3  18  -4 2777.62 513.357  10
   4   0 -17 44.5861 206.550   6
   4   0 -16 1164.40 401.888   6
   4   0 -15-161.158 518.319   6
   4   0 -14 23712.7 1682.94   6
   4   0 -13-78.0187 605.088   6
   4   0 -12 234.466 558.041   6
   4   0 -11-3.35184 597.872   5
   4   0 -11 74.4830 627.386   6
   4   0 -10 18137.7 1597.94   6
   4   0 -10 17969.9 2033.43   3
   4   0 -10 14207.9 1550.14   5
   4   0  -9-314.972 439.733   5
   4   0  -9-28.9808 507.675   3
   4   0  -9-256.948 567.772   6
   4   0  -8 65950.3 3384.60   3
   4   0  -8 74559.6 3181.41   5
   4   0  -7-254.048 461.505   3
   4   0  -6 65042.5 2950.67   3
  -4   0   5 213.817 320.096   2
   4   0  -5-119.793 533.242   3
  -4   0   4 34910.6 2064.10   2
  -4   0   3-571.234 514.099   2
  -4   0   2 90552.2 3583.29   2
  -4   0   1-259.321 573.198   2
  -4   0   0 89604.2 3774.43   2
  -4   0  -1 18.9618 645.028   2
  -4   0  -2 216793. 6047.97   2
  -4   0  -3-113.969 711.827   2
  -4   0  -4 3205.18 1030.73   2
  -4   0  -5 247.239 347.069   4
  -4   0  -6 3693.86 814.839   4
  -4   0  -7-554.693 327.458   7
  -4   0  -7 1106.72 530.541   4
  -4   0  -8 147532. 3685.53   7
  -4   0  -8 150969. 4957.47   4
  -4   0  -9-713.735 400.568   7
  -4   0 -10 4863.91 812.821   7
  -4   0 -11-216.680 422.090   7
  -4   0 -12 2007.02 566.987   7
  -4   0 -13-621.649 460.809   7
  -4   0 -14 14593.2 1025.18   7
  -4   0 -15 63.8911 242.990   7
   4  -1 -17 781.023 265.757   6
   4   1 -17 525.753 215.969   6
   4  -1 -16 2737.93 517.914   6
   4   1 -16 2105.45 475.115   6
   4  -1 -15 1182.40 549.981   6
   4   1 -15 1319.16 538.976   6
   4  -1 -14 7006.76 1009.27   6
   4   1 -14 7540.73 1039.04   6
   4  -1 -13 3049.35 866.365   6
   4   1 -13 4090.32 979.952   6
   4   1 -12 8720.56 1099.87   5
   4  -1 -12 9741.27 1283.15   6
   4   1 -12 12235.9 1376.54   6
   4  -1 -11 7289.89 1125.17   5
   4   1 -11 7465.59 1125.23   5
   4  -1 -11 7683.71 1134.55   6
   4   1 -11 8335.08 1141.12   6
   4  -1 -10 2568.94 878.041   5
   4   1 -10 1645.62 854.952   3
   4   1 -10 1359.70 791.637   5
   4  -1 -10 2540.94 935.470   3
   4  -1 -10 2466.70 723.610   6
   4   1 -10 3882.96 807.174   6
   4  -1  -9 2639.17 797.941   5
   4   1  -9 2460.92 906.599   3
   4  -1  -9 3377.15 947.163   3
   4  -1  -9 3284.62 822.545   6
   4   1  -8 68374.9 3451.93   3
   4  -1  -8 73315.7 3549.84   3
   4  -1  -8 74532.4 3182.89   5
   4   1  -7 1493.77 619.619   3
   4  -1  -7 473.940 501.520   3
   4  -1  -6 99006.2 3641.55   3
   4   1  -6 95908.3 3559.00   3
  -4   1   5 12287.0 1240.74   2
   4   1  -5 10494.8 1179.65   3
   4  -1  -5 9885.31 1167.50   3
  -4   1   4 38956.2 2178.31   2
  -4  -1   4 36964.2 2062.26   2
  -4   1   3 24804.1 1867.79   2
  -4  -1   3 23833.4 1783.65   2
  -4   1   2 32975.8 2171.85   2
  -4  -1   2 32289.3 2158.59   2
  -4   1   1 1824.41 693.879   2
  -4  -1   1 1798.54 717.299   2
  -4   1   0 316340. 6865.81   2
  -4  -1   0 312356. 7115.93   2
  -4   1  -1 3688.98 978.726   2
  -4  -1  -1 3623.62 983.622   2
  -4   1  -2 8526.87 1314.20   2
  -4  -1  -2 8354.73 1333.78   2
  -4   1  -3 8359.05 1329.39   2
  -4  -1  -3 7601.19 1369.28   2
  -4   1  -4 31270.1 2428.04   2
  -4  -1  -4 33181.6 1751.58   4
  -4  -1  -5-572.434 353.280   4
  -4   1  -5-205.105 539.187   2
  -4  -1  -6 82958.4 3300.02   4
  -4   1  -6 75672.5 3048.78   4
  -4   1  -7 8134.76 825.957   7
  -4  -1  -7 8231.12 877.171   7
  -4  -1  -7 7897.95 843.430  11
  -4  -1  -7 5626.29 983.823   4
  -4   1  -8 1590.50 463.940   7
  -4  -1  -8 484.775 378.342   7
  -4  -1  -8 603.771 355.023  11
  -4  -1  -8 660.003 607.565   4
  -4  -1  -9 2556.71 633.062   7
  -4   1  -9 3293.90 643.387   7
  -4   1 -10 39330.4 1990.30   7
  -4  -1 -10 37069.8 2030.70   7
  -4   1 -11 1985.44 609.777   7
  -4  -1 -11 1612.03 569.496   7
  -4   1 -12 902.407 385.329   7
  -4  -1 -12 238.475 454.798   7
  -4   1 -13 275.363 437.343   7
  -4  -1 -13-211.553 444.949   7
  -4   1 -14 1279.29 401.945   7
  -4  -1 -14 1734.02 512.050   7
  -4   1 -15 1337.23 322.920   7
  -4  -1 -15 1332.99 361.396   7
   4  -2 -17 680.754 253.315   6
   4  -2 -16 2827.87 514.649   6
   4   2 -16 3589.59 519.621   6
   4  -2 -15 4854.47 752.070   6
   4   2 -15 5178.53 742.842   6
   4  -2 -14 31204.6 1691.80  11
   4  -2 -14 31004.2 1854.66   6
   4   2 -14 34487.9 1929.24   6
   4  -2 -13 4651.50 910.167   6
   4   2 -13 4281.43 910.413   6
   4   2 -12 9181.25 1140.13   5
   4  -2 -12 9584.22 1263.61   6
   4   2 -12 8550.24 1158.81   6
   4   2 -11 222.164 541.254   5
   4  -2 -11 1148.81 658.617   6
   4   2 -11 1344.91 645.051   6
   4  -2 -11 1826.53 754.661   5
   4  -2 -10 2110.12 843.312   5
   4   2 -10 781.516 733.572   3
   4  -2 -10 4089.29 1158.94   3
   4  -2 -10 1955.66 741.240   6
   4   2 -10 2746.16 769.649   6
   4  -2  -9 744.854 661.729   5
   4   2  -9 1635.27 811.532   3
   4  -2  -9 694.186 701.217   3
   4  -2  -9 1014.09 588.561   6
   4  -2  -8 81262.3 2881.28   6
   4   2  -8 86500.9 3832.05   3
   4  -2  -8 87513.7 3891.39   3
   4  -2  -8 86767.7 3523.09   5
   4   2  -7 17620.2 1652.48   3
   4  -2  -7 20399.6 1806.88   3
   4   2  -6 30311.9 2020.94   3
   4  -2  -6 38552.2 2323.69   3
  -4   2   5 2782.96 687.829   2
   4   2  -5 3158.20 737.656   3
   4  -2  -5 5175.80 868.118   3
  -4   2   4 31972.1 2069.88   2
  -4   2   3 44440.0 2478.32   2
  -4  -2   3 46232.0 2457.29   2
  -4   2   2 87830.4 3532.18   2
  -4  -2   2 80252.6 3453.59   2
  -4   2   1 12411.2 1436.61   2
  -4  -2   1 10320.6 1400.06   2
  -4   2   0 42516.6 2565.84   2
  -4  -2   0 42401.3 2752.38   2
  -4   2  -1 10391.7 1339.38   2
  -4   2  -2 160713. 5089.89   2
  -4   2  -3 482.711 638.054   2
  -4   2  -4 5962.95 1134.05   2
  -4  -2  -4 4519.84 749.439   4
  -4  -2  -5 35221.0 2097.20   4
  -4   2  -5 34146.0 2567.89   2
  -4  -2  -6 3051.57 793.778   4
  -4   2  -6 3714.17 981.581   2
  -4   2  -7 8186.81 774.849   7
  -4  -2  -7 9137.49 915.118   7
  -4  -2  -7 9007.74 939.958  11
  -4  -2  -7 8913.64 1271.55   4
  -4   2  -8 99913.4 2917.85   7
  -4  -2  -8 108365. 3240.18   7
  -4  -2  -8 104665. 4202.17   4
  -4  -2  -8 103791. 3144.42  11
  -4  -2  -9 805.555 442.750  11
  -4  -2  -9 1903.85 625.664   7
  -4   2  -9 1652.22 480.953   7
  -4   2 -10 3446.11 661.568   7
  -4  -2 -10 3538.71 677.189  11
  -4  -2 -10 3023.68 726.207   7
  -4   2 -11 489.561 383.282   7
  -4  -2 -11-331.035 438.673   7
  -4   2 -12 162.113 346.756   7
  -4  -2 -12 841.000 524.313   7
  -4   2 -13 8850.94 865.146   7
  -4  -2 -13 9746.98 1000.87   7
  -4   2 -14 20348.2 1070.27   7
  -4  -2 -14 24627.7 1333.11   7
  -4   2 -15-593.719 256.051   7
  -4  -2 -15 23.7497 294.507   7
   4  -3 -16 13887.1 906.118   6
   4   3 -16 12892.4 802.045   6
   4  -3 -15-332.825 340.933  11
   4  -3 -15 606.482 464.551   6
   4   3 -15 1106.01 407.771   6
   4  -3 -14 9744.17 1057.88  11
   4  -3 -14 10622.7 1134.73   6
   4   3 -14 8441.12 987.880   6
   4  -3 -13 14334.6 1377.35   6
   4   3 -13 13183.3 1324.78   6
   4  -3 -13 13588.2 1265.19  11
   4   3 -12 12247.4 1350.86   6
   4  -3 -12 13912.3 1395.65   6
   4   3 -12 12601.0 1307.88   5
   4  -3 -11 22987.2 1754.88   6
   4   3 -11 24082.9 1820.04   6
   4   3 -11 27110.7 1980.30   5
   4   3 -10 2855.44 1021.01   3
   4  -3 -10 3312.75 978.458   3
   4  -3 -10 1655.82 702.962   6
   4   3 -10 2758.91 767.052   6
   4  -3 -10 1084.19 781.636   5
   4  -3  -9 16588.8 1458.35   6
   4   3  -9 15660.8 1813.95   3
   4  -3  -9 16862.6 1819.71   3
   4  -3  -9 13101.0 1491.09   5
   4  -3  -8 7466.56 1148.48   5
   4   3  -8 9500.73 1337.15   3
   4  -3  -8 8119.27 1252.56   3
   4  -3  -8 6916.06 973.908   6
   4   3  -7-175.558 442.551   3
   4  -3  -7-54.5238 478.640   3
   4   3  -6 117991. 3896.21   3
   4  -3  -6 120285. 3957.68   3
   4   3  -5 38613.0 2180.85   3
   4  -3  -5 40149.1 2248.29   3
  -4   3   5 37986.7 2231.57   2
  -4   3   4 4706.46 862.583   2
  -4   3   3 25864.2 1913.07   2
  -4   3   2 1565.62 681.139   2
  -4   3   1 8907.50 1254.98   2
  -4   3   0 185997. 5324.25   2
  -4   3  -1 749.807 574.394   2
  -4   3  -2 15253.5 1641.28   2
  -4   3  -3 101365. 4122.39   2
  -4  -3  -4 932.825 367.548   4
  -4   3  -4 341.570 479.888   2
  -4  -3  -5 3603.35 728.621   4
  -4   3  -5 2884.93 868.648   2
  -4  -3  -6 49443.1 1963.77   7
  -4   3  -6 49963.2 3127.37   2
  -4  -3  -6 50552.2 2131.31  11
  -4  -3  -6 51761.5 2789.64   4
  -4  -3  -7 7180.00 854.594   7
  -4   3  -7 5681.94 676.773   7
  -4  -3  -7 6502.44 1059.32   4
  -4  -3  -7 6945.07 908.827  11
  -4  -3  -8 7174.23 926.494   7
  -4  -3  -8 7664.67 954.601  11
  -4   3  -8 6666.37 805.626   7
  -4  -3  -8 7943.68 1283.28   4
  -4   3  -9 2749.64 573.756   7
  -4  -3  -9 2298.41 633.100   7
  -4  -3  -9 3528.81 722.867  11
  -4   3 -10 29631.7 1622.72   7
  -4  -3 -10 32089.0 1928.31   7
  -4  -3 -10 33848.9 1892.60  11
  -4   3 -11 2278.29 531.589   7
  -4  -3 -11 3032.10 645.603  11
  -4  -3 -11 3427.08 770.145   7
  -4   3 -12 888.657 391.342   7
  -4  -3 -12 1657.49 605.536   7
  -4   3 -13-132.152 322.046   7
  -4  -3 -13-165.709 423.437   7
  -4   3 -14 195.261 275.338   7
  -4  -3 -14 80.8547 340.296   7
  -4  -3 -15 11654.0 754.711   7
   4  -4 -16 5537.91 579.443   6
   4   4 -16 4794.38 429.158   6
   4  -4 -15 13556.1 997.339  11
   4  -4 -15 14023.4 1045.99   6
   4   4 -15 14647.0 983.356   6
   4  -4 -14 54659.9 2302.18  11
   4  -4 -14 51694.7 2181.64   6
   4   4 -14 51981.2 2125.18   6
   4  -4 -13 535.700 537.100  11
   4  -4 -13 100.088 527.657   6
   4   4 -13 601.720 576.604   6
   4   4 -12 12872.1 1298.19   6
   4  -4 -12 12132.4 1293.00   6
   4   4 -12 13273.2 1345.18   5
   4  -4 -11 39.7961 675.143   6
   4   4 -11 819.189 524.282   6
   4  -4 -10 1145.63 665.841   6
   4   4 -10 879.633 618.121   6
   4   4  -9 79.3506 454.073   3
   4  -4  -9 65.2303 586.740   6
   4  -4  -8 72187.8 2699.31   6
   4   4  -8 75246.8 3563.99   3
   4  -4  -8 78920.8 3659.10   3
   4  -4  -8 71216.2 3313.33   5
   4   4  -7 15045.9 1545.14   3
   4  -4  -7 15973.0 1618.83   3
   4  -4  -7 14607.6 1590.50   5
   4  -4  -6 20492.1 1722.42   3
  -4   4   6 17941.1 1624.00   2
   4   4  -5 91.3564 334.623   3
   4  -4  -5 58.1929 348.945   3
  -4   4   5 263.053 437.625   2
  -4   4   4 36647.7 2308.46   2
  -4   4   3 26341.2 2045.83   2
  -4   4   2 8452.25 1213.80   2
  -4   4   1 1855.01 617.451   2
  -4   4   0 4665.19 1039.61   2
  -4   4  -1 71629.5 3417.40   2
  -4   4  -2 121765. 4505.44   2
  -4   4  -3 3232.67 859.919   2
  -4   4  -4 13080.5 1589.77   2
  -4  -4  -4 12408.2 1257.42   4
  -4   4  -5 29013.8 2384.60   2
  -4  -4  -5 29947.5 2105.32   4
  -4  -4  -6 14426.0 1116.10   7
  -4  -4  -6 15478.4 1592.21   4
  -4  -4  -6 16219.5 1273.25  11
  -4   4  -6 12008.0 1592.89   2
  -4  -4  -7 18664.5 1332.32   7
  -4  -4  -7 17330.2 1399.84  11
  -4   4  -7 17484.7 1888.20   2
  -4  -4  -7 16891.2 1733.69   4
  -4  -4  -8 44098.9 2146.46   7
  -4  -4  -8 42701.2 2216.76  11
  -4  -4  -8 44323.6 2924.83   4
  -4   4  -9-441.057 319.335   7
  -4  -4  -9 124.839 381.346   7
  -4  -4  -9 281.146 427.279  11
  -4   4 -10 6284.76 786.292   7
  -4  -4 -10 6707.79 949.076   7
  -4  -4 -10 6833.44 951.210  11
  -4   4 -11 4299.84 629.036   7
  -4  -4 -11 4034.44 757.000   7
  -4  -4 -11 4895.91 773.114  11
  -4   4 -12 458.922 390.416   7
  -4  -4 -12 985.785 551.282   7
  -4  -4 -12 261.940 432.121  11
  -4  -4 -13 2308.38 569.142   7
  -4  -4 -14 20953.7 1159.44   7
  -4  -4 -15 5911.24 531.334   7
   4  -5 -16 24252.2 960.529   6
   4  -5 -15 110.669 387.778  11
   4  -5 -15-339.784 346.803   6
   4   5 -15 85.0373 209.917   6
   4  -5 -14 2126.85 596.942   6
   4  -5 -14 2928.71 747.347  11
   4   5 -14 2156.36 530.117   6
   4  -5 -13 7864.01 1068.35  11
   4  -5 -13 7096.75 937.341   6
   4   5 -13 8969.77 995.915   6
   4  -5 -12 70716.8 2780.82   6
   4   5 -12 69900.0 2736.94   6
   4   5 -12 72277.6 2932.91   5
   4  -5 -11 6281.31 952.605   6
   4   5 -11 5047.21 921.159   6
   4  -5 -10 38490.7 2120.19   6
   4   5 -10 40064.4 2175.89   6
   4   5  -9 3722.89 978.184   3
   4  -5  -9 4567.06 969.798   3
   4  -5  -9 3670.15 773.932   6
   4   5  -8 2230.60 615.985   3
   4  -5  -8-345.890 513.915   3
   4  -5  -8-1541.09 597.057   6
  -4  -5   8 744.027 352.981   8
   4   5  -7 34797.1 2292.79   3
   4  -5  -7 34015.0 2270.82   3
  -4  -5   7 32382.1 1583.11   8
   4   5  -6 83699.9 3299.08   3
   4  -5  -6 86149.8 3324.92   3
  -4   5   6 93466.4 3648.83   2
   4   5  -5 29533.4 1852.69   3
   4  -5  -5 32392.0 1944.45   3
  -4   5   5 30617.5 2163.33   2
  -4   5   4 1581.96 664.167   2
   4  -5  -4 2204.98 594.071   3
   4   5  -4 2123.44 579.812   3
  -4   5   3 9409.32 1282.93   2
  -4   5   2 1026.63 651.165   2
  -4   5   1 3780.46 933.158   2
  -4   5   0 711.814 646.564   2
  -4   5  -1 17031.8 1790.38   2
  -4   5  -2 3574.26 936.738   2
  -4   5  -3 5547.82 1099.87   2
  -4  -5  -4-1048.09 459.762   4
  -4   5  -4 682.058 644.434   2
  -4  -5  -5-480.077 343.824   7
  -4  -5  -5 269.362 406.196   4
  -4  -5  -5-210.303 312.833  11
  -4   5  -5-720.180 509.043   2
  -4  -5  -6 26641.8 1508.65   7
  -4   5  -6 26148.1 2287.57   2
  -4  -5  -6 24893.2 2094.38   4
  -4  -5  -6 23761.1 1588.73  11
  -4  -5  -7-153.119 341.599   7
  -4  -5  -7 19.0346 508.683  11
  -4  -5  -7 880.194 393.167   4
  -4  -5  -8 25566.7 1654.74   7
  -4  -5  -8 25318.1 1757.44  11
  -4  -5  -9 11813.3 1192.40   7
  -4  -5  -9 12531.5 1287.05  11
  -4  -5 -10 13261.9 1271.08   7
  -4  -5 -10 13344.5 1318.13  11
  -4  -5 -11 715.902 496.349   7
  -4  -5 -11-254.150 545.374  11
  -4  -5 -12 30827.7 1622.80  11
  -4  -5 -12 32504.1 1741.44   7
  -4  -5 -13 2484.55 534.792   7
  -4  -5 -13 1455.27 409.063  11
  -4  -5 -14 6867.77 659.729   7
  -4  -5 -15 1762.15 294.031   7
   4  -6 -15 3481.25 558.973  11
   4  -6 -15 3055.47 459.785   6
   4  -6 -14 31892.2 1722.44  11
   4  -6 -14 28410.6 1402.14   6
   4   6 -14 27962.6 1249.83   6
   4  -6 -13 3862.56 814.627  11
   4  -6 -13 2644.61 562.775   6
   4   6 -13 2233.85 544.513   6
   4  -6 -12 6174.73 1071.95  11
   4   6 -12 6582.34 866.662   6
   4  -6 -12 6959.60 950.509   6
   4  -6 -11 171.089 489.308   6
   4   6 -11-2.55076 479.682   6
   4  -6 -10 17290.2 1423.20   6
   4   6 -10 15028.0 1329.71   6
   4  -6  -9 18588.3 1432.06   6
  -4  -6   9 19867.4 1263.97   8
  -4  -6   8 47141.7 1989.81   8
   4  -6  -7 1688.58 569.921   3
  -4  -6   7 697.306 439.765   8
  -4   6   6 1669.71 564.805   2
   4   6  -6 1447.85 604.275   3
   4  -6  -6-3.32717 289.662   3
  -4  -6   6 1010.45 435.915   8
  -4   6   5 6521.52 1141.28   2
   4   6  -5 5389.93 841.388   3
   4  -6  -5 4589.96 761.254   3
   4   6  -4 27128.4 1723.66   3
   4  -6  -4 27631.7 1716.88   3
  -4   6   4 23902.5 2046.90   2
  -4   6   3 509.402 526.025   2
   4   6  -3 1053.54 460.406   3
  -4   6   2 11004.2 1510.35   2
  -4   6   1 2801.85 818.645   2
  -4   6   0 597.157 664.902   2
  -4   6  -1 59920.6 3273.54   2
  -4   6  -2 8139.17 1362.86   2
  -4   6  -3 31184.5 2450.45   2
  -4  -6  -4 3902.52 562.179   7
  -4  -6  -4 4074.16 665.371  11
  -4   6  -4 2682.13 942.829   2
  -4  -6  -5 457.436 326.694   4
  -4  -6  -5-307.133 326.839   7
  -4  -6  -5 255.405 396.495  11
  -4   6  -5-804.752 589.124   2
  -4  -6  -6 14977.1 1149.56   7
  -4  -6  -6 15027.8 1362.12  11
  -4   6  -6 13012.4 1605.83   2
  -4  -6  -6 14447.7 1780.08   4
  -4  -6  -7 19332.9 1385.21   7
  -4  -6  -7 17026.6 1459.02  11
  -4  -6  -8 32890.6 1860.54   7
  -4  -6  -8 33479.6 2051.37  11
  -4  -6  -9 27839.4 1743.45   7
  -4  -6  -9 27991.4 1896.38  11
  -4  -6 -10 14533.7 1271.18   7
  -4  -6 -10 14745.5 1371.59  11
  -4  -6 -11 820.657 435.376   7
  -4  -6 -11 567.645 524.736  11
  -4  -6 -12-386.697 370.591   7
  -4  -6 -12-477.197 436.826  11
  -4  -6 -13 2452.58 514.309  11
  -4  -6 -13 2184.07 477.253   7
  -4  -6 -14 15759.4 853.874   7
   4  -7 -15 945.201 382.988  11
   4  -7 -15 625.156 216.380   6
   4  -7 -14 1794.46 572.289  11
   4  -7 -14 2174.75 434.397   6
   4  -7 -13 751.363 626.189  11
   4  -7 -13 903.978 394.300   6
   4  -7 -12 23839.2 1818.44  11
   4  -7 -12 22172.4 1390.99   6
   4  -7 -11 235.319 514.548   6
   4   7 -11 245.881 442.989   6
   4  -7 -10 30347.0 1752.99   6
   4   7 -10 34991.7 1930.48   6
   4   7  -9 12593.0 1164.57   6
  -4  -7   9 13753.9 1111.35   8
  -4  -7   8 2372.46 586.667   8
  -4  -7   7 58824.5 2333.21   8
  -4   7   6 30817.0 2449.81   1
   4   7  -6 32938.1 2619.02  10
  -4   7   6 31967.2 2377.11   2
  -4   7   5-753.256 550.896   2
   4   7  -5-98.3186 835.917  10
  -4   7   5 1571.72 743.050   1
  -4   7   4 1166.06 658.015   2
   4   7  -4 290.359 640.888  10
  -4   7   3 284.858 538.690   2
  -4   7   2 1837.37 839.068   2
  -4   7   1 64818.5 3497.24   2
  -4   7   0 16048.3 1836.21   2
  -4   7  -1 39875.6 2783.15   2
  -4   7  -2 4777.93 1032.00   2
  -4  -7  -3 4919.55 742.335  11
  -4   7  -3 4401.40 1072.04   2
  -4  -7  -4 893.725 298.556   7
  -4  -7  -4 874.617 422.681  11
  -4  -7  -5 582.694 346.974   7
  -4  -7  -5 861.591 509.341  11
  -4   7  -5 1754.48 839.642   2
  -4  -7  -6 11200.5 1029.49   7
  -4  -7  -6 11029.3 1190.72  11
  -4  -7  -6 10300.6 1460.87   4
  -4  -7  -7 15725.7 1240.27   7
  -4  -7  -7 18608.4 1541.56  11
  -4  -7  -8 7747.64 941.275   7
  -4  -7  -8 8720.73 1139.33  11
  -4  -7  -9 1513.55 520.554   7
  -4  -7  -9 2148.62 686.250  11
  -4  -7 -10 4069.13 728.710   7
  -4  -7 -10 3866.45 806.629  11
  -4  -7 -11 5796.87 780.030   7
  -4  -7 -11 6348.72 923.870  11
  -4  -7 -12 11104.5 1011.76  11
  -4  -7 -12 14325.5 1041.62   7
  -4  -7 -13 4167.21 536.623   7
  -4  -7 -13 3255.75 539.921  11
  -4  -7 -14 1492.71 282.639   7
   4  -8 -15 1282.53 320.979  11
   4  -8 -14 11659.7 976.022  11
   4  -8 -13 1520.92 615.961  11
   4  -8 -12 5428.23 1029.85  11
   4  -8 -11 4068.44 991.370  11
  -4  -8  10 2309.41 534.653   8
  -4  -8   9 22223.0 1427.94   8
  -4  -8   8 25144.4 1561.18   8
   4   8  -7 4881.22 1251.98  10
  -4   8   7 5388.31 1093.58   1
  -4   8   6 635.955 656.344   2
   4   8  -6 2086.93 985.546  10
  -4   8   5 16102.2 1848.89   1
   4   8  -5 16864.9 1927.27  10
  -4   8   5 16182.8 1867.53   2
  -4   8   4 26802.7 2377.91   1
   4   8  -4 23607.3 2191.68  10
  -4   8   4 26127.3 2322.07   2
  -4   8   3 11490.1 1677.90   2
   4   8  -3 12409.8 1599.93  10
   4   8  -2 42801.4 2693.38  10
  -4   8   2 44563.8 3028.45   2
   4   8  -1 1133.31 637.194  10
  -4   8   1 910.263 539.184   2
  -4   8   0 1513.06 778.500   2
  -4  -8  -1 60099.7 2151.83  11
  -4  -8  -1 53366.9 2074.11   8
  -4   8  -1 60991.7 3546.65   2
  -4  -8  -2 17245.1 1230.82  11
  -4   8  -2 16420.6 1889.73   2
  -4   8  -3 37199.1 2798.82   2
  -4  -8  -3 37132.9 1558.38   7
  -4  -8  -3 41394.0 1968.79  11
  -4   8  -4 35214.9 2722.29   2
  -4  -8  -4 32228.7 1518.58   7
  -4  -8  -4 33140.8 1849.12  11
  -4  -8  -5 5111.23 653.528   7
  -4  -8  -5 5555.34 882.104  11
  -4   8  -5 4240.23 1068.94   2
  -4  -8  -6 1524.09 433.205   7
  -4  -8  -6 1013.57 555.130  11
  -4  -8  -7 19973.5 1360.79   7
  -4  -8  -7 21269.6 1691.83  11
  -4  -8  -8 13115.3 1138.87   7
  -4  -8  -8 13802.2 1392.81  11
  -4   8  -8 15024.6 1307.85   9
  -4  -8  -9 39731.2 1886.34   7
  -4  -8  -9 40171.8 2223.28  11
  -4  -8 -10 14081.8 1126.67   7
  -4  -8 -10 13289.1 1287.50  11
  -4  -8 -11 376.141 334.799   7
  -4  -8 -11 364.756 492.141  11
  -4  -8 -12 3629.04 519.521   7
  -4  -8 -12 3047.17 605.942  11
  -4  -8 -13-49.9660 199.094   7
  -4  -8 -13-65.1948 309.496  11
   4  -9 -14 720.481 374.148  11
   4  -9 -13 1305.39 557.111  11
   4  -9 -12 55.1571 561.907  11
   4  -9 -11 109.596 612.292  11
   4  -9 -10 22419.2 1825.15  11
  -4  -9  10 24490.6 1378.87   8
  -4  -9   9 18411.1 1329.01   8
  -4  -9   8-334.894 408.080   8
   4   9  -7 17973.7 2244.15  10
   4   9  -6 18918.8 2112.70  10
  -4   9   5 16858.5 1894.13   1
  -4   9   5 12219.9 1784.88   2
   4   9  -5 12237.6 1709.59  10
  -4   9   4 59717.3 3583.08   1
   4   9  -4 55330.3 3390.76  10
  -4   9   4 57837.3 3623.26   2
  -4   9   3 3035.84 941.204   2
   4   9  -3 2630.51 1119.57  10
  -4   9   2 7902.24 1471.75   2
   4   9  -2 5932.20 1206.45  10
   4   9  -1 52548.3 2912.72  10
  -4   9   1 60082.8 3654.86   2
   4   9   0 59207.9 2940.14  10
  -4   9   0 94181.0 4536.19   2
  -4  -9  -1 24371.9 1423.51  11
  -4  -9  -1 23434.1 1415.24   8
  -4   9  -1 23064.1 2308.57   2
  -4  -9  -2 29791.5 1649.34  11
  -4   9  -2 29322.1 2533.62   2
  -4   9  -3 23121.5 2250.04   2
  -4  -9  -3 23764.1 1550.20  11
   4   9   3 21922.0 2385.44   1
  -4  -9  -4 16912.7 1372.10  11
  -4   9  -4 19079.5 2109.33   2
   4   9   4 21484.3 2343.89   1
  -4  -9  -5 1108.50 336.930   7
  -4  -9  -5 825.586 528.337  11
  -4  -9  -6 14014.3 1105.88   7
  -4  -9  -6 11982.8 1269.69  11
  -4  -9  -7 57.5158 254.967   7
  -4  -9  -7 850.247 619.120  11
  -4   9  -7 1018.52 573.419   9
  -4  -9  -8 2500.96 528.746   7
  -4  -9  -8 2665.67 749.721  11
  -4   9  -8 3112.74 685.875   9
  -4  -9  -9-94.4371 324.010   7
  -4  -9  -9-228.777 537.074  11
  -4  -9 -10 10721.0 891.907   7
  -4  -9 -10 11496.4 1171.08  11
  -4  -9 -11 7824.37 917.844  11
  -4  -9 -11 7870.88 690.030   7
  -4  -9 -12 4796.28 666.170  11
  -4  -9 -12 5025.58 485.307   7
  -4  -9 -13 246.549 259.210  11
   4 -10 -14-44.2184 260.295  11
   4 -10 -13 1449.06 492.249  11
   4 -10 -12 11312.1 1107.59  11
   4 -10 -11 1472.22 689.270  11
   4 -10 -10 25.7707 590.098  11
  -4 -10  10 840.058 456.841   8
   4 -10  -9 7547.06 1144.06  11
  -4 -10   9 8200.77 899.964   8
  -4 -10   8 15054.1 1268.29   8
   4  10  -7 1084.53 883.898  10
   4  10  -6 43393.5 3162.83  10
   4  10  -5 23781.9 2405.25  10
   4  10  -4 1046.42 970.777  10
  -4  10   3 9372.41 1680.11   2
   4  10  -3 9452.08 1549.87  10
  -4  10   3 10296.1 1106.59   9
   4  10  -2 100385. 4340.62  10
  -4  10   2 117454. 5265.19   2
  -4  10   1 285.239 807.855   2
   4  10  -1 452.240 738.781  10
  -4  10   0 1641.57 917.891   2
   4  10   0 274.538 598.040  10
  -4 -10  -1 42493.8 1863.20  11
   4  10   1 35575.8 2317.16  10
   4  10   1 40036.2 3097.68   1
  -4 -10  -1 40695.7 1930.32   8
  -4  10  -1 43191.9 3159.68   2
  -4 -10  -2 36844.6 1825.56  11
   4  10   2 37990.2 3115.14   1
  -4  10  -2 33800.6 2826.48   2
  -4 -10  -3 12979.6 1176.05  11
  -4 -10  -4 54643.9 2398.00  11
  -4 -10  -5-579.697 520.960  11
  -4  10  -5 664.219 766.336   9
  -4 -10  -6 27059.6 1815.27  11
  -4  10  -6 28225.8 2090.27   9
  -4 -10  -7 8666.40 1113.71  11
  -4  10  -7 9917.00 1252.97   9
  -4 -10  -8 25009.9 1739.42  11
  -4  10  -8 24509.8 1679.72   9
  -4 -10  -9 24088.8 1667.07  11
  -4 -10 -10 2734.22 681.627  11
  -4 -10 -11 603.216 457.567  11
  -4 -10 -12 9495.39 779.968  11
   4 -11 -13 2999.27 485.915  11
   4 -11 -12 1258.34 492.524  11
   4 -11 -11-50.5280 477.194  11
   4 -11 -10 27911.6 1776.00  11
  -4 -11  10 30379.2 1459.01   8
   4 -11  -9 355.583 570.816  11
  -4 -11   9 910.173 476.318   8
   4 -11  -8 3460.81 781.871  11
  -4 -11   8 4647.70 764.051   8
   4 -11  -7 7219.14 1106.35  11
   4  11  -7 5088.31 1367.80  10
   4 -11  -6 3298.60 758.879  11
   4  11  -6 3948.32 1215.05  10
   4  11  -5 10164.7 1766.15  10
   4  11  -4 89846.1 4400.13  10
   4  11  -3 2386.81 1017.21  10
  -4  11   3-389.547 390.937   9
   4  11  -2 5099.81 1154.22  10
  -4  11   2 4642.96 934.559   9
   4  11  -1 17184.8 1779.45  10
  -4  11   1 20117.7 1787.35   9
   4  11   0 48477.1 2804.48  10
  -4  11   0 49920.1 2855.75   9
  -4  11  -1 5631.58 1143.69   9
  -4 -11  -1 4833.68 718.388   8
  -4 -11  -2 25358.2 1499.06  11
  -4  11  -2 26912.5 2273.41   9
  -4 -11  -3 1750.80 497.243  11
  -4  11  -3 1597.21 931.575   9
  -4 -11  -4 46781.9 2192.45  11
  -4  11  -4 45180.8 2880.55   9
  -4 -11  -5 7684.61 990.468  11
  -4  11  -5 6745.67 1209.64   9
  -4 -11  -6 36974.6 2039.47  11
  -4  11  -6 39383.2 2510.19   9
  -4 -11  -7 2250.79 711.467  11
  -4  11  -7 3400.37 713.922  10
  -4  11  -7 1911.83 652.307   9
  -4 -11  -8 257.983 541.704  11
  -4  11  -8-1131.79 618.536   9
  -4 -11  -9 3690.30 751.627  11
  -4 -11 -10 9560.03 946.385  11
  -4 -11 -11 716.012 405.184  11
  -4 -11 -12 2923.67 423.590  11
   4 -12 -12 6105.99 627.518  11
   4 -12 -11 5008.99 691.262  11
   4 -12 -10 338.832 554.883  11
  -4 -12  10-170.270 361.997   8
   4 -12  -9 4724.78 868.971  11
  -4 -12   9 3316.00 622.476   8
   4 -12  -8 13769.0 1393.34  11
  -4 -12   8 14123.2 1196.81   8
   4 -12  -7 6590.94 1020.74  11
   4  12  -7 7442.44 1522.72  10
  -4 -12   7 6949.99 945.955   8
   4  12  -6 21538.5 2279.45  10
   4  12  -5 1605.81 912.388  10
   4  12  -4 513.349 880.483  10
   4  12  -3-99.5943 860.829  10
  -4  12   3-29.1511 446.675   9
   4  12  -2 63786.7 3516.71  10
  -4  12   2 73629.7 3141.51   9
   4  12  -1 1807.91 894.592  10
  -4  12   1 283.781 632.790   9
   4  12   0 1270.17 660.598  10
  -4  12   0 1525.63 823.781   9
  -4  12  -1 185.678 731.512   9
  -4 -12  -1-316.805 405.791   8
  -4  12  -2 12269.1 1648.60   9
  -4  12  -3 8698.71 1490.94   9
  -4 -12  -3 5866.84 757.576  11
  -4 -12  -4 39303.2 1928.10  11
  -4  12  -4 43737.8 2868.62   9
  -4 -12  -5 421.460 381.621  11
  -4  12  -5 541.329 864.382   9
  -4 -12  -6 27093.0 1656.99  11
  -4  12  -6 24750.5 1782.05  10
  -4  12  -6 27315.0 2070.33   9
  -4 -12  -7 10623.9 1107.44  11
  -4  12  -7 10530.0 1090.42  10
  -4  12  -7 9265.76 1160.83   9
  -4 -12  -8 5036.58 810.707  11
  -4  12  -8 3717.28 730.600   9
  -4 -12  -9 680.204 504.877  11
  -4 -12 -10 4648.25 626.918  11
  -4 -12 -11 1113.72 354.382  11
   4 -13 -11 476.977 311.220  11
   4 -13 -10 14535.3 953.580  11
  -4 -13  10 15879.7 876.625   8
   4 -13  -9 4153.70 678.995  11
  -4 -13   9 4616.69 641.950   8
   4 -13  -8 2197.18 561.574  11
  -4 -13   8 831.306 494.259   8
  -4 -13   7 6881.45 888.713   8
   4  13  -6 290.071 1000.26  10
   4  13  -5 14233.0 1919.56  10
   4  13  -4 41207.3 2967.75  10
   4  13  -3-316.345 950.200  10
  -4  13   3 68.0287 432.636   9
   4  13  -2 5673.85 1190.07  10
  -4  13   2 7851.43 1165.29   9
   4  13  -1 1156.42 784.750  10
  -4  13   1 1832.25 738.341   9
  -4  13   0 13728.6 1601.74   9
  -4 -13   0 10818.1 1069.27   8
  -4  13  -1 405.271 861.494   9
  -4 -13  -1-708.342 390.950   8
  -4  13  -2 21601.9 2141.80   9
  -4  13  -3 1038.02 983.673   9
  -4 -13  -4 10295.1 961.081  11
  -4  13  -4 11048.7 1559.23   9
  -4 -13  -5 2023.49 613.122  11
  -4  13  -5 2236.07 800.034  10
  -4  13  -5 1217.76 871.021   9
  -4 -13  -6 17720.6 1257.66  11
  -4  13  -6 16865.9 1429.42  10
  -4  13  -6 16896.0 1623.25   9
  -4 -13  -7 160.254 436.469  11
  -4  13  -7 607.237 487.196  10
  -4 -13  -8 867.211 454.164  11
  -4 -13  -9 7057.55 726.909  11
  -4 -13 -10 1620.33 401.528  11
  -4 -14  10 2898.28 360.211   8
  -4 -14   9 351.942 305.166   8
  -4 -14   8 4135.05 629.842   8
  -4 -14   7 12471.9 1066.38   8
  -4 -14   6 1023.00 528.393   8
   4  14  -5-16.5561 1052.73  10
  -4 -14   5 1017.35 566.338   8
   4  14  -4 1453.95 1030.06  10
   4  14  -3 1842.09 989.820  10
   4  14  -2 13157.4 1603.59  10
  -4  14   2 12465.3 1322.70   9
  -4 -14   2 15465.5 1296.68   8
  -4  14   1 9.94038 604.760   9
  -4 -14   1 1392.11 522.660   8
  -4  14   0 1874.11 870.629   9
  -4 -14   0 1717.53 546.096   8
  -4  14  -1-379.337 743.427   9
  -4 -14  -1-358.724 429.634   8
  -4  14  -2-1393.26 899.110   9
  -4  14  -3-1050.90 988.701   9
  -4  14  -4 28148.4 2024.71  10
  -4  14  -4 25978.2 2154.46   9
  -4 -14  -5 1352.92 454.631  11
  -4  14  -5 1402.48 667.862  10
  -4  14  -6 1606.06 584.134  10
  -4 -14  -6 1247.40 431.316  11
  -4  14  -7 6644.45 775.250  10
  -4 -14  -7 4657.72 592.056  11
  -4 -14  -8 508.032 359.696  11
  -4 -14  -9 340.793 277.997  11
  -4 -15   9 5671.85 471.918   8
  -4 -15   8 12828.0 827.262   8
  -4 -15   7 213.276 366.725   8
  -4 -15   6 542.348 525.880   8
  -4 -15   5 4164.41 704.290   8
  -4  15   4 7926.78 916.050  10
  -4 -15   4 9628.64 1004.51   8
  -4  15   3 560.491 536.354  10
  -4 -15   3 535.337 485.122   8
  -4  15   2 15611.6 1538.20  10
  -4 -15   2 11069.5 1038.09   8
  -4  15   1 2059.41 1173.27  10
  -4 -15   1 455.227 460.706   8
  -4  15   0 331.222 749.891  10
  -4 -15   0 731.703 415.110   8
  -4  15  -1 1223.86 845.025  10
  -4  15  -2 7418.52 1257.67  10
  -4  15  -3 1015.05 742.524  10
  -4  15  -4 215.870 658.138  10
  -4  15  -5 1951.77 594.275  10
  -4  15  -6 5233.34 679.292  10
  -4  15  -7 653.582 271.704  10
  -4 -16   7 3807.59 478.131   8
  -4 -16   6 220.557 347.777   8
  -4 -16   5 1890.70 490.533   8
  -4 -16   4 1428.54 466.302   8
  -4  16   3 324.530 472.343  10
  -4 -16   3-175.591 350.958   8
  -4  16   2 776.913 559.410  10
  -4 -16   2 354.493 364.510   8
  -4  16   1 5416.15 920.676  10
  -4 -16   1 6232.88 661.828   8
  -4  16   0 2902.71 780.467  10
  -4 -16   0 3685.62 500.774   8
  -4  16  -1 914.833 688.906  10
  -4  16  -2 2836.51 885.527  10
  -4  16  -3 1506.12 683.953  10
  -4  16  -4 9278.65 1000.05  10
  -4  16  -5 1697.88 485.971  10
  -4 -17   5 5109.85 503.192   8
  -4 -17   4 14481.9 820.482   8
  -4 -17   3 4079.55 515.585   8
  -4  17   2 4241.28 589.683  10
  -4 -17   2 4843.77 535.587   8
  -4  17   1 2553.87 645.295  10
  -4 -17   1 1536.84 315.050   8
  -4  17   0-74.1524 481.699  10
  -4  17  -1 1612.23 611.721  10
  -4  17  -2 1421.24 582.470  10
  -4  17  -3 9728.62 914.212  10
  -4  17  -4-418.458 344.728  10
   5   0 -16-345.350 237.778   6
   5   0 -15 12735.6 978.681   6
   5   0 -14-69.4883 464.836   6
   5   0 -13 6778.79 1033.73   6
   5   0 -12-1309.69 639.852   5
   5   0 -12-89.2650 692.049   6
   5   0 -11 253.750 698.842   5
   5   0 -11 938.860 686.825   6
   5   0 -10-1616.71 810.207   5
   5   0 -10 748.088 655.517   6
   5   0  -9 2188.76 949.604   5
   5   0  -8 107.971 762.074   5
   5   0  -8-156.855 567.379   3
   5   0  -7 13060.6 1533.12   3
  -5   0   7 12403.2 1004.10   8
   5   0  -7 14245.8 1567.71   5
   5   0  -6-650.609 740.564   5
   5   0  -6-409.821 499.742   3
  -5   0   6 161.987 301.196   8
   5   0  -5 18362.0 1756.08   3
   5   0  -5 18590.4 1729.05   5
  -5   0   4 644.604 483.450   2
  -5   0   3 1159.32 672.921   2
  -5   0   2 282.635 542.381   2
  -5   0   1 137530. 5259.26   2
  -5   0   0-1702.41 736.585   2
  -5   0  -1-250.052 514.663   2
  -5   0  -2-791.537 835.477   2
  -5   0  -3 879.931 920.649   2
  -5   0  -4 562.082 421.107   7
  -5   0  -4 1427.00 454.885  11
  -5   0  -5 149100. 3410.41   7
  -5   0  -5 132885. 3396.70  11
  -5   0  -6 351.947 303.855  11
  -5   0  -6 256.404 287.219   7
  -5   0  -7 5207.79 794.350   7
  -5   0  -7 4563.79 696.372  11
  -5   0  -8 353.209 395.805   7
  -5   0  -9 16347.3 1361.41   7
  -5   0 -10 177.383 403.564   7
  -5   0 -11 9193.37 990.477   7
  -5   0 -12 79.3871 395.713   7
  -5   0 -13 14589.2 967.746   7
  -5   0 -14-256.752 259.138   7
   5  -1 -16 2247.17 361.767   6
   5   1 -16 1604.63 343.166   6
   5  -1 -15 23899.6 1315.49   6
   5   1 -15 22753.7 1257.16   6
   5  -1 -14 141.094 470.805   6
   5   1 -14 3124.64 748.453   6
   5  -1 -13 10997.5 1203.74   6
   5   1 -13 17419.0 1535.90   6
   5   1 -12 487.912 574.098   5
   5  -1 -12 110.326 569.515   6
   5   1 -12 843.223 703.668   6
   5  -1 -11 603.955 708.296   5
   5   1 -11-173.555 650.608   5
   5  -1 -11 1248.78 719.530   6
   5   1 -11 769.243 558.931   6
   5  -1 -10 3912.32 1084.89   5
   5   1 -10 2924.12 883.699   5
   5  -1 -10 3393.93 900.634   6
   5   1 -10 3636.60 879.387   6
   5  -1  -9 35496.3 2147.35   6
   5  -1  -9 36751.3 2557.33   5
   5   1  -9 36238.5 2524.88   5
   5  -1  -8 8132.79 1299.92   5
   5   1  -8 8615.66 1323.42   5
   5   1  -8 10459.9 1561.06   3
   5  -1  -8 8529.36 1389.60   3
  -5  -1   8 7922.03 797.527   8
   5  -1  -7 7431.08 1165.66   5
   5   1  -7 6187.22 1189.16   3
   5  -1  -7 6162.84 1121.72   3
  -5  -1   7 6738.52 775.651   8
  -5   1   7 6971.08 724.904   8
   5  -1  -6 2160.99 869.032   5
   5   1  -6 2208.19 759.275   3
   5  -1  -6 1778.20 669.707   3
  -5   1   6 816.016 341.235   8
  -5  -1   6 2289.67 501.592   8
   5  -1  -5 8481.89 1256.76   5
   5  -1  -5 8122.64 1204.00   3
   5   1  -5 8840.52 1265.01   3
  -5   1   4 7761.69 1201.17   2
  -5   1   3 59647.6 3297.97   2
  -5  -1   3 63218.3 3368.84   2
  -5   1   2 4626.28 1010.27   2
  -5  -1   2 3965.22 1028.26   2
  -5   1   1 358.069 623.796   2
  -5  -1   1-147.697 636.082   2
  -5   1   0 3422.06 1092.10   2
  -5  -1   0 1681.69 839.974   2
  -5   1  -1 24075.4 2329.76   2
  -5  -1  -1 24735.9 2475.83   2
  -5   1  -2 6145.38 1300.49   2
  -5   1  -3 25853.9 2500.79   2
  -5   1  -4 3892.83 594.872   7
  -5  -1  -4 3375.08 591.767  11
  -5  -1  -4 4311.81 652.330   7
  -5  -1  -5 5583.28 749.708   7
  -5   1  -5 4129.21 607.475   7
  -5  -1  -5 5150.46 763.008  11
  -5   1  -6 516.812 317.519   7
  -5  -1  -6 401.198 365.364   7
  -5  -1  -6 232.337 391.624  11
  -5   1  -7 113841. 3239.55   7
  -5  -1  -7 116047. 3369.13   7
  -5  -1  -7 107586. 3257.23  11
  -5   1  -8 1228.45 499.072   7
  -5  -1  -8 2444.89 652.665   7
  -5  -1  -8 3154.53 623.905  11
  -5   1  -9 1254.89 490.867   7
  -5  -1  -9 1357.90 595.643   7
  -5   1 -10 5781.83 787.582   7
  -5  -1 -10 5615.35 865.386   7
  -5   1 -11 5283.67 770.966   7
  -5  -1 -11 4770.35 776.369   7
  -5   1 -12 838.205 402.294   7
  -5  -1 -12 434.759 453.213   7
  -5   1 -13 22931.2 1127.19   7
  -5  -1 -13 26355.0 1300.08   7
  -5   1 -14-511.755 234.165   7
  -5  -1 -14 109.183 248.944   7
   5  -2 -16 272.887 244.799   6
   5   2 -16 822.653 249.826   6
   5  -2 -15 3458.72 571.853   6
   5   2 -15 2959.61 538.022   6
   5  -2 -14 2315.00 516.443  11
   5  -2 -14 1991.57 611.694   6
   5   2 -14 1776.27 546.143   6
   5   2 -13 9173.65 1042.36   5
   5  -2 -13 9779.40 1122.04   6
   5   2 -13 11295.9 1170.39   6
   5   2 -12 2916.35 837.596   5
   5  -2 -12 1672.61 701.194   6
   5   2 -12 1863.01 764.131   6
   5  -2 -11 11581.6 1332.79   6
   5   2 -11 12399.6 1406.65   6
   5   2 -11 11220.8 1434.27   5
   5  -2 -10 4414.91 1065.58   5
   5   2 -10 5472.08 1110.76   5
   5  -2 -10 5099.73 998.486   6
   5   2 -10 7878.08 1155.73   6
   5  -2  -9 2168.03 977.749   5
   5   2  -9 1922.63 979.099   5
   5  -2  -9 3485.83 873.001   6
   5  -2  -8 9596.22 1427.40   5
   5   2  -8 10760.5 1584.47   3
  -5  -2   8 9418.62 859.146   8
   5  -2  -8 12397.5 1677.85   3
   5   2  -7 41424.4 2680.42   3
   5  -2  -7 42075.2 2708.10   3
  -5   2   7 39877.5 1735.99   8
  -5  -2   7 41713.3 1837.29   8
   5  -2  -7 39814.6 2602.38   5
   5   2  -6 12577.7 1427.58   3
   5  -2  -6 13374.8 1506.89   3
  -5   2   6 12771.5 1061.44   8
  -5  -2   6 13432.5 1049.92   8
   5  -2  -6 12834.8 1583.97   5
   5  -2  -5 2067.15 926.322   5
   5  -2  -5 966.737 510.416   3
   5   2  -5 1286.69 631.534   3
  -5  -2   5 1236.83 361.025   8
  -5   2   4 3551.55 875.728   2
  -5   2   3-179.934 598.107   2
  -5   2   2 3349.19 930.384   2
  -5   2   1 102441. 4508.47   2
  -5   2   0 36418.8 2766.96   2
  -5   2  -1 6861.27 1326.96   2
  -5   2  -2 21062.9 2205.54   2
  -5  -2  -3 1465.85 500.362  11
  -5  -2  -3 1241.89 432.539   7
  -5   2  -3 1039.80 699.804   2
  -5   2  -4 6370.85 718.089   7
  -5  -2  -4 6484.15 777.419   7
  -5   2  -4 7054.43 1481.72   2
  -5  -2  -4 8534.37 937.627  11
  -5   2  -5 95089.9 2632.56   7
  -5  -2  -5 102075. 2943.28   7
  -5  -2  -5 97374.9 3082.12  11
  -5   2  -5 105451. 5016.34   2
  -5   2  -6 862.995 375.294   7
  -5  -2  -6 893.675 441.141   7
  -5  -2  -6 486.975 450.471  11
  -5   2  -7 24184.8 1485.31   7
  -5  -2  -7 26444.6 1665.63   7
  -5  -2  -7 29055.6 1801.91  11
  -5   2  -8 9386.43 991.865   7
  -5  -2  -8 9203.92 1069.22   7
  -5  -2  -8 9651.90 1054.82  11
  -5   2  -9 9412.14 1003.86   7
  -5  -2  -9 9760.73 1126.40   7
  -5  -2  -9 9877.53 1065.10  11
  -5   2 -10 1801.10 486.881   7
  -5  -2 -10 2105.50 691.280   7
  -5  -2 -10 1725.23 489.613  11
  -5   2 -11 10519.0 971.091   7
  -5  -2 -11 10816.0 1133.73   7
  -5   2 -12 826.937 419.798   7
  -5  -2 -12 107.928 403.035   7
  -5   2 -13 5486.90 542.876   7
  -5  -2 -13 6609.62 716.864   7
  -5  -2 -14-177.558 269.614   7
   5  -3 -15 15528.9 809.393  11
   5   3 -15 18297.9 1017.40   6
   5  -3 -14 422.747 427.473  11
   5  -3 -14 483.866 385.824   6
   5   3 -14 615.030 451.964   6
   5   3 -13 736.572 654.105   5
   5  -3 -13-433.692 514.074   6
   5   3 -12 2498.35 844.640   5
   5  -3 -12 1910.80 693.358   6
   5   3 -12 2722.48 781.156   6
   5   3 -11 497.278 727.807   5
   5  -3 -11 2004.23 755.264   6
   5   3 -11 1686.26 689.278   6
   5   3 -10 9871.21 1372.74   5
   5   3 -10 8244.37 1111.44   6
   5  -3 -10 7484.03 1099.02   6
   5  -3  -9 51966.5 2534.88   6
   5  -3  -9 49559.6 2969.06   5
   5  -3  -8 28922.3 1861.20   6
   5   3  -8 31163.4 2430.49   3
   5  -3  -8 33523.7 2557.04   3
  -5  -3   8 31132.7 1595.30   8
   5  -3  -8 25898.0 2209.59   5
   5   3  -7 9116.36 1311.35   3
   5  -3  -7 11148.7 1449.62   3
  -5  -3   7 8731.12 869.982   8
   5  -3  -7 10619.0 1480.38   5
   5  -3  -6 1693.06 883.898   5
   5   3  -6 2219.15 762.143   3
   5  -3  -6 2054.79 602.434   3
  -5   3   6 2629.12 530.367   8
  -5  -3   6 2761.39 548.157   8
  -5   3   5 13899.3 1528.64   2
   5   3  -5 14575.3 1480.61   3
   5  -3  -5 14670.5 1556.24   3
  -5   3   5 13734.5 1138.15   8
  -5  -3   5 14237.7 1187.44   8
   5  -3  -5 12666.1 1516.06   5
   5  -3  -4 1844.15 848.516   5
  -5   3   4 3350.69 961.692   2
  -5  -3   4 3424.72 624.832   8
  -5   3   3 73096.5 3717.03   2
  -5   3   2 28340.3 2345.23   2
  -5   3   1 21271.3 2106.01   2
  -5   3   0 36720.2 2736.06   2
  -5   3  -1 37701.2 2888.07   2
  -5   3  -2 12873.1 1828.68   2
  -5  -3  -2 14135.3 1144.98  11
  -5  -3  -3 4892.83 668.984   7
  -5  -3  -3 3436.04 652.061  11
  -5   3  -3 4333.06 1116.51   2
  -5  -3  -4 8228.62 870.464   7
  -5  -3  -4 9658.34 1004.43  11
  -5   3  -4 8134.72 1446.54   2
  -5   3  -5 5890.14 650.328   7
  -5  -3  -5 3950.38 740.902  11
  -5   3  -5 3624.56 1077.80   2
  -5  -3  -5 4486.01 720.074   7
  -5   3  -6 4462.41 612.881   7
  -5  -3  -6 4510.65 745.961   7
  -5  -3  -6 4517.54 825.231  11
  -5   3  -6 3338.73 1057.06   2
  -5   3  -7 49106.4 2016.28   7
  -5  -3  -7 52219.6 2331.25   7
  -5  -3  -7 51251.8 2417.49  11
  -5   3  -8 203.133 283.458   7
  -5  -3  -8-166.341 364.786   7
  -5  -3  -8-339.810 525.450  11
  -5   3  -9 1289.94 449.601   7
  -5  -3  -9 999.008 514.470  11
  -5  -3  -9 1257.22 553.720   7
  -5   3 -10 8829.48 891.580   7
  -5  -3 -10 9581.15 1102.01   7
  -5  -3 -10 8212.89 963.196  11
  -5   3 -11 1326.72 460.247   7
  -5  -3 -11 2089.88 669.698   7
  -5  -3 -11 2344.77 553.755  11
  -5  -3 -12 7588.88 852.863   7
  -5   3 -12 7088.11 665.966   7
  -5  -3 -13 17636.7 1070.79   7
  -5  -3 -14 121.750 238.592   7
   5  -4 -15 1.09471 284.023  11
   5  -4 -15 27.4739 287.443   6
   5   4 -15 484.069 272.481   6
   5  -4 -14 1914.67 512.915  11
   5  -4 -14 1179.16 395.266   6
   5   4 -14 813.944 396.639   6
   5  -4 -13 7679.05 977.752  11
   5  -4 -13 8809.79 951.810   6
   5   4 -13 8702.92 947.445   6
   5   4 -12 3735.92 825.069   5
   5  -4 -12 4005.26 808.096   6
   5   4 -12 2838.45 740.049   6
   5  -4 -11 32368.2 1933.31   6
   5   4 -11 32174.8 2015.44   6
   5  -4 -10 5300.45 947.009   6
   5   4 -10 6461.45 1041.98   6
   5  -4  -9 3749.02 860.047   6
  -5  -4   9 4099.97 657.566   8
   5  -4  -8 14506.5 1337.45   6
  -5  -4   8 15619.6 1180.74   8
   5   4  -7 91522.6 3872.46   3
   5  -4  -7 91043.8 3920.19   3
   5  -4  -7 90392.1 3064.60   6
  -5  -4   7 90931.9 2839.12   8
   5  -4  -7 87246.6 3922.82   5
   5   4  -6 9460.53 1261.45   3
   5  -4  -6 10935.8 1329.56   3
  -5   4   6 11635.4 991.967   8
  -5  -4   6 12111.7 1134.40   8
   5  -4  -6 9243.46 1413.85   5
   5  -4  -5 968.092 854.393   5
  -5   4   5 620.041 517.291   2
   5   4  -5 571.572 507.566   3
   5  -4  -5 558.049 528.367   3
  -5   4   5-575.720 363.829   8
  -5  -4   5 178.683 384.248   8
   5  -4  -4 158.900 614.616   5
  -5   4   4-573.616 522.908   2
  -5   4   4-79.5557 356.514   8
  -5  -4   4-16.6794 399.626   8
  -5   4   3 15201.9 1751.69   2
  -5   4   3 15752.3 1290.41   8
  -5  -4   3 16146.0 1260.01   8
  -5   4   2 367.130 708.856   2
  -5   4   1 115601. 4884.53   2
  -5   4   0 47499.1 3120.36   2
  -5   4  -1 16404.4 1916.60   2
  -5  -4  -1 12968.3 1087.91  11
  -5  -4  -2 3273.66 586.984  11
  -5   4  -2 1916.06 788.285   2
  -5  -4  -3 15751.5 1133.38   7
  -5  -4  -3 14465.6 1237.03  11
  -5   4  -3 13865.4 1842.34   2
  -5  -4  -4 1285.18 490.169  11
  -5  -4  -4 1945.16 486.954   7
  -5   4  -4 1484.29 768.595   2
  -5  -4  -5 23864.8 1478.57   7
  -5   4  -5 21849.1 2343.59   2
  -5  -4  -5 24483.7 1671.37  11
  -5  -4  -6 8552.20 970.712   7
  -5   4  -6 6547.56 1208.32   2
  -5  -4  -6 7841.33 1023.47  11
  -5  -4  -7 16303.4 1360.56   7
  -5  -4  -7 15192.4 1377.40  11
  -5  -4  -8 9674.79 1105.06   7
  -5  -4  -8 9927.71 1133.33  11
  -5  -4  -9 5253.07 882.224   7
  -5  -4  -9 4775.99 809.514  11
  -5  -4 -10 813.206 515.327  11
  -5  -4 -10 662.590 530.067   7
  -5  -4 -11 4273.60 751.986   7
  -5  -4 -11 3537.29 674.391  11
  -5  -4 -12 96.7488 385.531   7
  -5  -4 -12-162.041 340.791  11
  -5  -4 -13 2942.90 469.007   7
  -5  -4 -14 87.9425 216.064   7
   5  -5 -15 17268.2 869.733  11
   5  -5 -15 14740.0 727.130   6
   5  -5 -14 2261.23 546.749  11
   5  -5 -14 2197.33 458.681   6
   5   5 -14 2883.15 487.329   6
   5   5 -13 7479.09 903.085   5
   5  -5 -13 5688.70 874.102  11
   5  -5 -13 6663.02 823.620   6
   5   5 -12 4803.65 848.668   5
   5  -5 -12 3309.91 723.779   6
   5   5 -12 4105.07 762.641   6
   5   5 -11 2977.08 838.056   5
   5  -5 -11 4026.88 801.651   6
   5   5 -11 3135.84 746.856   6
   5  -5 -10 4781.74 893.088   6
   5   5 -10 4645.54 918.737   6
   5  -5  -9 90250.9 3126.12   6
  -5  -5   9 91583.0 2704.78   8
   5  -5  -8 24347.6 1645.74   6
  -5  -5   8 23097.3 1458.77   8
   5   5  -7 3957.60 952.952   3
  -5  -5   7 4330.64 755.129   8
   5  -5  -7 4420.40 870.009   6
   5   5  -6 1173.94 595.853   3
   5  -5  -6 761.397 400.683   3
  -5  -5   6 1397.12 551.720   8
  -5   5   5 75600.4 3783.08   2
   5   5  -5 70563.7 3109.74   3
   5  -5  -5 74292.0 3227.76   3
  -5  -5   5 72391.1 2693.18   8
  -5   5   4 8072.26 1357.73   2
   5   5  -4 9996.51 1223.04   3
   5  -5  -4 7660.46 1091.01   3
  -5  -5   4 6943.07 894.147   8
  -5   5   3 48470.8 3213.31   2
  -5  -5   3 46702.7 2144.02   8
  -5   5   2 13785.1 1813.94   2
  -5  -5   2 17393.7 1351.99   8
  -5   5   1 54307.7 3421.53   2
  -5  -5   1 55011.5 2285.32   8
  -5  -5   0 994.786 421.800  11
  -5   5   0 624.084 575.312   2
  -5  -5   0 224.637 369.886   8
  -5   5  -1 31495.6 2677.53   2
  -5  -5  -1 30188.4 1661.66  11
  -5  -5  -1 26990.5 1537.62   8
  -5  -5  -2 3974.21 670.459  11
  -5  -5  -2 3887.33 643.804   7
  -5   5  -2 3357.60 1041.69   2
  -5  -5  -2 3925.04 586.402   8
  -5  -5  -3 2861.21 581.041  11
  -5  -5  -3 3428.54 646.489   7
  -5   5  -3 3284.37 998.061   2
  -5  -5  -4 2744.39 662.491  11
  -5  -5  -4 3211.74 612.594   7
  -5   5  -4 1939.53 876.802   2
  -5  -5  -5 7635.91 868.660   7
  -5  -5  -5 6037.69 910.485  11
  -5  -5  -6 3318.70 658.595   7
  -5  -5  -6 2480.32 712.864  11
  -5  -5  -7 3693.11 757.214   7
  -5  -5  -7 2727.79 779.231  11
  -5  -5  -8 7617.90 996.416   7
  -5  -5  -8 6544.50 957.456  11
  -5  -5  -9 1761.45 647.098   7
  -5  -5  -9 1928.17 632.743  11
  -5  -5 -10 862.365 530.563   7
  -5  -5 -10 1138.08 522.786  11
  -5  -5 -11-219.512 432.185   7
  -5  -5 -11 824.316 461.112  11
  -5  -5 -12 4050.07 616.981   7
  -5  -5 -12 3361.53 559.007  11
  -5  -5 -13 12196.2 801.746   7
   5  -6 -15 858.030 265.013  11
   5  -6 -14 90.7247 346.613  11
   5  -6 -14 24.5586 243.732   6
   5   6 -14 288.896 190.848   6
   5  -6 -13 12988.0 1191.58  11
   5  -6 -13 13846.9 970.956   6
   5   6 -13 12564.7 923.094   6
   5   6 -13 12399.0 1039.18   5
   5   6 -12 1761.79 691.017   5
   5  -6 -12 1306.03 508.990   6
   5   6 -12 1979.19 529.337   6
   5  -6 -11 25817.4 1558.08   6
   5   6 -11 26256.2 1639.21   6
   5  -6 -10 1058.80 583.564   6
  -5  -6  10 593.244 310.912   8
   5   6 -10 1861.50 622.797   6
   5  -6  -9 5796.32 902.973   6
  -5  -6   9 6163.67 781.069   8
  -5  -6   8 4853.36 777.939   8
  -5  -6   7 61894.9 2475.44   8
  -5  -6   6 3000.04 660.944   8
  -5   6   5 4252.69 1059.60   2
   5   6  -5 1565.42 601.598   3
   5  -6  -5 4036.10 719.151   3
  -5  -6   5 3597.07 698.124   8
   5   6  -4 1193.28 538.503   3
   5  -6  -4 1718.61 583.462   3
  -5  -6   4 2938.79 714.834   8
   5  -6  -3 63773.8 2873.34   3
   5   6  -3 62218.6 2799.82   3
  -5  -6   3 62017.9 2559.65   8
  -5   6   3 63526.5 3740.82   2
  -5   6   2 23142.9 2326.30   2
  -5  -6   2 23699.2 1607.55   8
  -5   6   1 55172.4 3578.69   2
  -5  -6   1 57484.9 2411.05   8
  -5   6   0 25381.6 2478.02   2
  -5  -6   0 28697.6 1635.55  11
  -5  -6   0 26354.4 1608.85   8
  -5   6  -1 35733.2 2940.58   2
  -5  -6  -1 31282.2 1733.72  11
  -5  -6  -1 32107.7 1679.68   8
  -5  -6  -2 420.684 433.876  11
  -5  -6  -2 989.480 412.919   7
  -5   6  -2 965.789 741.937   2
  -5  -6  -2 927.619 330.379   8
  -5  -6  -3 19112.3 1265.62   7
  -5   6  -3 20892.6 2250.21   2
  -5  -6  -3 17052.5 1366.50  11
  -5  -6  -4 14618.9 1163.11   7
  -5  -6  -4 13145.9 1249.51  11
  -5   6  -4 11806.1 1742.96   2
  -5  -6  -5 7067.43 867.795   7
  -5  -6  -5 6395.18 988.937  11
  -5  -6  -6 33683.9 1832.69   7
  -5  -6  -6 31844.9 2012.53  11
  -5  -6  -7 11349.5 1136.64   7
  -5  -6  -7 10482.9 1209.52  11
  -5  -6  -8 3262.75 669.028   7
  -5  -6  -8 3532.83 856.249  11
  -5  -6  -9 3376.35 719.750   7
  -5  -6  -9 3212.27 787.673  11
  -5  -6 -10-86.4752 421.766   7
  -5  -6 -10 439.591 551.964  11
  -5  -6 -11 3271.22 624.903   7
  -5  -6 -11 2449.13 572.806  11
  -5  -6 -12 4110.38 574.411   7
  -5  -6 -12 3730.88 577.164  11
  -5  -6 -13 101.483 221.182   7
   5  -7 -14 8068.30 752.128  11
   5   7 -13 3161.42 529.287   5
   5  -7 -13 2253.58 613.151  11
   5   7 -12 5570.83 804.718   5
   5  -7 -12 7061.32 1001.35  11
   5   7 -12 5647.06 672.637   6
   5   7 -11 8839.38 929.558   6
  -5  -7  10 402.612 363.939   8
   5   7 -10 358.981 461.673   6
   5   7  -9 36101.6 1950.61   6
  -5  -7   9 37830.5 1817.49   8
  -5  -7   8 1219.34 467.474   8
  -5  -7   7 5885.25 885.641   8
  -5  -7   6 25942.9 1716.12   8
  -5  -7   5 50316.1 2378.14   8
  -5   7   5 47261.5 3160.21   2
  -5  -7   4 21900.7 1611.35   8
  -5   7   4 21324.9 2231.02   2
  -5   7   3 11536.1 1750.94   2
  -5  -7   3 10556.7 1164.81   8
  -5   7   2-382.212 753.722   2
  -5  -7   2 1092.23 504.083   8
  -5   7   1 22737.3 2382.95   2
  -5  -7   1 23792.3 1617.39   8
  -5  -7   0 2791.47 645.467  11
  -5   7   0 2991.93 984.859   2
  -5  -7   0 1929.89 546.854   8
  -5   7  -1 32581.2 2836.69   2
  -5  -7  -1 30237.9 1500.09   7
  -5  -7  -1 30350.4 1753.49  11
  -5  -7  -1 28400.4 1632.84   8
  -5  -7  -2 6863.11 777.367   7
  -5  -7  -2 7476.16 971.964  11
  -5   7  -2 8601.82 1485.03   2
  -5  -7  -2 6776.89 764.133   8
  -5  -7  -3 1969.53 636.270  11
  -5  -7  -3 2481.38 545.946   7
  -5   7  -3 816.048 799.148   2
  -5  -7  -4 7286.28 842.436   7
  -5  -7  -4 6606.40 952.100  11
  -5  -7  -5 3675.75 632.639   7
  -5  -7  -5 3584.66 786.390  11
  -5  -7  -6 20676.5 1449.72   7
  -5  -7  -6 20127.3 1639.62  11
  -5  -7  -7 2548.74 631.982   7
  -5  -7  -7 1199.45 655.859  11
  -5  -7  -8 12330.4 1150.40   7
  -5  -7  -8 12041.7 1297.79  11
  -5  -7  -9 1681.91 572.108   7
  -5  -7  -9 1058.95 581.897  11
  -5  -7 -10-39.4542 352.272   7
  -5  -7 -10 43.9127 555.220  11
  -5  -7 -11 607.752 346.019   7
  -5  -7 -11 98.9092 333.417  11
  -5  -7 -12 1723.68 370.549   7
  -5  -7 -12 2236.15 448.629  11
   5  -8 -14 2555.57 437.334  11
   5  -8 -13 9525.55 909.847  11
   5   8 -12 1612.25 525.182   5
   5  -8 -12 1426.21 622.327  11
   5  -8 -11 9222.20 1146.14  11
   5   8 -10-44.1478 387.429   6
  -5  -8  10 599.466 410.516   8
  -5  -8   9 4868.93 712.228   8
   5   8  -9 5183.08 794.196   6
  -5  -8   8 791.204 553.058   8
  -5  -8   7 42330.0 2124.17   8
  -5  -8   6 5200.21 909.039   8
  -5  -8   5 17697.7 1487.93   8
  -5  -8   4 1108.18 525.630   8
  -5  -8   3 14930.2 1383.33   8
  -5   8   3 15935.3 2051.34   2
  -5  -8   2 48337.8 2364.62   8
  -5   8   2 51246.4 3570.42   2
  -5  -8   1 31223.2 1874.55   8
  -5   8   1 26067.3 2725.88   2
  -5  -8   0 5904.74 821.029  11
  -5   8   0 4865.12 1232.48   2
  -5  -8   0 3395.83 701.727   8
  -5  -8  -1 732.732 427.112  11
  -5  -8  -1 864.243 372.786   7
  -5  -8  -1 445.820 413.283   8
  -5  -8  -2-265.170 472.440  11
  -5  -8  -2 364.725 321.956   7
  -5  -8  -2-512.709 358.835   8
  -5  -8  -3 22483.8 1360.67   7
  -5  -8  -3 23741.0 1626.19  11
  -5  -8  -4 32296.9 1643.95   7
  -5  -8  -4 33604.2 2002.25  11
  -5  -8  -5 2504.90 527.037   7
  -5  -8  -5 1105.34 578.429  11
  -5  -8  -6 21470.4 1409.16   7
  -5  -8  -6 21798.7 1659.82  11
  -5  -8  -7 1711.30 513.873   7
  -5  -8  -7 1093.02 693.750  11
  -5  -8  -8 77.0316 358.105   7
  -5  -8  -8 253.744 523.914  11
  -5  -8  -9 18424.9 1246.55   7
  -5  -8  -9 18329.9 1439.38  11
  -5  -8 -10 1015.56 396.455   7
  -5  -8 -10 1266.63 509.536  11
  -5  -8 -11 1747.69 365.861   7
  -5  -8 -11 1258.67 454.167  11
  -5  -8 -12 8685.01 673.690  11
  -5  -8 -12 8649.68 548.029   7
   5  -9 -13 171.625 343.680  11
   5   9 -12 3039.34 563.847   5
   5  -9 -12 3944.88 705.471  11
   5  -9 -11 8166.91 1037.69  11
   5  -9 -10 3402.45 839.889  11
  -5  -9  10 3626.03 606.044   8
  -5  -9   9 4248.50 699.663   8
  -5  -9   8 9270.51 1016.86   8
  -5  -9   7 1889.87 628.485   8
  -5  -9   6 18175.4 1490.00   8
  -5  -9   5 5090.36 900.853   8
  -5  -9   4 10994.0 1260.17   8
  -5  -9   3 1666.89 650.386   8
  -5  -9   2 595.509 571.155   8
  -5  -9   1 95.4640 479.615   8
  -5  -9   0 2813.64 491.579   7
  -5  -9   0 2533.34 623.255   8
  -5  -9  -1 31813.4 1497.20   7
  -5  -9  -1 31222.2 1757.94  11
  -5  -9  -1 28934.7 1686.01   8
  -5  -9  -2 792.009 508.714  11
  -5  -9  -2 992.286 366.644   7
  -5  -9  -2 1307.39 464.700   8
  -5  -9  -3 17386.1 1187.41   7
  -5  -9  -3 20475.2 1545.19  11
  -5  -9  -4 3072.42 557.764   7
  -5  -9  -4 2753.91 702.045  11
  -5  -9  -5 14374.1 1118.92   7
  -5  -9  -5 12197.3 1293.76  11
  -5  -9  -6 11193.1 1006.23   7
  -5  -9  -6 11224.4 1226.42  11
  -5  -9  -7 27353.1 1497.79   7
  -5  -9  -7 29560.8 1884.52  11
  -5   9  -7 27597.9 1842.41   9
  -5  -9  -8 12240.9 1012.63   7
  -5  -9  -8 12228.3 1266.91  11
  -5   9  -8 11391.8 1106.97   9
  -5  -9  -9 4155.08 572.945   7
  -5  -9  -9 4421.88 787.024  11
  -5  -9 -10 757.256 308.461   7
  -5  -9 -10-18.0061 409.873  11
  -5  -9 -11 9998.11 818.662  11
  -5  -9 -11 9255.56 558.445   7
   5 -10 -13 6003.50 582.114  11
   5  10 -12-237.235 329.298   5
   5 -10 -12 144.229 375.327  11
   5 -10 -11 1066.84 535.641  11
   5 -10 -10 534.190 586.208  11
  -5 -10  10 1062.39 407.787   8
   5 -10  -9 3449.89 880.452  11
  -5 -10   9 3377.29 652.953   8
  -5 -10   8 499.325 498.500   8
  -5 -10   7 1613.73 598.670   8
  -5 -10   6 183.412 466.272   8
  -5 -10   5 20304.0 1585.09   8
  -5 -10   4 1066.87 606.473   8
  -5  10   3 1538.77 566.134   9
  -5 -10   3 1010.53 633.920   8
  -5 -10   2 17587.5 1505.45   8
  -5 -10   1 6136.34 935.503   8
  -5 -10   0 9341.40 1046.28   8
  -5 -10  -1 23084.3 1474.68  11
  -5 -10  -1 22196.6 1470.72   8
  -5 -10  -2 967.677 451.123  11
  -5 -10  -3 27812.6 1719.46  11
  -5 -10  -4 11678.5 1235.27  11
  -5 -10  -5 23615.8 1668.96  11
  -5  10  -5 25816.1 2112.43   9
  -5 -10  -6 25417.2 1350.82   7
  -5 -10  -6 23766.1 1668.64  11
  -5  10  -6 26211.1 1956.42   9
  -5 -10  -7-303.961 550.875  11
  -5  10  -7-45.8654 557.586   9
  -5 -10  -8 1250.52 610.238  11
  -5  10  -8 1267.88 546.566   9
  -5 -10  -9 35608.1 1731.21  11
  -5 -10 -10-228.822 414.673  11
  -5 -10 -11 1864.92 399.148  11
   5 -11 -12 128.003 276.427  11
   5 -11 -11 7185.23 780.815  11
   5 -11 -10 5648.56 814.522  11
  -5 -11  10 6081.10 609.125   8
   5 -11  -9-47.0316 465.146  11
  -5 -11   9-377.347 393.779   8
   5 -11  -8 9988.77 1149.24  11
  -5 -11   8 11294.8 1040.64   8
   5 -11  -7 4200.73 839.520  11
  -5 -11   7 3494.45 710.788   8
  -5 -11   6-519.407 560.582   8
  -5 -11   5 3717.92 832.462   8
  -5 -11   4 1449.29 591.610   8
  -5  11   3 6818.56 959.734   9
  -5 -11   3 6903.36 1015.13   8
  -5  11   2 9897.86 1207.01   9
  -5 -11   2 10082.3 1213.54   8
  -5  11   1 4266.24 962.775   9
  -5 -11   1 4631.29 830.377   8
  -5  11   0 132.127 673.505   9
  -5 -11   0-993.335 451.348   8
  -5  11  -1 17236.6 1792.95   9
  -5 -11  -1 18487.3 1331.60   8
  -5  11  -2-513.741 875.249   9
  -5 -11  -2 637.781 436.404  11
  -5 -11  -3 28848.3 1681.01  11
  -5  11  -3 26329.6 2259.02   9
  -5 -11  -4 1922.22 593.531  11
  -5  11  -4 1976.99 902.906   9
  -5 -11  -5 4851.06 800.255  11
  -5  11  -5 3950.96 996.008   9
  -5 -11  -6 1321.65 621.440  11
  -5  11  -6 1017.19 709.987   9
  -5 -11  -7 21033.0 1438.05  11
  -5  11  -7 19145.6 1488.10   9
  -5 -11  -8 5634.21 805.490  11
  -5  11  -8 4988.38 727.979   9
  -5 -11  -9 4747.44 674.354  11
  -5 -11 -10-103.991 317.681  11
   5  12 -11 2107.39 389.307   5
   5 -12 -11 464.241 290.591  11
   5 -12 -10 9227.07 777.023  11
  -5 -12  10 6565.69 580.567   8
   5 -12  -9 2711.61 591.426  11
  -5 -12   9 2251.16 478.620   8
   5 -12  -8 2721.69 638.207  11
  -5 -12   8 3897.69 669.436   8
  -5 -12   7 104.661 517.051   8
  -5 -12   6 5068.87 888.201   8
  -5 -12   5 4553.81 829.656   8
  -5 -12   4 2650.04 764.037   8
  -5  12   3 5787.00 868.060   9
  -5 -12   3 5871.81 943.463   8
  -5  12   2 311.259 501.013   9
  -5 -12   2-20.1151 520.927   8
  -5  12   1 5140.95 974.544   9
  -5 -12   1 4290.92 752.020   8
  -5  12   0 28082.1 2133.14   9
  -5 -12   0 31385.7 1728.37   8
  -5  12  -1 27878.1 2259.58   9
  -5 -12  -1 26876.7 1489.39   8
  -5  12  -2 229.043 799.563   9
  -5 -12  -3 26011.7 1487.19  11
  -5  12  -3 25971.7 2156.18   9
  -5  12  -4-563.713 737.173   9
  -5 -12  -4-406.945 449.512  11
  -5 -12  -5 7982.01 930.623  11
  -5  12  -5 7000.12 1158.67   9
  -5 -12  -6 6989.06 879.256  11
  -5  12  -6 7192.90 896.789  10
  -5  12  -6 5963.81 999.558   9
  -5 -12  -7 2102.87 555.898  11
  -5  12  -7 2270.25 639.986   9
  -5 -12  -8-163.192 399.595  11
  -5 -12  -9 23981.8 1107.85  11
  -5 -13   9 77.4652 287.053   8
  -5 -13   8 12971.2 934.185   8
  -5 -13   7 2313.18 572.036   8
  -5 -13   6 4887.95 766.462   8
  -5 -13   5 17731.2 1327.09   8
  -5 -13   4 1287.00 591.650   8
  -5  13   3 516.314 556.026   9
  -5 -13   3 637.446 580.502   8
  -5  13   2 18979.6 1525.98   9
  -5 -13   2 19933.7 1440.09   8
  -5  13   1 1295.88 757.267   9
  -5 -13   1 1903.42 598.906   8
  -5  13   0-571.659 749.584   9
  -5 -13   0 342.555 375.387   8
  -5  13  -1 5679.44 1204.43   9
  -5 -13  -1 6278.66 709.422   8
  -5  13  -2 6595.24 1231.34   9
  -5  13  -3 3189.81 1023.93   9
  -5  13  -4 764.805 739.929   9
  -5 -13  -5 6007.26 720.428  11
  -5  13  -5 5908.27 875.287  10
  -5  13  -5 5737.40 1012.97   9
  -5 -13  -6 439.048 352.617  11
  -5  13  -6 315.124 405.547  10
  -5  13  -6-13.9472 564.535   9
  -5 -13  -7 4148.46 570.924  11
  -5 -14   8 3873.95 512.734   8
  -5 -14   7 4775.30 608.711   8
  -5 -14   6 5421.55 716.318   8
  -5 -14   5 4892.05 730.656   8
  -5 -14   4 10883.1 1004.71   8
  -5 -14   3 23583.2 1425.39   8
  -5  14   2 720.705 538.148   9
  -5 -14   2 100.947 416.762   8
  -5  14   1 689.492 639.613   9
  -5 -14   1 265.789 392.895   8
  -5  14   0 13922.9 1474.94   9
  -5 -14   0 15890.8 1033.32   8
  -5  14  -1 4013.64 986.591   9
  -5  14  -2 439.507 779.136   9
  -5  14  -3 13932.5 1366.32  10
  -5  14  -3 11535.7 1363.88   9
  -5  14  -4 2778.33 701.394  10
  -5  14  -4 1976.26 760.633   9
  -5  14  -5 617.164 449.738  10
  -5  14  -6 1396.10 424.890  10
  -5 -15   7 2078.42 380.852   8
  -5 -15   6 5592.12 614.885   8
  -5 -15   5 38608.2 1487.70   8
  -5  15   4 1222.92 374.103  10
  -5 -15   4 1994.75 495.332   8
  -5  15   3 2043.10 588.707  10
  -5 -15   3 2111.65 475.352   8
  -5  15   2 14595.9 1210.81  10
  -5 -15   2 12660.0 917.034   8
  -5  15   1 3984.69 843.407  10
  -5 -15   1 3302.01 511.755   8
  -5  15   0 128.663 596.812  10
  -5  15  -1 11558.8 1227.66  10
  -5  15  -2 3239.72 809.272  10
  -5  15  -3 344.949 519.659  10
  -5  15  -4 1911.75 515.709  10
  -5  15  -5 6286.14 617.057  10
  -5 -16   5 854.423 259.456   8
  -5 -16   4 6586.44 556.754   8
  -5 -16   3 21154.6 942.023   8
  -5  16   2 932.978 434.129  10
  -5 -16   2 1026.87 314.231   8
  -5  16   1 313.055 459.303  10
  -5  16   0 3741.18 652.752  10
  -5  16  -1 917.641 507.964  10
  -5  16  -2 749.586 470.607  10
  -5  16  -3 17634.5 1030.79  10
   6   0 -15-181.798 232.989   6
   6   0 -14 3490.73 570.762   6
   6   0 -13-61.1476 448.444   6
   6   0 -12 28253.7 1742.52   6
   6   0 -11 163.660 668.485   5
   6   0 -11-73.9977 585.581   6
   6   0 -10 10227.1 1279.73   6
   6   0 -10 11503.4 1569.40   5
   6   0  -9 713.368 754.813   5
   6   0  -9-468.225 575.576   6
  -6   0   8 74041.2 2457.44   8
   6   0  -8 77687.7 3819.30   5
   6   0  -7 98.4374 881.234   5
  -6   0   7 189.364 360.840   8
   6   0  -6 1996.60 1025.04   5
  -6   0   6 1879.63 608.873   8
   6   0  -5-737.590 954.739   5
   6   0  -5-679.848 656.002   3
  -6   0   5-361.704 447.404   8
   6   0  -4 1244.87 843.818   5
  -6   0   4 1163.47 542.148   8
   6   0  -3-31.4810 667.206   5
  -6   0   3-53.8841 438.033   8
  -6   0   2 70462.8 4087.70   2
  -6   0   2 72379.3 2830.58   8
   6   0  -2 72709.8 3002.35   5
  -6   0   1 124.157 793.449   2
  -6   0   1 132.503 429.328   8
  -6   0   0 5221.55 1442.11   2
  -6   0   0 4267.07 770.216   8
  -6   0  -1 245.497 361.398   8
  -6   0  -2 9998.69 967.464   7
  -6   0  -2 9895.95 1038.48   8
  -6   0  -3 141.028 391.461   7
  -6   0  -3-290.641 385.891   8
  -6   0  -4 15463.3 1226.07   7
  -6   0  -5-331.684 428.106   7
  -6   0  -6 2880.00 639.300   7
  -6   0  -7-115.058 405.902   7
  -6   0  -8 926.652 481.193   7
  -6   0  -9 353.325 465.778   7
  -6   0 -10 8307.75 887.624   7
  -6   0 -11-215.021 347.122   7
  -6   0 -12 7630.38 628.241   7
   6  -1 -15 673.947 237.738   6
   6   1 -15 719.224 237.042   6
   6  -1 -14 8862.74 777.712   6
   6   1 -14 8250.14 763.450   6
   6  -1 -13 1387.56 479.268   6
   6   1 -13 1010.71 491.976   6
   6  -1 -12 6341.32 942.864   6
   6   1 -12 6244.43 927.942   6
   6   1 -12 4554.17 909.127   5
   6   1 -11 391.057 702.157   5
   6  -1 -11 197.064 597.781   6
   6   1 -11 1116.09 677.589   6
   6  -1 -10 64330.8 2821.30   6
   6   1 -10 66649.5 2909.71   6
   6  -1 -10 62575.2 3254.42   5
   6   1 -10 68712.8 3387.86   5
   6  -1  -9 694.281 791.432   5
   6   1  -9 1461.18 985.994   5
  -6  -1   9 708.180 394.794   8
   6  -1  -9 130.674 543.891   6
   6  -1  -8-136.295 915.861   5
   6   1  -8 38.2438 917.102   5
  -6   1   8 1279.73 439.457   8
  -6  -1   8 2087.42 516.010   8
   6  -1  -7 758.349 971.302   5
   6   1  -7 1119.58 1016.97   5
  -6   1   7 653.355 387.713   8
  -6  -1   7-6.78340 467.717   8
   6  -1  -6 1164.81 971.796   5
   6   1  -6 2423.80 894.733   5
  -6   1   6 2525.57 612.688   8
  -6  -1   6 2353.47 630.587   8
   6  -1  -5 1327.77 911.897   5
   6   1  -5 905.375 830.788   5
   6  -1  -5 2362.98 728.239   3
   6   1  -5 3308.25 867.228   3
  -6   1   5 1877.72 593.630   8
  -6  -1   5 1669.03 609.444   8
  -6   1   4 21664.7 1578.09   8
  -6  -1   4 20570.8 1547.26   8
   6  -1  -4 20224.7 1894.50   5
   6   1  -4 22231.3 1997.52   5
   6  -1  -3-108.267 751.841   5
   6   1  -3 531.066 658.325   5
  -6   1   3-385.638 446.374   8
  -6  -1   3-416.023 491.989   8
   6  -1  -2-130.284 787.990   5
   6   1  -2-376.125 737.562   5
  -6   1   2-341.494 934.611   2
  -6   1   2 437.925 564.432   8
  -6  -1   2 245.844 564.796   8
  -6   1   1 2866.80 1055.19   2
  -6   1   1 3842.99 806.093   8
  -6  -1   1 5287.72 868.370   8
  -6   1   0 12818.0 1912.29   2
  -6   1   0 11939.1 1235.14   8
  -6  -1   0 12747.2 1209.64   8
  -6   1  -1-174.426 341.460   7
  -6   1  -1 578.284 774.601   2
  -6   1  -1 320.428 395.310   8
  -6  -1  -1-450.324 418.089   8
  -6   1  -2 522.127 424.847   7
  -6  -1  -2 393.615 428.279   7
  -6   1  -2 94.9233 420.100   8
  -6  -1  -2 263.797 425.072   8
  -6   1  -3 696.777 484.023   7
  -6  -1  -3 1508.32 600.518   7
  -6   1  -3 1041.18 444.401   8
  -6  -1  -3 1106.40 454.162   8
  -6   1  -4 13797.7 1109.67   7
  -6  -1  -4 15260.8 1223.36   7
  -6   1  -5 1099.33 445.688   7
  -6  -1  -5 2599.48 617.627   7
  -6   1  -6 17175.6 1297.95   7
  -6  -1  -6 18938.5 1404.29   7
  -6   1  -7 1950.20 541.944   7
  -6  -1  -7 2695.36 663.559   7
  -6   1  -8 2117.68 527.200   7
  -6  -1  -8 1283.39 558.299   7
  -6   1  -9 533.019 457.127   7
  -6  -1  -9 376.757 501.781   7
  -6   1 -10 17366.7 1153.52   7
  -6  -1 -10 18833.6 1303.37   7
  -6   1 -11 179.378 295.383   7
  -6  -1 -11-39.4021 368.907   7
  -6   1 -12 15137.6 781.552   7
  -6  -1 -12 16918.6 923.558   7
   6  -2 -14 543.789 247.565  11
   6  -2 -14 496.672 377.357   6
   6   2 -14 306.139 309.768   6
   6  -2 -13-278.139 449.853   6
   6   2 -13 255.799 448.188   6
   6  -2 -12 10909.6 1125.28   6
   6   2 -12 12028.5 1181.10   6
   6   2 -12 10077.0 1169.84   5
   6   2 -11 5283.80 1095.21   5
   6  -2 -11 6543.34 949.843   6
   6   2 -11 5545.71 992.040   6
   6   2 -10 7008.10 1325.16   5
   6  -2 -10 8048.16 1120.29   6
   6   2 -10 8734.42 1177.22   6
   6  -2  -9-711.201 834.262   5
   6   2  -9 994.930 889.191   5
  -6  -2   9 977.522 392.538   8
   6  -2  -9 392.607 594.328   6
   6  -2  -8 28807.7 1916.80   6
  -6   2   8 25343.7 1420.98   8
  -6  -2   8 27788.1 1554.89   8
   6  -2  -8 26914.8 2356.20   5
   6  -2  -7 2360.65 951.262   5
   6   2  -7 3620.05 1087.79   5
  -6   2   7 2382.25 558.230   8
  -6  -2   7 2413.93 585.258   8
   6  -2  -6 7455.70 1337.21   5
   6   2  -6 8549.38 1472.43   5
  -6  -2   6 7852.03 952.293   8
  -6   2   6 6671.05 874.818   8
   6  -2  -5 5149.62 1290.72   5
   6  -2  -5 3865.70 900.235   3
   6   2  -5 4263.14 995.046   3
  -6   2   5 4694.06 847.906   8
  -6  -2   5 3934.39 775.889   8
   6  -2  -4 7045.86 1306.90   5
  -6  -2   4 7658.48 1029.06   8
  -6   2   3 25879.2 2418.17   2
  -6   2   3 22988.5 1639.07   8
  -6  -2   3 23182.7 1654.56   8
   6  -2  -3 20667.2 1827.33   5
  -6   2   2 61654.1 3811.64   2
  -6   2   2 61094.6 2665.87   8
  -6  -2   2 62577.7 2657.81   8
   6  -2  -2 60654.8 2799.40   5
  -6   2   1 2615.50 1069.29   2
  -6   2   1 631.243 522.699   8
  -6  -2   1 2113.25 634.216   8
   6  -2  -1-91.0314 600.842   5
  -6   2   0-601.288 548.312   2
  -6   2   0 655.731 515.602   8
  -6  -2   0 455.319 471.782   8
  -6   2  -1 7539.48 779.606   7
  -6   2  -1 7760.55 1505.23   2
  -6   2  -1 7001.11 951.277   8
  -6  -2  -1 7364.46 946.082   8
  -6   2  -2 24807.3 1374.51   7
  -6  -2  -2 27489.3 1562.18   7
  -6   2  -2 23879.2 2635.31   2
  -6   2  -2 24212.6 1662.57   8
  -6  -2  -2 24497.8 1556.31   8
  -6   2  -3 9116.48 889.009   7
  -6  -2  -3 9821.47 991.117   7
  -6  -2  -3 9722.37 977.578   8
  -6   2  -4 32907.1 1634.03   7
  -6  -2  -4 34607.5 1821.83   7
  -6   2  -5 16940.1 1207.62   7
  -6  -2  -5 16129.9 1279.14   7
  -6   2  -6 982.839 407.518   7
  -6  -2  -6 40.8649 377.948   7
  -6   2  -7 2413.98 579.238   7
  -6  -2  -7 2428.77 606.491   7
  -6   2  -8 1003.01 391.809   7
  -6  -2  -8 272.319 447.364   7
  -6   2  -9 2462.50 627.879   7
  -6  -2  -9 843.204 502.741   7
  -6   2 -10 9907.45 869.355   7
  -6  -2 -10 10949.7 1043.03   7
  -6   2 -11 869.741 329.263   7
  -6  -2 -11 1668.66 479.294   7
  -6  -2 -12 3489.54 500.790   7
   6  -3 -14 592.107 300.590  11
   6  -3 -14 1369.40 357.809   6
   6   3 -14 1320.62 354.390   6
   6  -3 -13 6889.33 795.461  11
   6  -3 -13 6533.03 746.823   6
   6   3 -13 6782.91 788.862   6
   6   3 -12 4407.31 827.425   5
   6  -3 -12 4742.03 739.703   6
   6   3 -12 3938.00 755.644   6
   6   3 -11 488.894 674.093   5
   6  -3 -11 376.135 465.548   6
   6   3 -11 369.863 557.699   6
   6  -3 -10 26355.5 1747.18   6
   6   3 -10 27786.7 1885.67   6
   6   3 -10 27331.7 2189.30   5
   6   3  -9 219.373 783.059   5
  -6  -3   9-66.4353 319.542   8
   6  -3  -9-558.707 593.217   6
   6   3  -8 5279.75 1235.09   5
  -6  -3   8 3655.88 636.843   8
   6  -3  -8 4393.14 871.216   6
  -6   3   7 1926.04 525.041   8
  -6  -3   7 2261.04 571.732   8
   6  -3  -7 1090.85 909.812   5
   6  -3  -6 2258.93 983.629   5
  -6   3   6 2914.17 668.440   8
  -6  -3   6 3010.17 715.191   8
  -6   3   5 18445.9 1442.94   8
  -6  -3   5 19547.0 1537.26   8
   6  -3  -5 18397.7 1939.48   5
   6  -3  -4 41165.4 2714.31   3
   6   3  -4 38336.2 2563.38   3
  -6   3   4 34036.1 1984.83   8
  -6  -3   4 34850.4 2000.56   8
   6  -3  -4 32208.5 2351.74   5
  -6   3   3 2046.39 822.342   2
  -6   3   3 1909.49 632.631   8
  -6  -3   3 2512.79 673.354   8
   6  -3  -3 1202.61 836.201   5
  -6   3   2 23998.8 2478.72   2
  -6   3   2 25554.7 1801.09   8
  -6  -3   2 25535.6 1727.71   8
  -6   3   1 15669.3 2073.44   2
  -6   3   1 17303.6 1502.31   8
  -6  -3   1 16693.3 1402.22   8
  -6   3   0 7564.58 1673.92   2
  -6  -3   0 7850.70 963.661   8
  -6   3   0 7856.38 1007.02   8
  -6   3  -1 5542.49 717.073   7
  -6   3  -1 7615.46 1666.40   2
  -6  -3  -1 5252.77 822.376   8
  -6   3  -2 10404.1 886.701   7
  -6  -3  -2 10891.9 1051.44   7
  -6   3  -2 10736.6 1769.09   2
  -6  -3  -2 9923.00 1040.69   8
  -6   3  -3 149.694 341.455   7
  -6  -3  -3 781.919 522.141   7
  -6  -3  -3 991.148 445.167   8
  -6   3  -4 7685.13 799.106   7
  -6  -3  -4 10461.6 1050.88   7
  -6   3  -5 8768.62 894.564   7
  -6  -3  -5 9401.33 1044.50   7
  -6  -3  -5 8846.57 1163.30  11
  -6   3  -6 34513.7 1675.94   7
  -6  -3  -6 39272.3 2038.54   7
  -6  -3  -6 35155.0 2087.88  11
  -6   3  -7 14180.2 1095.01   7
  -6  -3  -7 16516.8 1365.29   7
  -6  -3  -7 12742.1 1279.39  11
  -6   3  -8 2349.00 517.744   7
  -6  -3  -8 2732.36 682.866   7
  -6   3  -9 100.877 393.277   7
  -6  -3  -9 258.106 501.723   7
  -6  -3 -10 5568.64 800.023   7
  -6   3 -10 5244.02 586.581   7
  -6  -3 -11-208.584 381.425   7
  -6  -3 -12 20171.3 994.261   7
   6  -4 -14 497.542 267.427  11
   6  -4 -14-86.0738 209.325   6
   6   4 -14 189.949 238.200   6
   6  -4 -13 176.508 382.076  11
   6  -4 -13-33.3159 236.596   6
   6   4 -13 627.953 399.560   6
   6   4 -12 4621.88 823.195   5
   6  -4 -12 3368.20 580.611   6
   6   4 -12 4513.79 703.376   6
   6   4 -11 7277.45 1158.10   5
   6  -4 -11 6498.88 872.012   6
   6   4 -11 6369.67 916.114   6
   6  -4 -10 20372.8 1488.22   6
   6   4 -10 21563.5 1616.97   6
   6   4  -9 4800.28 1164.73   5
  -6  -4   9 3173.78 582.752   8
   6  -4  -9 4357.93 805.914   6
  -6  -4   8 5107.66 764.127   8
   6  -4  -8 4729.84 839.983   6
  -6  -4   7 465.632 430.894   8
   6  -4  -7 1186.09 580.584   6
  -6  -4   6 11193.6 1184.95   8
  -6  -4   5 6930.98 981.473   8
  -6   4   4 35724.3 2073.10   8
  -6  -4   4 34237.6 1992.80   8
  -6   4   3 31235.1 2754.53   2
  -6   4   3 29074.3 1925.39   8
  -6  -4   3 31221.7 1942.46   8
  -6   4   2 54167.0 3681.97   2
  -6   4   2 47788.3 2470.85   8
  -6  -4   2 50638.8 2426.10   8
  -6   4   1 705.344 1201.89   2
  -6  -4   1 594.928 492.026   8
  -6   4   0 15987.9 2186.27   2
  -6  -4   0 17143.1 1407.72   8
  -6   4  -1-1643.38 785.259   2
  -6  -4  -1-614.334 448.128   8
  -6  -4  -2 2005.63 526.327   7
  -6  -4  -2 639.516 435.815   8
  -6  -4  -3 13885.6 1172.43   7
  -6  -4  -4 53471.5 2269.81   7
  -6  -4  -4 58516.3 2659.45  11
  -6  -4  -5 14438.4 1239.87   7
  -6  -4  -5 16373.2 1492.70  11
  -6  -4  -6 4941.39 814.207   7
  -6  -4  -6 4367.42 867.535  11
  -6  -4  -7 2387.22 703.509   7
  -6  -4  -7 1709.54 712.537  11
  -6  -4  -8 8749.92 1029.45   7
  -6  -4  -8 7630.93 1002.19  11
  -6  -4  -9 1316.26 548.518   7
  -6  -4 -10 11465.7 1016.12   7
  -6  -4 -11 1984.03 464.885   7
  -6  -4 -12 576.488 268.051   7
   6  -5 -14 715.293 308.153  11
   6   5 -13 2694.66 519.005   5
   6  -5 -13 3304.46 596.137  11
   6  -5 -13 3255.94 426.751   6
   6   5 -13 3133.15 472.427   6
   6  -5 -12 6611.77 663.851   6
   6   5 -12 7383.39 822.002   6
   6   5 -12 7642.37 948.042   5
   6  -5 -11-291.563 369.146   6
   6   5 -11 957.946 524.671   6
   6   5 -10 2107.78 888.867   5
   6  -5 -10 1924.57 574.196   6
  -6  -5  10 1486.20 401.734   8
   6   5 -10 1322.51 578.121   6
   6  -5  -9 9394.71 1062.75   6
  -6  -5   9 8908.48 879.212   8
  -6  -5   8 7772.31 932.694   8
   6  -5  -8 7898.06 1036.24   6
  -6  -5   7-124.213 512.296   8
  -6  -5   6 12192.4 1194.08   8
  -6  -5   5 7786.93 1019.90   8
  -6  -5   4 26894.2 1812.41   8
  -6  -5   3 3204.79 770.403   8
  -6  -5   2 38867.3 2155.32   8
  -6  -5   1 8472.35 1080.75   8
  -6  -5   0 15609.3 1364.84   8
  -6  -5  -1 181.920 361.247   7
  -6  -5  -1-798.278 508.773   8
  -6  -5  -2 69125.2 2476.81   7
  -6  -5  -2 66740.8 2500.18   8
  -6  -5  -3 6047.56 816.376   7
  -6  -5  -3 5756.48 917.873  11
  -6  -5  -4 12885.2 1165.78   7
  -6  -5  -4 12181.6 1354.02  11
  -6  -5  -5 5108.01 788.348   7
  -6  -5  -5 3612.72 881.781  11
  -6  -5  -6 43416.3 2098.75   7
  -6  -5  -6 42716.3 2325.41  11
  -6  -5  -7 5989.06 895.442   7
  -6  -5  -7 5472.74 960.502  11
  -6  -5  -8 3432.41 740.165   7
  -6  -5  -8 3128.18 743.955  11
  -6  -5  -9 845.885 520.816  11
  -6  -5  -9 1481.93 518.180   7
  -6  -5 -10 252.392 373.881   7
  -6  -5 -11 6840.35 666.664   7
  -6  -5 -12 6177.17 504.004   7
   6   6 -13 1053.41 331.326   5
   6  -6 -13 536.621 379.703  11
   6   6 -13 383.165 227.852   6
   6  -6 -12 10600.3 1037.56  11
   6   6 -12 10811.1 851.129   6
   6   6 -12 11490.3 1058.43   5
   6   6 -11 2415.07 731.877   5
   6   6 -11 2459.81 572.566   6
   6   6 -10 16514.8 1286.77   6
  -6  -6  10 17845.2 1098.05   8
   6   6 -10 19990.1 1764.32   5
  -6  -6   9 4945.54 740.575   8
  -6  -6   8-45.2775 390.831   8
  -6  -6   7 2954.36 731.423   8
  -6  -6   6 16829.0 1428.00   8
  -6  -6   5 5376.41 910.625   8
  -6  -6   4 22163.3 1682.89   8
  -6  -6   3 9783.26 1187.08   8
  -6  -6   2 35210.1 2087.60   8
  -6  -6   1 19803.9 1573.06   8
  -6  -6   0 19031.3 1488.22   8
  -6  -6  -1 1104.23 478.912   7
  -6  -6  -1 2.49323 444.043   8
  -6  -6  -2 6291.01 812.882   7
  -6  -6  -2 6145.53 845.565   8
  -6  -6  -3 25022.3 1531.16   7
  -6  -6  -3 28521.4 1887.40  11
  -6  -6  -4 100383. 3036.91   7
  -6  -6  -4 101484. 3539.14  11
  -6  -6  -5 2052.72 563.370   7
  -6  -6  -5 2189.00 713.085  11
  -6  -6  -6 7469.75 914.691   7
  -6  -6  -6 6876.27 1029.96  11
  -6  -6  -7 936.950 485.293   7
  -6  -6  -7 668.596 596.800  11
  -6  -6  -8 6230.56 846.476   7
  -6  -6  -8 4454.07 816.202  11
  -6  -6  -9 1035.68 478.708  11
  -6  -6  -9 1142.57 499.992   7
  -6  -6 -10 11724.8 901.657   7
  -6  -6 -11-17.7062 229.464   7
   6  -7 -13 1039.62 358.742  11
   6   7 -12 1383.37 437.493   5
   6  -7 -12 892.196 492.313  11
   6   7 -12-89.6080 215.179   6
   6   7 -11 14701.3 980.579   6
   6   7 -11 17258.5 1414.43   5
  -6  -7  10 6832.94 705.186   8
   6   7 -10 5608.31 727.575   6
   6   7  -9 6916.42 890.002   6
  -6  -7   9 8613.65 883.495   8
  -6  -7   8 14444.9 1176.65   8
  -6  -7   7 265.160 477.695   8
  -6  -7   6 110.925 483.215   8
  -6  -7   5 2973.47 708.219   8
  -6  -7   4 39703.0 2233.32   8
  -6  -7   3 4228.06 868.844   8
  -6  -7   2 17719.2 1506.15   8
  -6  -7   1 4444.91 859.088   8
  -6  -7   0 2339.97 542.334   7
  -6  -7   0 1226.06 530.089   8
  -6  -7  -1 15076.0 1151.49   7
  -6  -7  -1 15208.2 1246.14   8
  -6  -7  -2 28042.2 1565.17   7
  -6  -7  -2 26382.9 1535.80   8
  -6  -7  -3 5072.89 910.082  11
  -6  -7  -3 4129.57 697.756   7
  -6  -7  -4 4651.36 734.867   7
  -6  -7  -4 5985.72 994.657  11
  -6  -7  -5 7691.96 894.561   7
  -6  -7  -5 7697.11 1075.39  11
  -6  -7  -6 11609.5 1088.57   7
  -6  -7  -6 12071.9 1283.92  11
  -6  -7  -7-211.236 411.009   7
  -6  -7  -7 743.126 597.646  11
  -6  -7  -8 1444.79 470.794   7
  -6  -7  -8 1259.22 603.791  11
  -6   7  -8-281.520 459.028   9
  -6  -7  -9 12731.2 956.610   7
  -6  -7  -9 12113.8 1038.29  11
  -6  -7 -10 2582.98 440.674   7
  -6  -7 -11 12879.4 678.886   7
   6  -8 -13 689.346 266.858  11
   6   8 -12 5664.97 676.311   5
   6  -8 -12 7588.78 766.259  11
   6   8 -11 2706.82 666.175   5
   6  -8 -11 2417.84 635.761  11
  -6  -8  10 1173.78 442.559   8
   6   8 -10 1564.65 410.768   6
   6   8  -9 15114.8 1105.32   6
  -6  -8   9 16431.9 1139.29   8
  -6  -8   8 4577.09 775.482   8
  -6  -8   7 16990.1 1330.88   8
  -6  -8   6 24139.1 1692.89   8
  -6  -8   5 464.823 538.232   8
  -6  -8   4 11684.1 1288.60   8
  -6  -8   3 10900.2 1227.39   8
  -6  -8   2 8903.62 1139.44   8
  -6  -8   1 17819.0 1214.72   7
  -6  -8   1 17278.8 1475.49   8
  -6  -8   0 25305.6 1442.30   7
  -6  -8   0 27279.9 1720.75   8
  -6  -8  -1 10662.7 966.061   7
  -6  -8  -1 10517.6 1059.19   8
  -6  -8  -2 1541.76 471.638   7
  -6  -8  -2 1683.57 431.616   8
  -6  -8  -3 2991.09 807.314  11
  -6  -8  -3 2558.69 529.351   7
  -6  -8  -4 12379.4 1031.82   7
  -6  -8  -4 12522.4 1300.75  11
  -6  -8  -5 1165.65 449.020   7
  -6  -8  -5 102.514 545.691  11
  -6  -8  -6 3944.81 652.979   7
  -6  -8  -6 2870.13 780.342  11
  -6  -8  -7 2161.24 536.290   7
  -6  -8  -7 2124.32 704.735  11
  -6  -8  -8 6833.52 724.754   7
  -6  -8  -8 6935.25 897.469  11
  -6   8  -8 7480.39 810.134   9
  -6  -8  -9 1328.32 385.065   7
  -6  -8 -10 10062.0 634.471   7
   6  -9 -12 479.484 291.023  11
   6  -9 -11 12279.0 972.253  11
   6   9 -11 11737.7 989.378   5
   6  -9 -10 8642.77 965.269  11
  -6  -9  10 9579.60 728.677   8
  -6  -9   9 10449.8 884.957   8
   6   9  -8 6687.43 721.690   6
  -6  -9   8 7403.75 844.890   8
  -6  -9   7 1105.83 592.552   8
  -6  -9   6 4866.87 878.290   8
  -6  -9   5 887.744 631.404   8
  -6  -9   4 13380.4 1352.27   8
  -6  -9   3 4927.65 906.083   8
  -6  -9   2 1135.68 386.140   7
  -6  -9   2 768.821 584.268   8
  -6  -9   1 436.554 336.419   7
  -6  -9   1-537.566 476.178   8
  -6  -9   0 102.734 334.914   7
  -6  -9   0 172.756 386.857   8
  -6  -9  -1 5538.67 706.428   7
  -6  -9  -1 6025.87 811.158   8
  -6  -9  -2 6772.58 757.325   7
  -6  -9  -3 6260.49 731.229   7
  -6  -9  -4 2812.17 716.704  11
  -6  -9  -4 1424.48 456.724   7
  -6  -9  -5 4417.57 664.894   7
  -6  -9  -5 4015.77 817.140  11
  -6  -9  -6 487.356 329.343   7
  -6  -9  -6 622.546 588.858  11
  -6   9  -6 576.878 541.778   9
  -6  -9  -7 1243.06 394.911   7
  -6  -9  -7 1839.73 612.668  11
  -6   9  -7 1350.79 560.603   9
  -6  -9  -8 13189.7 843.438   7
  -6  -9  -8 12954.6 1079.11  11
  -6   9  -8 10768.5 875.479   9
  -6  -9  -9 2366.97 344.090   7
   6  10 -11 1780.31 405.241   5
   6 -10 -11 1459.91 393.011  11
   6 -10 -10 884.178 455.687  11
  -6 -10  10 368.030 287.595   8
   6 -10  -9 10254.7 1004.91  11
  -6 -10   9 10246.7 819.346   8
   6 -10  -8 4988.22 822.041  11
  -6 -10   8 5121.31 721.182   8
  -6 -10   7 6680.57 866.656   8
  -6 -10   6 18452.0 1404.54   8
  -6 -10   5 439.900 589.874   8
  -6 -10   4 5032.95 899.605   8
  -6 -10   3 10485.3 826.645   7
  -6  10   3 11069.8 1108.52   9
  -6 -10   3 10361.0 1176.66   8
  -6 -10   2 1645.88 414.160   7
  -6 -10   2 1847.21 671.602   8
  -6 -10   1 9119.02 798.364   7
  -6 -10   1 10491.6 1106.47   8
  -6 -10   0 5931.07 675.317   7
  -6 -10   0 7712.45 925.944   8
  -6 -10  -1 5453.97 672.728   7
  -6 -10  -1 3705.81 654.970   8
  -6 -10  -2 402.503 368.879   7
  -6 -10  -3 1696.04 426.818   7
  -6 -10  -4 1000.60 362.689   7
  -6  10  -4 657.855 717.993   9
  -6 -10  -5 1443.56 385.079   7
  -6  10  -5 1849.83 730.756   9
  -6 -10  -6 8357.84 701.555   7
  -6  10  -6 8580.65 1056.63   9
  -6  10  -7-63.8753 407.974   9
  -6  10  -8 227.672 301.559   9
   6 -11 -10 5390.17 549.243  11
   6  11 -10 6970.61 736.258   5
   6 -11  -9 296.152 399.992  11
  -6 -11   9 503.186 311.969   8
   6 -11  -8 5459.39 721.841  11
  -6 -11   8 6757.93 714.728   8
   6 -11  -7-609.165 501.288  11
  -6 -11   7-286.463 411.218   8
  -6 -11   6 5036.51 804.765   8
  -6 -11   5 4139.42 790.292   8
  -6 -11   4 2953.63 718.189   8
  -6  11   3 2374.24 694.976   9
  -6 -11   3 2160.45 592.460   8
  -6  11   2 160.732 602.478   9
  -6 -11   2 102.103 505.270   8
  -6  11   1 4099.00 898.154   9
  -6 -11   1 5259.04 819.151   8
  -6  11   0-443.123 705.187   9
  -6 -11   0 714.830 462.139   8
  -6  11  -1 609.316 703.966   9
  -6 -11  -1 186.577 361.867   8
  -6  11  -2 3067.51 920.544   9
  -6  11  -3-185.989 782.665   9
  -6  11  -4 288.912 654.677   9
  -6  11  -5 6088.00 955.591   9
  -6  11  -6-228.288 514.878   9
  -6  11  -7 1655.58 453.227   9
  -6 -12   9 3163.58 387.323   8
  -6 -12   8 3927.54 507.522   8
  -6 -12   7 387.168 339.376   8
  -6 -12   6 15598.9 1107.39   8
  -6 -12   5 704.510 457.858   8
  -6 -12   4 8025.01 900.522   8
  -6  12   3 18291.8 1241.58   9
  -6 -12   3 19357.7 1341.49   8
  -6  12   2-104.633 510.822   9
  -6 -12   2 836.500 494.079   8
  -6  12   1 872.348 631.757   9
  -6 -12   1-146.754 383.283   8
  -6  12   0 6771.89 1059.88   9
  -6 -12   0 8605.07 821.259   8
  -6  12  -1 1292.15 740.411   9
  -6  12  -2 1573.30 773.074   9
  -6  12  -3 8738.77 1173.64   9
  -6  12  -4-245.178 555.019   9
  -6  12  -5 2973.89 556.533  10
  -6  12  -5 4232.06 784.105   9
  -6  12  -6 8320.12 847.663   9
  -6 -13   8 10803.2 624.724   8
  -6 -13   7 1195.91 383.093   8
  -6 -13   6 3822.40 585.116   8
  -6 -13   5 8250.89 794.138   8
  -6 -13   4 6602.32 757.614   8
  -6 -13   3 259.156 386.127   8
  -6  13   2-10.9024 417.237   9
  -6 -13   2 485.541 390.004   8
  -6  13   1 12311.4 1118.28   9
  -6 -13   1 12198.1 893.643   8
  -6  13   0 1076.23 615.876   9
  -6 -13   0 602.290 332.304   8
  -6  13  -1 1570.37 746.498   9
  -6  13  -2 9258.32 1134.59   9
  -6  13  -3 5202.67 899.064   9
  -6  13  -4 70.7108 361.500  10
  -6  13  -4 1019.76 593.573   9
  -6  13  -5 9659.86 712.972  10
  -6  13  -5 12084.7 971.903   9
  -6 -14   6 22414.9 922.923   8
  -6 -14   5-276.412 263.704   8
  -6  14   4 253.976 350.540  10
  -6 -14   4 354.470 307.899   8
  -6 -14   3 15217.7 890.494   8
  -6 -14   2 376.229 277.555   8
  -6 -14   1 472.790 278.160   8
  -6  14   0 14500.0 1114.36   9
  -6  14  -1 3369.23 706.157   9
  -6  14  -2 1775.78 506.021  10
  -6  14  -2 1181.13 599.084   9
  -6  14  -3 4462.35 630.557  10
  -6  15   1 5221.34 599.803  10
  -6  15   0 2939.46 542.132  10
  -6  15  -1 4084.62 574.111  10
   7   0 -13 1588.24 364.108   6
   7   0 -12-57.4734 312.644   6
   7   0 -11 49447.9 2016.28   6
   7   0 -10-70.5821 530.297   6
   7   0  -9 2031.37 937.026   5
  -7   0   9 2600.43 525.332   8
   7   0  -9 2581.85 695.136   6
   7   0  -8-137.923 842.893   5
  -7   0   8 85.1247 423.075   8
   7   0  -7 47.8547 932.966   5
  -7   0   7 1672.85 547.009   8
   7   0  -6-256.964 997.571   5
  -7   0   6 671.801 503.795   8
  -7   0   5 85731.0 3087.85   8
   7   0  -5 82937.1 3756.81   5
   7   0  -4 320.177 780.242   5
  -7   0   4-300.355 492.180   8
   7   0  -3 11672.5 1412.90   5
  -7   0   3 12670.6 1299.93   8
   7   0  -2-18.9349 653.702   5
  -7   0   2-340.643 525.056   8
  -7   0   1 16007.1 1460.13   8
  -7   0   0-71.3220 369.112   7
  -7   0   0-385.614 550.274   8
  -7   0  -1 11276.2 1048.47   7
  -7   0  -1 10959.9 1216.73   8
  -7   0  -2-37.0624 361.124   7
  -7   0  -2-1264.87 525.185   8
  -7   0  -3 17891.4 1291.85   7
  -7   0  -4-1387.00 510.646   7
  -7   0  -5 15223.7 1188.39   7
  -7   0  -6 97.1246 442.368   7
  -7   0  -7 260.001 448.181   7
  -7   0  -8 206.797 366.061   7
  -7   0  -9-198.445 361.562   7
  -7   0 -10-215.729 263.814   7
   7  -1 -13 18299.6 877.654   6
   7   1 -13 19204.4 934.953   6
   7  -1 -12 483.493 365.286   6
   7   1 -12-226.105 349.104   6
   7  -1 -11 93.1761 389.694   6
   7   1 -11 588.528 479.794   6
   7   1 -10 373.358 666.181   5
   7  -1 -10 654.430 545.545   6
   7   1 -10-112.869 488.692   6
   7  -1  -9 15341.8 1311.45   6
   7   1  -9 15265.2 1370.96   6
  -7  -1   9 14303.3 1006.63   8
   7   1  -9 15677.5 1687.64   5
   7   1  -8-106.544 879.941   5
  -7   1   8-127.991 420.620   8
  -7  -1   8 264.451 422.772   8
   7  -1  -8-335.587 538.383   6
   7  -1  -8-466.155 905.340   5
  -7   1   7 25039.0 1503.77   8
  -7  -1   7 23518.7 1494.95   8
   7  -1  -7 22337.5 2111.56   5
   7  -1  -6 2120.27 1006.47   5
   7   1  -6 1239.35 896.271   5
  -7   1   6 941.998 492.874   8
  -7  -1   6 2003.08 712.106   8
   7  -1  -5 1666.15 886.514   5
   7   1  -5 3840.38 1055.74   5
  -7   1   5 3339.75 721.719   8
  -7  -1   5 3229.96 785.508   8
   7  -1  -4 26.0748 719.812   5
   7   1  -4 7.42817 714.890   5
  -7   1   4-606.712 526.686   8
  -7  -1   4 975.120 583.512   8
  -7   1   3 63706.8 2817.96   8
  -7  -1   3 65631.1 2858.00   8
   7  -1  -3 57987.6 2927.49   5
   7   1  -3 62005.5 2989.00   5
   7   1  -2-154.049 697.701   5
  -7   1   2-706.049 600.312   8
  -7  -1   2 89.5038 512.825   8
   7  -1  -2-871.034 671.269   5
  -7   1   1 626.887 443.503   8
  -7  -1   1 430.319 535.966   8
  -7   1   0 918.528 395.584   7
  -7  -1   0 1734.43 578.661   7
  -7   1   0 1015.89 586.042   8
  -7  -1   0 837.619 598.750   8
  -7   1  -1 5622.31 757.878   7
  -7  -1  -1 4281.10 735.859   7
  -7   1  -1 5093.41 944.396   8
  -7  -1  -1 5024.28 827.307   8
  -7  -1  -2 4703.65 836.058   7
  -7  -1  -2 6958.13 958.487   8
  -7   1  -3 30588.8 1615.31   7
  -7  -1  -3 32567.4 1736.72   7
  -7   1  -4-8.06267 317.238   7
  -7  -1  -4 354.122 464.622   7
  -7   1  -5 16265.1 1193.77   7
  -7  -1  -5 17831.9 1298.72   7
  -7   1  -6 228.393 423.183   7
  -7  -1  -6 320.223 424.204   7
  -7   1  -7 455.775 395.029   7
  -7  -1  -7 1006.05 501.891   7
  -7   1  -8-52.6186 327.900   7
  -7  -1  -8 494.901 406.755   7
  -7   1  -9 7976.13 684.441   7
  -7  -1  -9 7739.42 741.141   7
  -7   1 -10 1688.25 321.744   7
  -7  -1 -10 1974.89 407.073   7
   7   2 -13 311.313 239.951   6
   7  -2 -12 2.64917 294.413   6
   7   2 -12-120.436 313.961   6
   7  -2 -11 21675.1 1274.52   6
   7   2 -11 21753.9 1367.04   6
   7   2 -11 19155.3 1483.50   5
   7   2 -10 2156.56 860.978   5
   7  -2 -10 1703.09 551.884   6
   7   2 -10 701.468 513.929   6
   7   2  -9 430.289 904.801   5
  -7  -2   9 450.047 409.157   8
   7  -2  -9 733.127 507.786   6
   7   2  -9 12.0764 490.623   6
   7   2  -8 4952.50 1268.58   5
  -7  -2   8 4806.44 742.485   8
   7  -2  -8 4626.20 818.957   6
   7   2  -7 125.884 885.440   5
  -7  -2   7 80.3136 420.009   8
   7   2  -6-91.9139 906.054   5
  -7   2   6 346.532 442.492   8
  -7  -2   6 132.795 497.453   8
  -7   2   5 43186.4 2202.09   8
  -7  -2   5 43150.1 2238.62   8
   7   2  -5 43688.0 2769.21   5
   7   2  -4 1084.74 800.830   5
  -7   2   4-727.930 601.296   8
  -7  -2   4 557.672 498.067   8
   7   2  -3 12077.1 1434.06   5
  -7   2   3 12026.1 1309.75   8
  -7  -2   3 12146.7 1322.87   8
   7   2  -2 964.424 813.805   5
  -7   2   2-444.941 691.327   8
  -7  -2   2-327.415 515.949   8
  -7   2   1 6279.27 756.391   7
  -7   2   1 5513.02 945.141   8
  -7  -2   1 5190.78 909.431   8
  -7   2   0 8824.44 905.373   7
  -7  -2   0 7902.28 899.938   7
  -7  -2   0 8082.94 1073.93   8
  -7   2  -1 27993.8 1476.94   7
  -7  -2  -1 29208.5 1652.23   7
  -7  -2  -1 27494.1 1781.04   8
  -7   2  -2 1753.98 529.993   7
  -7  -2  -2 797.065 502.589   7
  -7  -2  -2 1063.13 541.131   8
  -7   2  -3 4298.45 647.707   7
  -7  -2  -3 5231.83 799.251   7
  -7  -2  -3 4610.16 697.282   8
  -7   2  -4 6763.49 781.314   7
  -7  -2  -4 5784.44 831.769   7
  -7   2  -5 11113.7 951.042   7
  -7  -2  -5 12146.0 1116.93   7
  -7   2  -6 613.305 406.001   7
  -7  -2  -6 371.796 491.008   7
  -7   2  -7 1738.60 501.401   7
  -7  -2  -7 2016.45 558.022   7
  -7   2  -8 778.791 352.398   7
  -7  -2  -8 618.768 432.733   7
  -7   2  -9 187.375 246.152   7
  -7  -2  -9 87.3917 369.532   7
  -7  -2 -10-149.145 265.118   7
   7   3 -13 9852.75 628.577   6
   7  -3 -12 1342.63 325.396   6
   7   3 -12 891.338 376.057   6
   7   3 -11 727.856 534.886   5
   7  -3 -11 2250.83 476.563   6
   7   3 -11 1281.02 500.501   6
   7   3 -10 5985.72 1002.51   5
   7  -3 -10 4968.65 695.043   6
   7   3 -10 5510.86 826.710   6
   7   3  -9 7696.01 1254.81   5
   7   3  -9 7381.64 967.340   6
  -7  -3   9 7973.07 786.918   8
   7  -3  -9 7278.09 868.169   6
   7   3  -8-803.405 905.423   5
  -7  -3   8 220.996 472.194   8
   7  -3  -8-973.281 562.851   6
   7   3  -7 9765.66 1503.01   5
   7  -3  -7 10256.9 1131.36   6
  -7  -3   7 10550.7 1069.90   8
   7   3  -6 9368.57 1471.92   5
  -7  -3   6 9270.14 1057.85   8
   7   3  -5 210.139 833.218   5
  -7  -3   5 553.908 543.162   8
   7   3  -4 885.509 802.061   5
  -7  -3   4-77.1556 545.585   8
  -7  -3   3 17013.7 1513.82   8
   7   3  -3 16886.1 1672.30   5
   7   3  -2 1437.22 799.789   5
  -7  -3   2 1425.51 600.144   8
  -7   3   1 919.935 444.696   7
  -7  -3   1 746.636 597.996   8
  -7   3   0 2422.28 494.189   7
  -7  -3   0 2854.40 630.257   7
  -7  -3   0 2344.97 738.478   8
  -7   3  -1 820.268 362.747   7
  -7  -3  -1 443.354 494.449   7
  -7  -3  -1 1364.43 553.034   8
  -7   3  -2 16264.8 1090.63   7
  -7  -3  -2 18093.2 1338.46   7
  -7  -3  -2 18128.6 1374.74   8
  -7   3  -3 30908.4 1479.74   7
  -7  -3  -3 32727.8 1771.69   7
  -7  -3  -3 31080.0 1655.20   8
  -7   3  -4 1271.13 353.103   7
  -7  -3  -4 1256.07 539.225   7
  -7   3  -5 3307.29 580.504   7
  -7  -3  -5 2793.77 649.017   7
  -7  -3  -6 1983.76 629.427   7
  -7  -3  -7 963.528 493.767   7
  -7  -3  -8 8667.17 892.868   7
  -7  -3  -9 20845.5 1151.66   7
  -7  -3 -10 4534.38 499.923   7
   7   4 -12 396.011 295.610   6
   7  -4 -11 8874.07 693.014   6
   7   4 -11 11031.2 922.700   6
   7   4 -11 12070.8 1150.55   5
   7   4 -10 2458.85 801.606   5
   7  -4 -10 2186.17 480.520   6
   7   4 -10 1593.85 520.841   6
   7   4  -9 708.349 829.244   5
  -7  -4   9 351.249 375.037   8
   7  -4  -9 68.8957 353.038   6
   7   4  -9 378.318 468.137   6
   7   4  -8 3251.65 986.109   5
  -7  -4   8 3479.30 662.132   8
   7  -4  -8 4020.32 697.245   6
  -7  -4   7-23.6793 463.146   8
   7  -4  -7-397.572 412.906   6
   7   4  -6 6744.01 1324.73   5
  -7  -4   6 6538.95 918.345   8
  -7  -4   5 23195.3 1666.67   8
   7   4  -5 26457.7 2206.39   5
   7   4  -4 1439.75 858.758   5
  -7  -4   4 330.638 575.208   8
   7   4  -3 326.826 731.715   5
  -7  -4   3 42.1650 635.482   8
   7   4  -2 3739.03 861.037   5
  -7  -4   2 3145.58 792.914   8
  -7  -4   1 477.250 603.064   8
  -7  -4   0 5353.18 772.013   7
  -7  -4   0 6068.81 949.945   8
  -7  -4  -1 22513.2 1455.40   7
  -7  -4  -1 21959.4 1548.59   8
  -7  -4  -2 597.655 494.307   7
  -7  -4  -2 350.241 409.139   8
  -7  -4  -3-142.603 416.835   7
  -7  -4  -4 641.827 475.852   7
  -7  -4  -5 16524.8 1271.04   7
  -7  -4  -6 426.983 471.994   7
  -7  -4  -7 4512.28 692.187   7
  -7  -4  -8 1456.14 486.554   7
  -7  -4  -9 2990.90 502.940   7
  -7  -4 -10 523.615 258.358   7
   7  -5 -12 1834.83 427.962  11
   7   5 -12 2260.41 349.443   6
   7   5 -12 1651.87 412.966   5
   7   5 -11 3170.27 675.127   5
   7   5 -11 3479.40 542.982   6
   7   5 -10 1328.39 647.479   5
  -7  -5  10 1591.59 347.986   8
   7   5 -10 761.953 409.569   6
   7   5  -9-53.7891 628.666   5
  -7  -5   9 364.280 370.507   8
   7   5  -9 838.208 517.500   6
   7   5  -8-735.749 773.064   5
  -7  -5   8 14.5349 418.202   8
   7   5  -7-867.823 776.672   5
  -7  -5   7-315.978 512.323   8
   7   5  -6 1717.73 902.648   5
  -7  -5   6 2763.41 702.177   8
   7   5  -5-18.8522 779.732   5
  -7  -5   5 371.744 571.454   8
   7   5  -4 739.269 760.412   5
  -7  -5   4 990.432 648.623   8
   7   5  -3 4047.35 995.752   5
  -7  -5   3 4310.24 877.610   8
   7   5  -2 1008.18 704.850   5
  -7  -5   2 662.568 614.115   8
  -7  -5   1 6745.01 1005.97   8
  -7  -5   0 3000.13 594.117   7
  -7  -5   0 3537.62 789.966   8
  -7  -5  -1 4007.95 698.450   7
  -7  -5  -1 3091.75 664.791   8
  -7  -5  -2 8177.04 925.741   7
  -7  -5  -2 6639.90 810.563   8
  -7  -5  -3 36226.2 1811.79   7
  -7  -5  -4 6503.25 843.712   7
  -7  -5  -5 6385.46 865.502   7
  -7  -5  -6 625.542 452.148   7
  -7  -5  -7 2242.76 540.565   7
  -7  -5  -8 8566.36 797.182   7
  -7  -5  -9 19988.2 1021.83   7
  -7  -5 -10 2113.50 320.747   7
   7  -6 -12 2841.51 410.741  11
   7   6 -11 6118.12 751.731   5
   7   6 -11 5753.09 568.020   6
   7   6 -10 3861.55 770.753   5
  -7  -6  10 2075.23 368.063   8
   7   6 -10 3658.55 579.226   6
   7   6  -9-189.250 605.003   5
  -7  -6   9 343.111 365.202   8
   7   6  -9 142.804 392.878   6
   7   6  -8 1142.46 724.089   5
  -7  -6   8 275.448 463.180   8
   7   6  -7 1948.08 866.244   5
  -7  -6   7 1553.06 584.433   8
   7   6  -6 2488.57 975.222   5
  -7  -6   6 2769.29 702.569   8
  -7  -6   5 17931.6 1459.98   8
  -7  -6   4 25251.2 1765.22   8
  -7  -6   3 5357.90 926.755   8
   7   6  -2-782.550 660.305   5
  -7  -6   2 830.953 571.578   8
  -7  -6   1 157.241 373.349   7
  -7  -6   1 808.271 594.603   8
  -7  -6   0 1727.04 502.414   7
  -7  -6   0 2084.20 602.650   8
  -7  -6  -1 25932.1 1499.84   7
  -7  -6  -1 22780.2 1485.27   8
  -7  -6  -2 2477.59 572.558   7
  -7  -6  -2 2440.63 573.567   8
  -7  -6  -3-23.2029 375.197   7
  -7  -6  -4 112.906 394.868   7
  -7  -6  -5 12343.0 1035.73   7
  -7  -6  -6 374.610 381.962   7
  -7  -6  -7 4007.61 588.964   7
  -7  -6  -8 193.681 290.752   7
  -7  -6  -9 3653.57 437.486   7
   7   7 -11 210.508 344.065   5
   7  -7 -11-190.511 334.122  11
   7   7 -10 430.790 461.546   5
  -7  -7  10-296.742 254.029   8
   7   7 -10 861.622 333.714   6
   7   7  -9 1186.93 694.698   5
  -7  -7   9 2196.42 419.281   8
   7   7  -9 1065.20 376.300   6
   7   7  -8 331.295 685.617   5
  -7  -7   8 425.727 374.200   8
   7   7  -7 6206.25 1121.65   5
  -7  -7   7 4839.25 764.765   8
  -7  -7   6 9637.13 1095.32   8
  -7  -7   5-204.422 572.023   8
  -7  -7   4 5332.80 951.816   8
  -7  -7   3 5336.85 907.446   8
  -7  -7   2 8881.68 878.670   7
  -7  -7   2 9009.69 1089.40   8
  -7  -7   1 3300.80 610.641   7
  -7  -7   1 3021.31 712.880   8
  -7  -7   0 632.410 354.092   7
  -7  -7   0 1009.87 514.831   8
  -7  -7  -1 412.206 377.793   7
  -7  -7  -1 923.334 484.683   8
  -7  -7  -2 269.203 326.822   7
  -7  -7  -2-93.0682 319.229   8
  -7  -7  -3 20735.7 1291.47   7
  -7  -7  -4 18983.6 1226.42   7
  -7  -7  -5 1961.32 514.126   7
  -7  -7  -6 13193.0 970.530   7
  -7  -7  -7 5888.74 631.766   7
  -7   7  -7 6823.79 720.949   9
  -7  -7  -8 1065.30 328.609   7
   7   8 -10 4118.14 626.843   5
   7  -8 -10 3008.74 514.845  11
   7   8  -9 1416.42 607.307   5
  -7  -8   9 1017.02 340.103   8
   7   8  -9 628.821 301.882   6
   7   8  -8 1809.86 672.313   5
  -7  -8   8 1574.02 467.377   8
   7   8  -8 1027.33 377.100   6
   7   8  -7 6798.86 1060.41   5
  -7  -8   7 5150.07 715.018   8
  -7  -8   6 8306.88 962.400   8
  -7  -8   5 6694.83 924.451   8
  -7  -8   4 33635.4 1885.16   8
  -7  -8   3 524.812 346.659   7
  -7  -8   3 599.978 537.140   8
  -7  -8   2 94.9820 319.629   7
  -7  -8   2 170.943 523.832   8
  -7  -8   1 7239.54 766.915   7
  -7  -8   1 7940.30 986.888   8
  -7  -8   0 25.3095 313.397   7
  -7  -8   0 638.792 431.003   8
  -7  -8  -1 5171.36 669.344   7
  -7  -8  -1 5595.79 722.313   8
  -7  -8  -2 9520.21 866.284   7
  -7  -8  -3 324.491 353.709   7
  -7  -8  -4 2337.76 508.166   7
  -7  -8  -5 9325.97 798.284   7
  -7  -8  -6 3094.19 485.645   7
  -7   8  -6 4020.72 681.951   9
  -7  -8  -7 2522.56 409.074   7
  -7   8  -7 3071.56 496.617   9
   7   9 -10 2689.57 496.527   5
   7   9  -9 5172.39 711.816   5
   7  -9  -9 4769.72 614.334  11
  -7  -9   9 4982.88 482.149   8
   7   9  -8 221.668 516.493   5
  -7  -9   8-262.484 347.371   8
   7   9  -8 918.376 264.026   6
   7   9  -7 9601.19 766.535   6
  -7  -9   7 10682.6 905.568   8
   7   9  -7 11833.2 1244.59   5
  -7  -9   6 8982.70 908.902   8
  -7  -9   5 2228.14 409.685   7
  -7  -9   5 2075.70 608.405   8
  -7  -9   4 3711.52 522.441   7
  -7  -9   4 3270.20 714.750   8
  -7  -9   3 9389.11 773.061   7
  -7   9   3 10705.0 974.207   9
  -7  -9   3 11685.7 1110.48   8
  -7  -9   2 14640.6 954.045   7
  -7  -9   2 16211.8 1268.79   8
  -7  -9   1 1210.27 361.222   7
  -7  -9   1 1635.42 556.872   8
  -7  -9   0-205.004 292.220   7
  -7  -9   0-416.053 374.392   8
  -7  -9  -1 9603.02 807.609   7
  -7  -9  -1 8407.67 777.094   8
  -7  -9  -2 422.605 279.275   7
  -7  -9  -3 4816.63 593.591   7
  -7  -9  -4 8383.72 726.976   7
  -7  -9  -5 1804.86 380.379   7
  -7   9  -5 1014.70 523.136   9
  -7  -9  -6 5118.60 491.028   7
  -7   9  -6 3964.90 616.498   9
   7  10  -9 7502.72 728.059   5
   7  10  -8-169.632 383.797   5
  -7 -10   8 497.533 300.549   8
  -7 -10   7 12619.2 879.811   8
   7  10  -7 13805.5 1176.12   5
  -7 -10   6 6778.99 761.602   8
  -7 -10   5 9611.43 909.678   8
  -7 -10   4 10751.4 694.797   7
  -7 -10   4 12185.7 1043.51   8
  -7 -10   3 3248.31 478.395   7
  -7 -10   3 2897.46 634.130   8
  -7 -10   2-466.063 262.891   7
  -7  10   2 234.599 439.703   9
  -7 -10   2 30.9732 444.823   8
  -7 -10   1 28324.8 1176.95   7
  -7  10   1 29204.3 1666.98   9
  -7 -10   1 27692.1 1417.36   8
  -7 -10   0-768.761 304.806   7
  -7  10   0 125.106 533.269   9
  -7 -10   0 233.941 332.225   8
  -7 -10  -1 3200.88 440.065   7
  -7  10  -1 2623.40 747.995   9
  -7 -10  -2 11802.0 778.171   7
  -7  10  -2 13668.8 1289.20   9
  -7 -10  -3 2870.58 436.744   7
  -7  10  -3 2548.69 736.788   9
  -7 -10  -4 413.786 235.304   7
  -7  10  -4 1124.83 563.012   9
  -7  10  -5 3194.25 616.755   9
  -7  10  -6 2017.73 413.478   9
   7  11  -8 624.050 296.578   5
  -7 -11   7 10488.9 706.356   8
   7  11  -7 9251.60 840.292   5
   7  11  -6 713.786 466.617   5
  -7 -11   6 1511.01 391.503   8
  -7 -11   5 3799.43 557.658   8
  -7 -11   4 148.594 378.038   8
  -7 -11   3 8398.54 795.905   8
  -7  11   2 2026.58 502.483   9
  -7 -11   2 2636.71 516.290   8
  -7  11   1 2066.75 589.313   9
  -7 -11   1 2328.38 468.177   8
  -7  11   0 930.756 557.781   9
  -7 -11   0 203.832 285.683   8
  -7  11  -1 14167.0 1211.21   9
  -7  11  -2 5017.90 812.449   9
  -7  11  -3-295.013 455.765   9
  -7  11  -4 3682.14 651.850   9
  -7  11  -5-6.71039 292.736   9
  -7 -12   6 2461.82 368.045   8
   7  12  -5 5693.43 584.497   5
  -7 -12   5 5595.38 547.025   8
   7  12  -4 29.1826 248.567   5
  -7 -12   4 219.345 272.256   8
  -7 -12   3 1298.74 368.766   8
  -7  12   2-1.17727 323.500   9
  -7 -12   2 193.845 255.604   8
  -7  12   1 18058.4 1071.40   9
  -7 -12   1 18371.1 848.038   8
  -7  12   0 3415.13 612.038   9
  -7  12  -1-891.996 480.734   9
  -7  12  -2 3031.72 630.059   9
  -7  12  -3 1648.38 362.951  10
  -7  12  -3 702.681 478.301   9
   8   0 -10 1095.76 364.972   6
   8   0  -9 171.007 357.401   6
   8   0  -8 21655.5 1309.13   6
   8   0  -7-449.122 490.901   6
  -8   0   6 8340.92 934.025   8
  -8   0   5-518.340 543.010   8
  -8   0   4 11967.7 1217.61   8
  -8   0   3-54.7597 353.734   7
  -8   0   3 634.656 645.731   8
  -8   0   2 2426.89 508.682   7
  -8   0   2 2052.36 750.312   8
  -8   0   1-354.228 363.150   7
  -8   0   1 620.848 546.506   8
  -8   0   0 30961.2 1517.97   7
  -8   0  -1-837.373 394.318   7
  -8   0  -2 32417.8 1537.88   7
  -8   0  -3 117.678 313.268   7
  -8   0  -4 6473.56 716.859   7
  -8   0  -5-342.420 331.064   7
  -8   0  -6 7475.00 683.288   7
  -8   0  -7 202.312 241.346   7
   8  -1 -10 313.033 323.249   6
   8   1 -10 91.5415 324.203   6
   8  -1  -9 646.019 361.875   6
   8   1  -9 1025.90 416.426   6
   8  -1  -8 2183.64 520.325   6
   8   1  -8 2457.65 581.216   6
  -8  -1   7 474.600 464.188   8
   8  -1  -7 214.994 476.769   6
  -8  -1   6 24632.2 1465.17   8
  -8  -1   5-23.3940 509.290   8
  -8  -1   4 2649.83 722.140   8
  -8   1   3 1204.62 421.221   7
  -8  -1   3 1093.31 660.021   8
  -8   1   2 4846.36 629.519   7
  -8  -1   2 4963.79 696.573   7
  -8  -1   2 4452.00 852.048   8
  -8   1   1 11.5299 341.776   7
  -8  -1   1-751.927 440.320   7
  -8  -1   1 228.493 442.278   8
  -8   1   0 26066.4 1345.73   7
  -8  -1   0 25309.9 1407.43   7
  -8  -1   0 24772.5 1635.21   8
  -8   1  -1-92.4264 376.524   7
  -8  -1  -1-232.228 376.393   7
  -8   1  -2 26050.5 1331.04   7
  -8  -1  -2 27508.8 1438.24   7
  -8   1  -3 434.366 370.836   7
  -8  -1  -3-306.030 376.880   7
  -8   1  -4 1327.95 439.328   7
  -8  -1  -4 752.115 413.116   7
  -8   1  -5 913.645 378.423   7
  -8  -1  -5 1652.71 449.817   7
  -8   1  -6 929.136 348.929   7
  -8  -1  -6 260.551 298.701   7
  -8  -1  -7 235.846 242.532   7
   8   2 -10 831.885 344.476   6
   8  -2  -9 813.741 333.535   6
   8   2  -9 1961.15 503.140   6
   8  -2  -8 10731.5 879.549   6
   8   2  -8 9902.67 935.778   6
  -8  -2   8 11901.0 844.833   8
   8   2  -8 10036.7 1178.26   5
   8   2  -7 579.495 591.172   5
  -8  -2   7 1131.10 470.166   8
   8  -2  -7 699.261 422.654   6
   8  -2  -6 11345.0 1001.03   6
  -8  -2   6 12107.5 1051.68   8
   8   2  -6 11943.2 1317.01   5
   8   2  -5 4790.49 937.945   5
  -8  -2   5 5079.65 850.997   8
   8   2  -4 3598.38 797.151   5
  -8   2   4 4119.77 581.047   7
  -8   2   3 47.8244 306.032   7
  -8  -2   3 356.883 569.506   8
  -8   2   2 1212.86 416.256   7
  -8  -2   2 1189.11 463.428   7
  -8  -2   2 2520.08 725.640   8
  -8   2   1 235.088 321.447   7
  -8  -2   1 706.495 444.401   7
  -8   2   0 15157.4 994.766   7
  -8  -2   0 14721.0 1103.82   7
  -8  -2   0 14747.5 1271.56   8
  -8   2  -1 484.280 374.930   7
  -8  -2  -1-87.7099 391.572   7
  -8   2  -2 6926.34 688.031   7
  -8  -2  -2 8556.44 855.812   7
  -8   2  -3 836.127 355.866   7
  -8  -2  -3 1846.32 497.682   7
  -8   2  -4 4075.35 530.132   7
  -8  -2  -4 3678.90 605.509   7
  -8  -2  -5 57.0737 342.911   7
  -8  -2  -6 3986.19 565.599   7
  -8  -2  -7 1242.71 346.291   7
   8   3 -10 914.595 344.028   6
   8   3  -9-167.374 328.029   6
   8   3  -8 5218.38 917.832   5
   8   3  -8 6125.59 747.310   6
  -8  -3   8 6783.11 668.034   8
   8   3  -7 2254.83 756.714   5
  -8  -3   7 1664.66 481.473   8
  -8  -3   6 9625.36 959.422   8
   8   3  -6 8490.88 1172.32   5
   8   3  -5 1634.06 716.057   5
  -8  -3   5 1397.85 600.492   8
   8   3  -4 3946.35 833.212   5
  -8  -3   4 3887.48 801.244   8
   8   3  -3 4981.85 778.023   5
  -8  -3   3 7020.86 987.095   8
  -8  -3   2 6.97289 393.405   7
  -8  -3   2 391.577 524.795   8
  -8  -3   1 2286.26 568.974   7
  -8  -3   1 2945.42 723.596   8
  -8  -3   0 7478.13 824.055   7
  -8  -3   0 7797.86 936.838   8
  -8  -3  -1 15.5453 342.110   7
  -8  -3  -1 460.696 425.033   8
  -8  -3  -2 11949.9 983.800   7
  -8  -3  -3 2471.12 526.683   7
  -8  -3  -4-3.15870 372.086   7
  -8  -3  -5 6667.13 714.098   7
  -8  -3  -6 1677.56 422.618   7
  -8  -3  -7 733.065 309.342   7
   8   4 -10 1514.33 346.857   6
  -8  -4   9 684.845 283.666   8
   8   4  -9 663.262 348.810   6
   8   4  -9-154.427 509.744   5
   8   4  -8 1493.79 594.469   5
  -8  -4   8 1996.27 445.461   8
   8   4  -8 1517.95 482.416   6
   8   4  -7 5316.24 907.466   5
  -8  -4   7 4673.19 658.547   8
  -8  -4   6 14235.1 1122.96   8
   8   4  -6 11798.9 1221.71   5
   8   4  -5 3745.10 806.090   5
  -8  -4   5 2731.16 688.414   8
   8   4  -4 12.3078 474.585   5
  -8  -4   4 471.261 510.216   8
   8   4  -3 670.104 436.912   5
  -8  -4   3-322.592 360.326   7
  -8  -4   3 434.193 582.729   8
  -8  -4   2 433.727 383.784   7
  -8  -4   2 502.706 583.444   8
  -8  -4   1 903.074 410.019   7
  -8  -4   1 1082.57 592.450   8
  -8  -4   0 3560.78 607.135   7
  -8  -4   0 4528.75 760.420   8
  -8  -4  -1-261.695 370.647   7
  -8  -4  -1-169.403 403.355   8
  -8  -4  -2 2923.84 574.146   7
  -8  -4  -3 205.524 363.683   7
  -8  -4  -4 497.593 398.678   7
  -8  -4  -5 2160.33 462.142   7
  -8  -4  -6 1736.49 421.204   7
  -8  -4  -7 200.914 228.658   7
   8   5  -9 269.294 426.900   5
   8   5  -9 64.3819 226.436   6
   8   5  -8 6906.89 898.060   5
   8   5  -8 7507.43 723.979   6
  -8  -5   8 7518.94 638.294   8
   8   5  -7 103.927 529.695   5
  -8  -5   7 325.207 376.060   8
   8   5  -6 426.040 520.677   5
  -8  -5   6 283.478 429.337   8
   8   5  -5 742.173 545.429   5
  -8  -5   5 801.392 507.824   8
  -8  -5   4 18396.2 1327.11   8
   8   5  -4 16425.1 1290.73   5
  -8  -5   3 4708.95 652.284   7
  -8  -5   3 5195.04 841.334   8
  -8  -5   2 521.363 353.000   7
  -8  -5   2 659.971 520.795   8
  -8  -5   1 4333.57 645.257   7
  -8  -5   1 3962.55 729.777   8
  -8  -5   0 27.1453 367.425   7
  -8  -5   0 260.681 416.805   8
  -8  -5  -1 2080.35 497.358   7
  -8  -5  -1 2333.47 515.244   8
  -8  -5  -2 4617.82 622.895   7
  -8  -5  -3 3468.21 555.486   7
  -8  -5  -4 461.904 365.904   7
  -8  -5  -5 1227.15 386.827   7
  -8  -5  -6 6065.04 568.030   7
  -8  -5  -7 4019.58 406.489   7
   8   6  -9 1765.28 456.941   5
   8   6  -9 2214.77 346.072   6
  -8  -6   8 917.610 349.199   8
   8   6  -8 72.4041 269.902   6
   8   6  -7 5843.68 832.901   5
  -8  -6   7 6023.57 651.881   8
  -8  -6   6 17882.8 1124.58   8
   8   6  -6 18308.0 1311.65   5
   8   6  -5 2164.01 612.192   5
  -8  -6   5 1401.31 371.062   7
  -8  -6   5 1916.45 594.109   8
   8   6  -4 2397.82 635.352   5
  -8  -6   4 2003.12 447.082   7
  -8  -6   4 1742.71 542.051   8
  -8  -6   3 783.030 355.264   7
  -8  -6   3 267.153 466.110   8
  -8  -6   2-582.612 360.546   7
  -8  -6   2-225.894 420.192   8
  -8  -6   1 1572.72 409.204   7
  -8  -6   1 3099.52 598.301   8
  -8  -6   0 2612.51 503.137   7
  -8  -6   0 3318.16 594.887   8
  -8  -6  -1 715.544 335.478   7
  -8  -6  -1 570.701 309.039   8
  -8  -6  -2 1790.17 442.623   7
  -8  -6  -3 1038.14 374.628   7
  -8  -6  -4-258.122 309.223   7
  -8  -6  -5 465.907 278.768   7
  -8  -6  -6 288.391 227.151   7
   8   7  -8 3325.30 519.949   5
  -8  -7   8 3040.76 319.512   7
  -8  -7   8 2699.12 373.501   8
   8   7  -8 2478.34 362.554   6
   8   7  -7 1539.55 494.444   5
  -8  -7   7 2101.57 322.936   7
  -8  -7   7 1328.49 395.194   8
   8   7  -7 1618.22 403.447   6
   8   7  -6 768.207 480.136   5
  -8  -7   6 945.295 288.897   7
  -8  -7   6 591.025 382.939   8
   8   7  -5 3394.28 608.404   5
  -8  -7   5 3559.54 464.336   7
  -8  -7   5 3339.18 602.851   8
   8   7  -4 4834.63 643.529   5
  -8  -7   4 2998.02 454.773   7
  -8  -7   4 3405.38 650.158   8
  -8  -7   3-766.803 333.798   7
  -8  -7   3-61.9942 411.042   8
  -8  -7   2 3521.90 526.267   7
  -8  -7   2 3094.69 595.004   8
  -8  -7   1 2246.33 444.504   7
  -8  -7   1 2538.64 560.465   8
  -8  -7   0 246.956 301.996   7
  -8  -7   0 585.506 343.999   8
  -8  -7  -1 23565.4 1152.88   7
  -8  -7  -1 20050.3 976.161   8
  -8  -7  -2 2667.42 423.333   7
  -8  -7  -3 1326.66 322.448   7
  -8  -7  -4 5037.42 531.675   7
  -8  -7  -5 28.5142 216.170   7
  -8   7  -5 66.5648 335.957   9
   8   8  -7 4164.81 515.387   5
  -8  -8   7 4709.17 466.703   8
   8   8  -6 5637.70 630.584   5
  -8  -8   6 4008.71 380.121   7
   8   8  -6 5170.06 521.815   6
  -8  -8   6 5113.00 569.984   8
   8   8  -5-72.2019 334.835   5
  -8  -8   5-31.1982 199.831   7
  -8  -8   5-39.8753 310.187   8
  -8  -8   4 5765.17 521.865   7
  -8  -8   4 6092.29 702.643   8
  -8  -8   3-542.628 269.797   7
  -8  -8   3 1.48202 334.129   8
  -8  -8   2-521.913 274.404   7
  -8   8   2 593.586 364.530   9
  -8  -8   2 144.852 347.121   8
  -8  -8   1 6704.49 595.086   7
  -8  -8   1 6596.07 672.666   8
  -8  -8   0 3347.78 457.219   7
  -8  -8   0 3625.31 468.387   8
  -8  -8  -1 1385.42 356.650   7
  -8  -8  -2 422.820 253.912   7
  -8  -8  -3 15781.4 800.529   7
  -8   8  -3 18848.5 1164.30   9
  -8  -8  -4 3437.59 376.851   7
  -8   8  -4 3260.55 525.711   9
  -8  -9   6 3427.03 436.018   8
  -8  -9   5 4333.01 488.466   8
  -8  -9   4-158.648 308.038   8
  -8  -9   3 1509.22 256.213   7
  -8  -9   3-191.435 290.074   8
  -8  -9   2 11936.8 643.490   7
  -8   9   2 10554.7 731.157   9
  -8  -9   2 12342.8 795.575   8
  -8  -9   1 1449.12 277.493   7
  -8   9   1 1759.33 464.451   9
  -8  -9   1 1437.81 359.376   8
  -8  -9   0 2654.02 364.713   7
  -8   9   0 2967.53 560.143   9
  -8  -9  -1 8351.29 548.052   7
  -8   9  -1 10264.8 866.149   9
  -8   9  -2 709.677 406.223   9
  -8   9  -3 2710.39 456.442   9
  -9   0   5 17.2309 159.040   7
   9   0  -5 448.794 237.948   6
  -9   0   4-416.799 204.328   7
   9   0  -4-930.628 311.504   6
  -9   0   3 1307.66 292.931   7
  -9   0   2 713.951 257.498   7
  -9   0   1 3024.87 412.278   7
  -9   0   0-318.400 285.949   7
  -9   0  -1 6958.83 544.841   7
  -9   0  -2 33.6262 211.267   7
  -9  -1   6 184.390 122.572   7
   9   1  -6 465.041 273.619   6
  -9  -1   5 559.147 227.053   7
   9   1  -5 243.123 269.086   6
  -9  -1   4-223.924 220.684   7
  -9   1   3 3004.98 307.212   7
  -9  -1   3 2023.54 345.543   7
  -9   1   2 790.415 222.169   7
  -9  -1   2 145.796 223.163   7
  -9   1   1 9728.06 585.664   7
  -9  -1   1 11399.0 725.451   7
  -9  -1   0 608.093 272.544   7
  -9  -1  -1-18.9904 259.457   7
  -9  -1  -2 38.9753 213.102   7
  -9  -2   6 1755.43 274.173   7
   9   2  -6 2553.80 399.662   6
  -9  -2   5 514.847 254.752   7
   9   2  -5 984.895 343.380   6
  -9  -2   4-10.6310 200.247   7
  -9  -2   3 3586.18 449.090   7
  -9  -2   2 1288.40 330.446   7
  -9  -2   1 248.332 275.208   7
  -9  -2   0 20.2090 282.844   7
  -9  -2  -1 7973.69 626.491   7
  -9  -2  -2 2289.56 369.616   7
  -9  -2  -3 147.040 250.550   7
  -9  -3   6 119.598 164.603   7
   9   3  -6 481.852 275.713   6
  -9  -3   5 372.165 239.859   7
  -9  -3   4 277.537 224.439   7
  -9  -3   3-202.137 257.570   7
  -9  -3   2 1089.97 314.213   7
  -9  -3   1 11978.5 742.477   7
  -9  -3   0 4361.47 475.320   7
  -9  -3  -1 523.397 287.505   7
  -9  -3  -2 596.045 247.245   7
  -9  -4   5 6597.60 484.322   7
   9   4  -5 8392.54 619.194   6
  -9  -4   4 2158.11 334.075   7
  -9  -4   3 4661.18 467.993   7
  -9  -4   2 3707.14 440.490   7
  -9  -4   1 1104.83 315.046   7
  -9  -4   0 482.990 266.835   7
  -9  -4  -1 8763.16 603.578   7
  -9  -4  -2 3110.66 380.719   7
  -9  -5   4 181.977 197.044   7
  -9  -5   3 94.4701 193.345   7
  -9  -5   2 1758.98 313.558   7
  -9  -5   1 10223.6 629.629   7
  -9  -5   0 1525.31 284.433   7
  -9  -5  -1 1917.96 308.639   7
   0   0   0    0.00    0.00   0
;
_shelx_hkl_checksum     11826
_shelx_res_file
;
    shelx.res created by SHELXL-2014/7
TITL 327-A in P2(1)/n
CELL  1.54184   7.5482  15.7571  14.6407   90.000   95.132   90.000
ZERR     4.00   0.0004   0.0008   0.0006    0.000    0.004    0.000
LATT   1
SYMM  1/2 - X, 1/2 + Y, 1/2 - Z
SFAC  C    H    N    O    CD   BR
UNIT  52 56 16 8 4 8
MERG   2
OMIT    -4   4   6
OMIT    -7  10   3
EQIV $1 -x+1, -y+1, -z+1
HTAB C2 Br2_$1
EQIV $2 x-1/2, -y+1/2, z+1/2
HTAB C4 Br2_$2
EQIV $3 -x+2, -y, -z+1
HTAB C11 Br2_$3
EQIV $4 -x+1, -y, -z+1
HTAB C12 Br1_$4
EQIV $5 x+1/2, -y+1/2, z+1/2
HTAB N3 O2_$5
EQIV $6 -x+1/2, y+1/2, -z+1/2
HTAB O2 Br1_$6
FMAP   2
PLAN    3
ACTA
BOND   $H
CONF
L.S.  13
TEMP  -143.00
WGHT    0.027500
FVAR       2.46365
C1    1    0.354209    0.389637    0.513648    11.00000    0.08132    0.03474 =
         0.03323    0.00430    0.01124    0.02022
AFIX  43
H1    2    0.356626    0.418011    0.456520    11.00000   -1.20000
AFIX   0
C2    1    0.266591    0.429153    0.581934    11.00000    0.07635    0.02815 =
         0.04142   -0.00312    0.01204    0.02422
AFIX  43
H2    2    0.205768    0.481429    0.570788    11.00000   -1.20000
AFIX   0
C3    1    0.271221    0.389786    0.666180    11.00000    0.04910    0.02672 =
         0.03801   -0.01051    0.00886    0.00332
AFIX  43
H3    2    0.215393    0.415132    0.715029    11.00000   -1.20000
AFIX   0
C4    1    0.358407    0.312758    0.678612    11.00000    0.04234    0.02376 =
         0.02898   -0.00115    0.00627   -0.00420
AFIX  43
H4    2    0.364285    0.285012    0.736411    11.00000   -1.20000
AFIX   0
C5    1    0.437498    0.276267    0.605572    11.00000    0.03099    0.02071 =
         0.02565   -0.00460    0.00006   -0.00270
C6    1    0.518983    0.192721    0.612972    11.00000    0.03149    0.02200 =
         0.02363    0.00179    0.00194   -0.00285
AFIX  43
H6    2    0.526994    0.161956    0.668993    11.00000   -1.20000
AFIX   0
C7    1    0.708028    0.058928    0.458832    11.00000    0.02244    0.01722 =
         0.03154   -0.00062   -0.00051   -0.00175
C8    1    0.787936   -0.027116    0.456739    11.00000    0.02616    0.02276 =
         0.02867   -0.00362   -0.00152   -0.00331
C9    1    0.839265   -0.058139    0.374005    11.00000    0.03112    0.03151 =
         0.03047   -0.00058    0.00192    0.00345
AFIX  43
H9    2    0.820469   -0.025789    0.319240    11.00000   -1.20000
AFIX   0
C10   1    0.918460   -0.137436    0.373734    11.00000    0.03388    0.02958 =
         0.03877   -0.00132    0.00775    0.00194
AFIX  43
H10   2    0.954418   -0.160865    0.318527    11.00000   -1.20000
AFIX   0
C11   1    0.943985   -0.181462    0.454554    11.00000    0.02692    0.01964 =
         0.04515   -0.00182    0.00275    0.00049
AFIX  43
H11   2    1.000529   -0.235378    0.456647    11.00000   -1.20000
AFIX   0
C12   1    0.885680   -0.145853    0.533465    11.00000    0.03149    0.02486 =
         0.03949    0.00287    0.00083    0.00008
AFIX  43
H12   2    0.903294   -0.177197    0.588964    11.00000   -1.20000
AFIX   0
C13   1    0.240564    0.486428    0.280947    11.00000    0.12343    0.04977 =
         0.06548   -0.00562   -0.04461    0.02270
AFIX 137
H13A  2    0.359302    0.500198    0.263114    11.00000   -1.50000
H13B  2    0.237416    0.426827    0.299862    11.00000   -1.50000
H13C  2    0.213324    0.522860    0.332106    11.00000   -1.50000
AFIX   0
N1    3    0.433994    0.315276    0.523424    11.00000    0.04956    0.02475 =
         0.02601   -0.00260    0.00655    0.00423
N2    3    0.579088    0.162498    0.541433    11.00000    0.02691    0.02272 =
         0.02221   -0.00020    0.00068   -0.00175
N3    3    0.650671    0.082833    0.539980    11.00000    0.03253    0.02070 =
         0.02579    0.00170    0.00044    0.00012
AFIX  43
H3N   2    0.658870    0.049465    0.588373    11.00000   -1.20000
AFIX   0
N4    3    0.807087   -0.070867    0.535840    11.00000    0.02718    0.02366 =
         0.02954   -0.00022    0.00346    0.00077
O1    4    0.697143    0.105661    0.390734    11.00000    0.03879    0.02153 =
         0.02742    0.00441    0.00463    0.00222
O2    4    0.115441    0.499737    0.206962    11.00000    0.05955    0.03246 =
         0.02843   -0.00011    0.00413    0.00223
AFIX 147
H2A   2    0.120173    0.550486    0.189783    11.00000   -1.50000
AFIX   0
MOLE    1
CD1   5    0.570440    0.243615    0.407544    11.00000    0.03855    0.02248 =
         0.02370    0.00180    0.00451    0.00179
BR1   6    0.341145    0.217279    0.270986    11.00000    0.03438    0.03315 =
         0.03131    0.00685    0.00060   -0.00300
BR2   6    0.827525    0.341841    0.378070    11.00000    0.04387    0.02427 =
         0.04134   -0.00076    0.00628   -0.00362
HKLF 4
REM  327-A in P2(1)/n
REM R1 =  0.0335 for    2764 Fo > 4sig(Fo)  and  0.0486 for all    3458 data
REM    201 parameters refined using      0 restraints
END
WGHT      0.0275      0.0000
REM Highest difference peak  0.627,  deepest hole -0.760,  1-sigma level  0.118
Q1    1   0.3546  0.2756  0.2755  11.00000  0.05    0.63
Q2    1   0.2359  0.3448  0.4046  11.00000  0.05    0.46
Q3    1   0.6516  0.3064  0.4140  11.00000  0.05    0.46
;
_shelx_res_checksum     85346
data_II
_audit_creation_method     'SHELXL-2014/7'
_chemical_name_systematic
;\
Diiodido{<i>N</i>-[(pyridin-2-yl-\k<i>N</i>)methylidene]picolinohydrazide-\
\k^2^<i>N</i>',<i>O</i>}cadmium
;
_chemical_name_common     ?
_chemical_formula_moiety     'C12 H10 Cd I2 N4 O'
_chemical_formula_sum     'C12 H10 Cd I2 N4 O'
_chemical_formula_iupac     '[Cd I2 (C12 H10 N4 O)]'
_chemical_formula_weight     592.44
_chemical_melting_point     ?
_shelx_space_group_comment
;
The symmetry employed for this shelxl refinement is uniquely defined
by the following loop, which should always be used as a source of
symmetry information in preference to the above space-group names.
They are only intended as comments.
;
_space_group_crystal_system     monoclinic
_space_group_name_H-M_alt     'P 21/n'
_space_group_name_Hall     '-P 2yn'
loop_
    _space_group_symop_operation_xyz
    'x, y, z'
    '-x+1/2, y+1/2, -z+1/2'
    '-x, -y, -z'
    'x-1/2, -y-1/2, z-1/2'
_cell_length_a     7.5264(7)
_cell_length_b     13.1325(12)
_cell_length_c     16.5718(15)
_cell_angle_alpha     90
_cell_angle_beta     94.3840(10)
_cell_angle_gamma     90
_cell_volume     1633.2(3)
_cell_formula_units_Z     4
_cell_measurement_reflns_used     6468
_cell_measurement_theta_min     2.46
_cell_measurement_theta_max     28.04
_cell_measurement_temperature     296(2)
_exptl_crystal_description     plate
_exptl_crystal_colour     'light yellow'
_exptl_crystal_size_max     0.48
_exptl_crystal_size_mid     0.20
_exptl_crystal_size_min     0.02
_exptl_crystal_density_diffrn     2.409
_exptl_crystal_density_meas     ?
_exptl_crystal_density_method     ?
_exptl_crystal_F_000     1088
_exptl_absorpt_coefficient_mu     5.118
_exptl_absorpt_correction_type     multi-scan
_exptl_absorpt_process_details
;
(SADABS; Bruker, 2016)
;
_shelx_estimated_absorpt_T_min     ?
_shelx_estimated_absorpt_T_max     ?
_exptl_absorpt_correction_T_min     0.616
_exptl_absorpt_correction_T_max     0.903
_diffrn_ambient_temperature     296(2)
_diffrn_radiation_type     MoK\a
_diffrn_radiation_wavelength     0.71073
_diffrn_radiation_source     'fine-focus sealed tube'
_diffrn_radiation_monochromator     graphite
_diffrn_measurement_device_type
                'Bruker D8 Venture diffractometer with Photon 100 CMOS detector'
_diffrn_measurement_method
                           'Sets of exposures each taken over 0.5\% \w rotation'
_diffrn_detector_area_resol_mean     8.3
_diffrn_reflns_number     3946
_diffrn_reflns_av_R_equivalents     0.0228
_diffrn_reflns_theta_min     1.981
_diffrn_reflns_theta_max     28.202
_diffrn_reflns_theta_full     25.242
_diffrn_measured_fraction_theta_max     0.982
_diffrn_measured_fraction_theta_full     1.000
_diffrn_reflns_limit_h_min     -9
_diffrn_reflns_limit_h_max     10
_diffrn_reflns_limit_k_min     -17
_diffrn_reflns_limit_k_max     17
_diffrn_reflns_limit_l_min     -21
_diffrn_reflns_limit_l_max     21
_refine_special_details     ?
_reflns_number_total     3946
_reflns_number_gt     3193
_reflns_threshold_expression     'I > 2\s(I)'
_refine_ls_structure_factor_coef     Fsqd
_refine_ls_matrix_type     full
_refine_ls_R_factor_all     0.0321
_refine_ls_R_factor_gt     0.0229
_refine_ls_wR_factor_gt     0.0541
_refine_ls_wR_factor_ref     0.0578
_refine_ls_goodness_of_fit_ref     1.060
_refine_ls_restrained_S_all     1.060
_refine_ls_number_reflns     3946
_refine_ls_number_parameters     204
_refine_ls_number_restraints     0
_refine_ls_hydrogen_treatment     mixed
_refine_ls_weighting_scheme     calc
_refine_ls_weighting_details
              'w=1/[\s^2^(Fo^2^)+(0.0256P)^2^+0.6207P] where P=(Fo^2^+2Fc^2^)/3'
_atom_sites_solution_hydrogens     mixed
_atom_sites_solution_primary     ?
_atom_sites_solution_secondary     ?
_refine_ls_shift/su_max     0.001
_refine_ls_shift/su_mean     0.000
_refine_diff_density_max     0.650
_refine_diff_density_min     -0.390
_refine_ls_extinction_method     none
_refine_ls_extinction_coef     .
loop_
    _atom_type_symbol
    _atom_type_description
    _atom_type_scat_dispersion_real
    _atom_type_scat_dispersion_imag
    _atom_type_scat_source
    'C' 'C' 0.0033 0.0016
                         'International Tables Vol C Tables 4.2.6.8 and 6.1.1.4'
    'H' 'H' 0.0000 0.0000
                         'International Tables Vol C Tables 4.2.6.8 and 6.1.1.4'
    'N' 'N' 0.0061 0.0033
                         'International Tables Vol C Tables 4.2.6.8 and 6.1.1.4'
    'O' 'O' 0.0106 0.0060
                         'International Tables Vol C Tables 4.2.6.8 and 6.1.1.4'
    'Cd' 'Cd' -0.8075 1.2024
                         'International Tables Vol C Tables 4.2.6.8 and 6.1.1.4'
    'I' 'I' -0.4742 1.8119
                         'International Tables Vol C Tables 4.2.6.8 and 6.1.1.4'
_computing_data_collection
;
APEX3 (Bruker, 2016)
;
_computing_cell_refinement
;
SAINT-Plus (Bruker, 2016)
;
_computing_data_reduction
;
SAINT-Plus (Bruker, 2016)
;
_computing_structure_solution
;
SHELXT (Sheldrick, 2015a)
;
_computing_structure_refinement
;
SHELXL2014 (Sheldrick, 2015b)
;
_computing_molecular_graphics
;
Mercury (Macrae <i>et al.</i>,  2008)
;
_computing_publication_material
;
SHELXL2014 (Sheldrick, 2015b)
;
loop_
    _atom_site_type_symbol
    _atom_site_label
    _atom_site_fract_x
    _atom_site_fract_y
    _atom_site_fract_z
    _atom_site_U_iso_or_equiv
    _atom_site_adp_type
    _atom_site_calc_flag
    _atom_site_occupancy
    _atom_site_disorder_assembly
    _atom_site_disorder_group
    C C1 0.5553(5) 0.3164(3) 0.9481(2) 0.0622(9) Uani d 1 . .
    H H1 0.5027 0.2525 0.9506 0.075 Uiso calc 1 . .
    C C2 0.6695(5) 0.3481(3) 1.0130(2) 0.0691(10) Uani d 1 . .
    H H2 0.6933 0.3064 1.0578 0.083 Uiso calc 1 . .
    C C3 0.7462(5) 0.4426(3) 1.0092(2) 0.0662(9) Uani d 1 . .
    H H3 0.8220 0.4664 1.0520 0.079 Uiso calc 1 . .
    C C4 0.7095(4) 0.5017(3) 0.9414(2) 0.0591(8) Uani d 1 . .
    H H4 0.7609 0.5657 0.9376 0.071 Uiso calc 1 . .
    C C5 0.5948(4) 0.4646(2) 0.87896(18) 0.0481(7) Uani d 1 . .
    C C6 0.5559(4) 0.5222(2) 0.80398(18) 0.0503(7) Uani d 1 . .
    H H6 0.5999 0.5879 0.7986 0.060 Uiso calc 1 . .
    C C7 0.3276(4) 0.4766(2) 0.61592(18) 0.0488(7) Uani d 1 . .
    C C8 0.2989(4) 0.5342(2) 0.53845(18) 0.0498(7) Uani d 1 . .
    C C9 0.2074(5) 0.4925(3) 0.4719(2) 0.0635(9) Uani d 1 . .
    H H9 0.1609 0.4269 0.4732 0.076 Uiso calc 1 . .
    C C10 0.1865(5) 0.5520(3) 0.4020(2) 0.0695(10) Uani d 1 . .
    H H10 0.1230 0.5271 0.3558 0.083 Uiso calc 1 . .
    C C11 0.2590(5) 0.6460(3) 0.4019(2) 0.0692(10) Uani d 1 . .
    H H11 0.2461 0.6865 0.3558 0.083 Uiso calc 1 . .
    C C12 0.3516(6) 0.6809(3) 0.4704(2) 0.0727(11) Uani d 1 . .
    H H12 0.4031 0.7453 0.4695 0.101(15) Uiso calc 1 . .
    N N1 0.5174(3) 0.3727(2) 0.88258(15) 0.0496(6) Uani d 1 . .
    N N2 0.4609(3) 0.48064(19) 0.74667(15) 0.0473(6) Uani d 1 . .
    N N3 0.4243(4) 0.5284(2) 0.67483(16) 0.0508(6) Uani d 1 . .
    H H3N 0.461(5) 0.590(3) 0.668(2) 0.061 Uiso d 1 . .
    N N4 0.3717(5) 0.6265(2) 0.53900(18) 0.0659(8) Uani d 1 . .
    O O1 0.2696(3) 0.39087(18) 0.62576(14) 0.0592(6) Uani d 1 . .
    Cd Cd1 0.32992(3) 0.32196(2) 0.76532(2) 0.05080(8) Uani d 1 . .
    I I1A 0.4779(3) 0.1408(2) 0.7239(2) 0.0549(3) Uani d 0.75(2) A 1
    I I2A -0.0093(3) 0.31832(13) 0.81000(15) 0.0555(4) Uani d 0.75(2) A 1
    I I1B 0.4749(10) 0.1451(7) 0.7364(9) 0.0654(16) Uani d 0.25(2) A 2
    I I2B 0.0012(11) 0.3249(6) 0.8180(7) 0.0787(18) Uani d 0.25(2) A 2
loop_
    _atom_site_aniso_label
    _atom_site_aniso_U_11
    _atom_site_aniso_U_22
    _atom_site_aniso_U_33
    _atom_site_aniso_U_12
    _atom_site_aniso_U_13
    _atom_site_aniso_U_23
    C1 0.071(2) 0.060(2) 0.055(2) 0.0027(17) 0.0032(17) 0.0053(16)
    C2 0.073(2) 0.081(3) 0.053(2) 0.018(2) -0.0004(17) 0.0083(18)
    C3 0.058(2) 0.088(3) 0.0519(19) 0.0085(19) -0.0055(15) -0.0109(18)
    C4 0.0529(18) 0.065(2) 0.0587(19) -0.0021(16) 0.0016(15) -0.0105(16)
    C5 0.0423(15) 0.0520(18) 0.0500(16) 0.0055(13) 0.0039(12) -0.0044(13)
    C6 0.0490(17) 0.0468(18) 0.0551(18) -0.0015(13) 0.0048(13) -0.0003(14)
    C7 0.0480(16) 0.0503(18) 0.0485(16) 0.0069(13) 0.0062(13) -0.0016(13)
    C8 0.0491(17) 0.0503(17) 0.0502(17) 0.0049(13) 0.0059(13) 0.0020(13)
    C9 0.067(2) 0.065(2) 0.058(2) -0.0120(17) 0.0011(16) -0.0026(17)
    C10 0.071(2) 0.088(3) 0.0490(19) -0.004(2) -0.0041(16) 0.0038(18)
    C11 0.075(2) 0.077(3) 0.055(2) 0.006(2) 0.0017(17) 0.0150(18)
    C12 0.096(3) 0.058(2) 0.063(2) -0.003(2) -0.001(2) 0.0137(18)
    N1 0.0526(15) 0.0482(15) 0.0478(14) 0.0044(11) 0.0029(11) -0.0017(11)
    N2 0.0469(14) 0.0479(15) 0.0473(13) 0.0069(11) 0.0043(11) 0.0008(11)
    N3 0.0601(16) 0.0426(14) 0.0494(14) 0.0027(12) 0.0028(12) 0.0037(11)
    N4 0.088(2) 0.0536(18) 0.0547(17) -0.0011(15) -0.0024(15) 0.0027(13)
    O1 0.0695(15) 0.0508(13) 0.0565(13) -0.0077(11) -0.0013(11) 0.0046(10)
    Cd1 0.05478(14) 0.04400(13) 0.05349(14) -0.00171(9) 0.00328(10) -0.00142(9)
    I1A 0.0610(5) 0.0468(4) 0.0568(7) 0.0081(3) 0.0034(5) -0.0055(4)
    I2A 0.0516(5) 0.0512(7) 0.0641(5) 0.0071(3) 0.0069(4) 0.0103(3)
    I1B 0.0736(17) 0.0486(12) 0.077(4) 0.0009(11) 0.0232(18) -0.0098(15)
    I2B 0.065(2) 0.097(3) 0.077(2) 0.0126(15) 0.0233(17) 0.0117(15)
_geom_special_details
;
 All esds (except the esd in the dihedral angle between two l.s. planes)
 are estimated using the full covariance matrix.  The cell esds are taken
 into account individually in the estimation of esds in distances, angles
 and torsion angles; correlations between esds in cell parameters are only
 used when they are defined by crystal symmetry.  An approximate (isotropic)
 treatment of cell esds is used for estimating esds involving l.s. planes.
;
loop_
    _geom_bond_atom_site_label_1
    _geom_bond_atom_site_label_2
    _geom_bond_site_symmetry_2
    _geom_bond_distance
    _geom_bond_publ_flag
    C1 N1 . 1.326(4) ?
    C1 C2 . 1.389(5) ?
    C1 H1 . 0.9300 ?
    C2 C3 . 1.372(6) ?
    C2 H2 . 0.9300 ?
    C3 C4 . 1.376(5) ?
    C3 H3 . 0.9300 ?
    C4 C5 . 1.384(5) ?
    C4 H4 . 0.9300 ?
    C5 N1 . 1.343(4) ?
    C5 C6 . 1.465(4) ?
    C6 N2 . 1.268(4) ?
    C6 H6 . 0.9300 ?
    C7 O1 . 1.223(4) ?
    C7 N3 . 1.355(4) ?
    C7 C8 . 1.492(4) ?
    C8 N4 . 1.329(4) ?
    C8 C9 . 1.370(5) ?
    C9 C10 . 1.396(5) ?
    C9 H9 . 0.9300 ?
    C10 C11 . 1.350(6) ?
    C10 H10 . 0.9300 ?
    C11 C12 . 1.365(6) ?
    C11 H11 . 0.9300 ?
    C12 N4 . 1.341(5) ?
    C12 H12 . 0.9300 ?
    N1 Cd1 . 2.407(3) ?
    N2 N3 . 1.355(4) ?
    N2 Cd1 . 2.336(3) ?
    N3 H3N . 0.86(4) ?
    O1 Cd1 . 2.493(2) ?
    Cd1 I1B . 2.626(10) ?
    Cd1 I2B . 2.687(6) ?
    Cd1 I2A . 2.7128(19) ?
    Cd1 I1A . 2.736(3) ?
loop_
    _geom_angle_atom_site_label_1
    _geom_angle_atom_site_label_2
    _geom_angle_atom_site_label_3
    _geom_angle_site_symmetry_1
    _geom_angle_site_symmetry_3
    _geom_angle
    _geom_angle_publ_flag
    N1 C1 C2 . . 123.2(4) ?
    N1 C1 H1 . . 118.4 ?
    C2 C1 H1 . . 118.4 ?
    C3 C2 C1 . . 118.3(4) ?
    C3 C2 H2 . . 120.8 ?
    C1 C2 H2 . . 120.8 ?
    C2 C3 C4 . . 119.2(3) ?
    C2 C3 H3 . . 120.4 ?
    C4 C3 H3 . . 120.4 ?
    C3 C4 C5 . . 119.1(4) ?
    C3 C4 H4 . . 120.5 ?
    C5 C4 H4 . . 120.5 ?
    N1 C5 C4 . . 122.1(3) ?
    N1 C5 C6 . . 116.3(3) ?
    C4 C5 C6 . . 121.6(3) ?
    N2 C6 C5 . . 118.5(3) ?
    N2 C6 H6 . . 120.7 ?
    C5 C6 H6 . . 120.7 ?
    O1 C7 N3 . . 122.9(3) ?
    O1 C7 C8 . . 123.5(3) ?
    N3 C7 C8 . . 113.6(3) ?
    N4 C8 C9 . . 123.5(3) ?
    N4 C8 C7 . . 115.1(3) ?
    C9 C8 C7 . . 121.4(3) ?
    C8 C9 C10 . . 117.5(3) ?
    C8 C9 H9 . . 121.3 ?
    C10 C9 H9 . . 121.3 ?
    C11 C10 C9 . . 119.5(4) ?
    C11 C10 H10 . . 120.2 ?
    C9 C10 H10 . . 120.2 ?
    C10 C11 C12 . . 119.2(4) ?
    C10 C11 H11 . . 120.4 ?
    C12 C11 H11 . . 120.4 ?
    N4 C12 C11 . . 122.9(4) ?
    N4 C12 H12 . . 118.6 ?
    C11 C12 H12 . . 118.6 ?
    C1 N1 C5 . . 118.1(3) ?
    C1 N1 Cd1 . . 125.6(2) ?
    C5 N1 Cd1 . . 116.3(2) ?
    C6 N2 N3 . . 121.6(3) ?
    C6 N2 Cd1 . . 120.3(2) ?
    N3 N2 Cd1 . . 118.0(2) ?
    N2 N3 C7 . . 117.6(3) ?
    N2 N3 H3N . . 120(2) ?
    C7 N3 H3N . . 122(2) ?
    C8 N4 C12 . . 117.4(3) ?
    C7 O1 Cd1 . . 114.6(2) ?
    N2 Cd1 N1 . . 68.43(9) ?
    N2 Cd1 O1 . . 66.56(8) ?
    N1 Cd1 O1 . . 134.63(8) ?
    N2 Cd1 I1B . . 125.4(2) ?
    N1 Cd1 I1B . . 99.6(3) ?
    O1 Cd1 I1B . . 101.6(3) ?
    N2 Cd1 I2B . . 116.02(18) ?
    N1 Cd1 I2B . . 103.4(3) ?
    O1 Cd1 I2B . . 100.9(2) ?
    I1B Cd1 I2B . . 118.5(2) ?
    N2 Cd1 I2A . . 117.87(7) ?
    N1 Cd1 I2A . . 106.89(9) ?
    O1 Cd1 I2A . . 98.69(7) ?
    N2 Cd1 I1A . . 123.94(9) ?
    N1 Cd1 I1A . . 102.63(9) ?
    O1 Cd1 I1A . . 97.56(9) ?
    I2A Cd1 I1A . . 117.57(7) ?
loop_
    _geom_hbond_atom_site_label_D
    _geom_hbond_atom_site_label_H
    _geom_hbond_atom_site_label_A
    _geom_hbond_site_symmetry_A
    _geom_hbond_distance_DH
    _geom_hbond_distance_HA
    _geom_hbond_distance_DA
    _geom_hbond_angle_DHA
    N3 H3N I2A 2_556 0.87(4) 3.04(4) 3.866(3) 161(3)
_shelx_hkl_file
;
   2   0   0 4050.15   60.99
   4   0   0 3305.91   50.34
   6   0   0 2073.06   62.94
   8   0   0   26.24    3.19
   1   1   0   73.31    4.02
   2   1   0 1323.62   14.34
   3   1   0 3811.09   40.44
   4   1   0   62.55    1.79
   5   1   0  232.00    3.12
   6   1   0  303.87    6.95
   7   1   0  112.73    3.46
   8   1   0  199.30    4.99
   9   1   0   40.89    2.95
   0   2   0 1208.70   32.15
   1   2   0   15.06    0.66
   2   2   0 1453.91   15.74
   3   2   0  828.95   10.67
   4   2   0  213.84    3.41
   5   2   0 1059.33   12.16
   6   2   0  715.54   12.53
   7   2   0   17.48    1.73
   8   2   0   28.10    1.98
   9   2   0   60.63    4.17
   1   3   0 6620.49   77.10
   2   3   0   29.97    1.60
   3   3   012479.94  155.05
   4   3   0   67.98    2.26
   5   3   0  556.66    7.62
   6   3   0   23.23    1.53
   7   3   0  123.10    3.71
   8   3   0    1.44    1.26
   9   3   0  136.55    5.29
   0   4   0 3508.03   64.95
   1   4   0  917.77   10.21
   2   4   0 1492.76   17.92
   3   4   0  185.81    2.92
   4   4   0  706.46    8.28
   5   4   0  720.59   10.81
   6   4   0  283.22    5.32
   7   4   0    0.21    1.04
   8   4   0   36.22    2.25
   9   4   0   46.38    2.70
   1   5   0   11.15    1.03
   2   5   0  567.50    7.44
   3   5   0 2011.85   24.20
   4   5   0    5.59    2.21
   5   5   0   37.46    1.61
   6   5   0  143.07    3.43
   7   5   0   42.18    2.23
   8   5   0   57.11    2.74
   9   5   0   77.62    3.43
   0   6   013129.16  242.02
   1   6   0  100.37    2.23
   2   6   0 1274.87   14.26
   3   6   0  103.64    2.12
   4   6   0  588.17    8.00
   5   6   0    0.33    0.92
   6   6   0  958.68   14.37
   7   6   0   95.17    3.39
   8   6   0    7.60    1.62
   9   6   0    4.91    1.81
   1   7   0  479.74    7.46
   2   7   0  501.49    6.21
   3   7   0  639.88    8.95
   4   7   0  265.07    5.00
   5   7   0   84.77    2.54
   6   7   0   17.02    2.78
   7   7   0   21.39    1.58
   8   7   0   73.61    3.21
   9   7   0    5.16    3.49
   0   8   0  564.06   12.37
   1   8   0    0.31    0.58
   2   8   0   40.28    2.01
   3   8   0   25.29    1.29
   4   8   0   14.36    1.35
   5   8   0  125.36    3.30
   6   8   0  231.77    5.01
   7   8   0    3.79    1.24
   8   8   0    0.55    1.52
   1   9   0  207.86    5.44
   2   9   0   69.62    2.05
   3   9   0 1123.88   14.62
   4   9   0  216.18    5.06
   5   9   0   48.27    2.12
   6   9   0   23.43    2.28
   7   9   0   20.88    1.74
   8   9   0    1.35    1.66
   0  10   0   96.64    3.44
   1  10   0  338.24    5.40
   2  10   0  178.45    3.55
   3  10   0   13.55    1.20
   4  10   0   55.21    2.26
   5  10   0   43.73    2.12
   6  10   0    2.56    1.53
   7  10   0   37.64    2.76
   8  10   0    0.00    3.03
   1  11   0   84.52    2.29
   2  11   0   10.91    1.27
   3  11   0  208.28    4.63
   4  11   0    3.28    1.19
   5  11   0   10.06    1.49
   6  11   0    0.84    1.60
   7  11   0    0.99    1.60
   0  12   0   80.17    3.84
   1  12   0  201.98    3.95
   2  12   0   19.04    1.92
   3  12   0   -0.61    1.13
   4  12   0   -1.11    1.11
   5  12   0    3.59    1.40
   6  12   0   54.87    3.36
   7  12   0   22.45    4.85
   1  13   0   48.09    2.24
   2  13   0   43.14    2.36
   3  13   0   16.70    2.26
   4  13   0  124.75    3.79
   5  13   0   -0.24    1.61
   6  13   0    2.83    1.86
   0  14   0  116.61    4.88
   1  14   0   10.08    1.49
   2  14   0   46.70    2.85
   3  14   0    8.23    2.55
   4  14   0   19.06    2.13
   5  14   0   12.52    2.13
   1  15   0   67.63    2.78
   2  15   0   22.24    2.30
   3  15   0    5.91    2.54
   4  15   0   48.09    3.02
   5  15   0    6.83    2.73
   0  16   0   66.13    4.08
   1  16   0   32.43    2.25
   2  16   0   -0.89    2.22
   3  16   0    0.76    2.37
   4  16   0    1.82    2.28
   1  17   0   10.12    2.72
   2  17   0    6.83    4.25
  -9   0   1    4.10    2.43
  -7   0   1  132.05    4.84
  -5   0   1  289.58    5.68
  -3   0   1   90.13   10.68
  -1   0   1 1372.41   23.63
   1   0   1 6054.40  272.84
   3   0   1  811.21   18.56
   5   0   1    2.36    3.56
   7   0   1  619.12   13.62
   9   0   1   16.08    3.19
  -9   1   1   48.49    3.06
  -8   1   1   10.31    1.77
  -7   1   1   -0.08    1.13
  -6   1   1   -1.44    1.44
  -5   1   1  247.25    3.28
  -4   1   1  224.37    3.42
  -3   1   1 1323.54   23.94
  -2   1   1 2108.80   24.76
  -1   1   1  429.11    5.23
   0   1   1   25.36    0.96
   1   1   1  841.37   13.49
   2   1   1   98.77    1.57
   3   1   1 1731.14   22.30
   4   1   1 1179.12   15.02
   5   1   1    1.88    0.81
   6   1   1   43.29    1.80
   7   1   1   20.18    2.79
   8   1   1    6.00    1.77
   9   1   1   98.15    4.34
  -9   2   1   25.62    2.66
  -8   2   1    5.09    1.49
  -7   2   1    3.46    1.23
  -6   2   1  219.75    4.33
  -5   2   1  421.30    5.42
  -4   2   1   74.13    1.47
  -3   2   1  179.41    2.32
  -2   2   1 1723.52   18.61
  -1   2   1  136.90    1.85
   0   2   1 2029.78   23.85
   1   2   1 1722.27   20.23
   2   2   1  844.89   10.75
   3   2   1   28.09    0.75
   4   2   1   25.97    1.52
   5   2   1   73.70    2.26
   6   2   1  236.24    4.53
   7   2   1   44.58    2.50
   8   2   1    0.51    1.20
   9   2   1   -0.96    1.51
  -9   3   1    8.93    2.03
  -8   3   1    7.38    2.34
  -7   3   1   11.91    1.84
  -6   3   1   46.77    1.86
  -5   3   1  180.69    2.83
  -4   3   1  484.27    5.92
  -3   3   1  902.23   10.17
  -2   3   1 2647.78   28.36
  -1   3   1 1403.91   14.09
   0   3   1 1412.75   16.87
   1   3   1  724.99   10.53
   2   3   1   23.69    0.73
   3   3   1 1467.27   16.09
   4   3   1 2545.86   27.61
   5   3   1   93.96    2.38
   6   3   1  364.61    7.29
   7   3   1   23.59    2.52
   8   3   1   -1.22    1.22
   9   3   1    8.07    2.07
  -9   4   1    1.44    1.70
  -8   4   1    3.46    1.62
  -7   4   1  101.80    2.90
  -6   4   1  537.46    8.66
  -5   4   1   50.56    4.22
  -4   4   1   59.32    1.32
  -3   4   1   60.69    1.24
  -2   4   1    6.72    0.52
  -1   4   1   81.22    1.34
   0   4   1 5005.69   89.02
   1   4   1  839.27   13.71
   2   4   1   89.19    1.67
   3   4   1  155.93    2.58
   4   4   1   10.41    0.90
   5   4   1  141.55    3.15
   6   4   1  581.79    9.22
   7   4   1   93.27    3.22
   8   4   1    5.41    1.45
   9   4   1   27.00    2.39
  -9   5   1   19.95    2.16
  -8   5   1  154.55    4.55
  -7   5   1   21.33    1.54
  -6   5   1  169.61    3.82
  -5   5   1  258.16    4.81
  -4   5   1    0.37    0.72
  -3   5   1    7.32    0.77
  -2   5   1 1755.11   19.17
  -1   5   1 1087.17   12.13
   0   5   1  296.86    5.20
   1   5   1 1534.63   16.84
   2   5   1  516.32    6.83
   3   5   1  112.12    2.15
   4   5   1  174.19    3.61
   5   5   1   80.07    2.31
   6   5   1   40.50    1.80
   7   5   1   11.86    1.58
   8   5   1   64.89    2.87
   9   5   1   24.59    2.25
  -9   6   1    5.13    2.29
  -8   6   1    6.01    1.54
  -7   6   1   40.88    1.93
  -6   6   1  294.89    5.66
  -5   6   1  261.21    4.95
  -4   6   1  447.74    6.34
  -3   6   1   81.43    1.83
  -2   6   1 1410.52   15.70
  -1   6   1  261.49    4.60
   0   6   1 3936.10   52.58
   1   6   1 1693.39   18.67
   2   6   1 1209.48   21.93
   3   6   1  398.78    5.69
   4   6   1  250.23    5.60
   5   6   1   28.91    1.48
   6   6   1  460.37    8.12
   7   6   1  262.75    5.37
   8   6   1    9.22    1.62
   9   6   1    4.38    2.22
  -9   7   1   45.80    5.61
  -8   7   1   46.34    7.96
  -7   7   1   15.87    1.46
  -6   7   1   69.35    2.45
  -5   7   1   23.77    1.48
  -4   7   1  143.13    2.82
  -3   7   1 2037.46   24.79
  -2   7   1    0.43    0.70
  -1   7   1  441.12    7.82
   0   7   1    4.50    0.66
   1   7   1  144.51    2.36
   2   7   1  275.72    4.32
   3   7   1 2939.61   35.21
   4   7   1  268.31    5.07
   5   7   1   58.26    3.13
   6   7   1  195.38    5.82
   7   7   1    9.36    1.47
   8   7   1   40.17    2.41
   9   7   1   74.00    4.05
  -8   8   1    2.90    1.89
  -7   8   1   13.37    2.01
  -6   8   1    2.47    1.69
  -5   8   1  752.89   11.74
  -4   8   1  108.47    2.89
  -3   8   1  439.62    6.47
  -2   8   1  355.12    5.42
  -1   8   1   96.38    2.98
   0   8   1    2.76    0.64
   1   8   1  410.44    5.89
   2   8   1  293.64    4.75
   3   8   1   17.37    1.16
   4   8   1  107.41    2.91
   5   8   1  241.84    4.97
   6   8   1   34.90    1.88
   7   8   1    1.11    1.29
   8   8   1    4.33    1.54
  -8   9   1   32.38    3.20
  -7   9   1   59.45    3.18
  -6   9   1   19.77    1.60
  -5   9   1  154.28    4.36
  -4   9   1   44.96    1.99
  -3   9   1 1819.24   22.67
  -2   9   1  344.54    5.45
  -1   9   1 1202.70   14.08
   0   9   1  159.18    3.05
   1   9   1 1215.68   17.64
   2   9   1  110.77    2.57
   3   9   1 1824.88   22.71
   4   9   1  244.09    5.39
   5   9   1  279.24    5.61
   6   9   1    0.04    1.12
   7   9   1   39.36    2.16
   8   9   1    3.98    1.58
  -8  10   1    2.88    3.34
  -7  10   1   43.96    2.94
  -6  10   1  297.81    7.61
  -5  10   1   83.01    2.79
  -4  10   1  141.78    3.60
  -3  10   1   73.93    2.53
  -2  10   1  215.02    4.03
  -1  10   1    3.18    0.99
   0  10   1 2423.03   29.47
   1  10   1    4.02    1.80
   2  10   1  256.71    4.69
   3  10   1   76.70    2.51
   4  10   1   57.28    2.26
   5  10   1  117.28    3.38
   6  10   1  245.82    5.46
   7  10   1   18.55    1.83
  -7  11   1    0.72    1.74
  -6  11   1  130.03    4.95
  -5  11   1    5.77    1.73
  -4  11   1   -0.55    1.03
  -3  11   1    8.95    1.43
  -2  11   1  453.48    7.88
  -1  11   1   42.37    1.67
   0  11   1   30.47    2.48
   1  11   1   75.35    2.21
   2  11   1  295.29    6.34
   3  11   1    0.60    1.11
   4  11   1    7.02    1.26
   5  11   1   11.03    1.51
   6  11   1   38.26    2.18
   7  11   1    0.06    1.78
  -7  12   1    4.70    3.49
  -6  12   1  182.31    5.95
  -5  12   1   49.32    3.69
  -4  12   1  189.07    4.62
  -3  12   1   51.10    2.33
  -2  12   1  272.07    4.91
  -1  12   1   28.46    1.53
   0  12   1 1600.33   22.91
   1  12   1   65.14    2.11
   2  12   1  352.10    6.91
   3  12   1    7.52    1.62
   4  12   1  127.60    3.70
   5  12   1   39.05    2.34
   6  12   1  200.60    5.08
   7  12   1    9.71    3.79
  -6  13   1   12.80    2.26
  -5  13   1   21.35    2.41
  -4  13   1    0.92    1.93
  -3  13   1  648.12   10.92
  -2  13   1   95.73    2.69
  -1  13   1  196.15    4.58
   0  13   1    0.78    1.17
   1  13   1  176.91    4.28
   2  13   1   15.35    1.52
   3  13   1  593.90   16.23
   4  13   1    1.86    1.34
   5  13   1   16.34    2.08
   6  13   1   10.22    2.02
  -5  14   1  138.98   10.02
  -4  14   1    1.15    1.50
  -3  14   1   45.80    2.74
  -2  14   1    1.24    1.30
  -1  14   1   54.06    2.87
   0  14   1    2.23    1.24
   1  14   1   95.87    3.14
   2  14   1    5.08    1.24
   3  14   1   25.81    2.71
   4  14   1   -0.35    1.28
   5  14   1   51.99    3.23
  -5  15   1    5.16    2.58
  -4  15   1    3.09    1.73
  -3  15   1  262.24    6.87
  -2  15   1   34.79    3.38
  -1  15   1   90.73    3.16
   0  15   1    6.85    1.66
   1  15   1   54.13    2.56
   2  15   1   25.56    2.39
   3  15   1  265.11    5.90
   4  15   1    0.23    1.64
   5  15   1   39.58    4.25
  -4  16   1   32.61    3.79
  -3  16   1    1.19    2.26
  -2  16   1   36.67    3.53
  -1  16   1    5.44    1.69
   0  16   1  282.32    6.23
   1  16   1   13.60    2.35
   2  16   1   34.48    2.71
   3  16   1    0.86    2.44
  -2  17   1   38.07    5.46
  -1  17   1    4.12    1.91
   0  17   1    5.10    1.92
   1  17   1    7.35    2.07
   2  17   1   29.27    5.16
 -10   0   2    1.21    2.73
  -8   0   2    0.30    1.61
  -6   0   2 2076.93   39.99
  -4   0   2 2070.12   32.04
  -2   0   214693.02  255.57
   0   0   214963.93  282.10
   2   0   2 4827.50   97.89
   4   0   2  853.57   13.80
   6   0   2 1084.77   17.83
   8   0   2   28.66    3.19
  -9   1   2   50.27    2.67
  -8   1   2  319.38    9.50
  -7   1   2   73.08    2.75
  -6   1   2  880.20    9.06
  -5   1   2  109.35    2.16
  -4   1   2    6.41    0.74
  -3   1   2 1240.56   13.71
  -2   1   210575.84  123.60
  -1   1   2  612.35    7.44
   0   1   2 1111.82   13.10
   1   1   2 2280.35   29.47
   2   1   2  789.45    9.55
   3   1   2 2292.94   24.71
   4   1   2  357.71    4.49
   5   1   2  301.64    4.54
   6   1   2    7.78    1.16
   7   1   2   23.59    1.54
   8   1   2   95.50    4.10
   9   1   2   24.33    2.47
  -9   2   2  109.33    4.60
  -8   2   2    0.25    1.38
  -7   2   2   44.55    1.86
  -6   2   2  292.13    4.69
  -5   2   2 1549.60   17.36
  -4   2   2  450.82    5.18
  -3   2   2  975.66   10.93
  -2   2   2 1308.40   14.24
  -1   2   2 2733.04   31.89
   0   2   2 4992.25   53.06
   1   2   2 2212.82   34.11
   2   2   2  378.93    6.03
   3   2   2   43.23    0.94
   4   2   2  128.98    2.56
   5   2   2  550.57    8.72
   6   2   2  622.45   11.70
   7   2   2    0.49    1.18
   8   2   2    9.19    1.43
   9   2   2   10.06    2.03
  -9   3   2   57.74    3.05
  -8   3   2    1.12    1.38
  -7   3   2  135.57    3.32
  -6   3   2    0.11    0.96
  -5   3   2  248.67    3.61
  -4   3   2    0.44    0.54
  -3   3   2 8942.01   95.04
  -2   3   2   11.39    0.65
  -1   3   210619.01  123.51
   0   3   2  559.80    6.34
   1   3   2 4094.02   47.75
   2   3   2    4.00    0.64
   3   3   2 7438.11  108.78
   4   3   2  416.43    5.12
   5   3   2  364.23    7.04
   6   3   2   75.06    2.31
   7   3   2   55.88    2.49
   8   3   2    0.78    1.26
   9   3   2   97.22    3.59
  -9   4   2   88.61    4.70
  -8   4   2   26.78    2.07
  -7   4   2    3.84    1.14
  -6   4   2  297.53    5.48
  -5   4   2 1369.92   17.04
  -4   4   2 1045.10   11.89
  -3   4   2  873.38    9.26
  -2   4   2  346.23    3.94
  -1   4   2   71.36    1.28
   0   4   2 2840.34   30.45
   1   4   2 3508.98   37.46
   2   4   2  829.55   11.26
   3   4   2  274.52    4.01
   4   4   2  296.38    5.08
   5   4   2  289.27    5.15
   6   4   2  134.62    3.25
   7   4   2   82.81    3.07
   8   4   2   -0.11    1.24
   9   4   2    0.61    1.90
  -9   5   2   34.09    3.32
  -8   5   2  132.79    4.19
  -7   5   2    1.38    1.01
  -6   5   2  390.74    6.83
  -5   5   2   32.36    1.29
  -4   5   2    8.21    2.00
  -3   5   2  501.05    6.07
  -2   5   2 1797.34   19.61
  -1   5   2    1.59    0.61
   0   5   2  126.21    3.33
   1   5   2   81.61    1.94
   2   5   2  731.65   11.24
   3   5   2 1686.50   20.48
   4   5   2   34.90    1.95
   5   5   2   51.59    1.87
   6   5   2    1.28    1.03
   7   5   2   26.39    1.92
   8   5   2   66.06    2.94
   9   5   2   57.87    3.05
  -9   6   2    0.73    2.43
  -8   6   2    0.83    2.38
  -7   6   2    9.70    1.24
  -6   6   2  658.03   10.42
  -5   6   2   34.51    1.63
  -4   6   2  617.28    8.32
  -3   6   2  242.42    3.38
  -2   6   2 1075.91   12.16
  -1   6   2    2.78    1.13
   0   6   2 5475.52   58.44
   1   6   2 1385.83   18.35
   2   6   2 1016.02   12.77
   3   6   2  734.08    9.61
   4   6   2  190.08    3.88
   5   6   2  161.79    3.68
   6   6   2  535.50    8.86
   7   6   2  199.42    5.15
   8   6   2   12.17    1.69
   9   6   2    9.19    1.85
  -9   7   2    8.17    5.54
  -8   7   2   95.60    3.96
  -7   7   2   55.26    2.91
  -6   7   2  154.84    3.75
  -5   7   2  268.77    5.16
  -4   7   2   14.69    1.03
  -3   7   2  412.07    5.97
  -2   7   2 1934.56   21.38
  -1   7   2  767.12    9.06
   0   7   2  958.41   16.68
   1   7   2  904.89   10.76
   2   7   2  138.23    2.64
   3   7   2  232.96    3.88
   4   7   2  835.06   12.51
   5   7   2   26.39    1.60
   6   7   2    4.31    1.19
   7   7   2    4.56    1.20
   8   7   2   10.02    1.82
   9   7   2    0.22    1.93
  -8   8   2   18.56    2.24
  -7   8   2    0.84    1.48
  -6   8   2   69.51    2.48
  -5   8   2  143.15    3.51
  -4   8   2   42.30    1.56
  -3   8   2   96.22    2.28
  -2   8   2  578.06    8.03
  -1   8   2  260.53    6.19
   0   8   2  535.01    6.72
   1   8   2   99.66    2.86
   2   8   2   18.22    1.69
   3   8   2   11.96    1.17
   4   8   2   20.27    1.51
   5   8   2   56.54    2.20
   6   8   2  325.17    9.06
   7   8   2    6.92    1.28
   8   8   2    6.86    1.63
  -8   9   2    3.08    1.80
  -7   9   2   16.71    2.13
  -6   9   2    3.79    1.58
  -5   9   2    5.34    1.31
  -4   9   2   12.42    1.14
  -3   9   2  617.08    8.72
  -2   9   2  302.72    5.66
  -1   9   2  286.58    5.65
   0   9   2  374.59    5.12
   1   9   2    2.38    0.95
   2   9   2   61.47    2.41
   3   9   2  917.95   13.71
   4   9   2  585.77   11.06
   5   9   2   16.90    1.50
   6   9   2  177.57    4.36
   7   9   2    5.23    1.33
   8   9   2    2.56    1.63
  -8  10   2   15.32    4.25
  -7  10   2    9.43    1.98
  -6  10   2   12.51    1.94
  -5  10   2  132.14    4.55
  -4  10   2  150.86    3.77
  -3  10   2  215.19    4.08
  -2  10   2  286.53    4.90
  -1  10   2    4.28    1.01
   0  10   2   72.56    2.59
   1  10   2 1186.25   19.45
   2  10   2  104.09    3.27
   3  10   2  323.95    6.07
   4  10   2   16.84    1.48
   5  10   2    0.47    1.08
   6  10   2    2.32    1.29
   7  10   2  114.76    3.64
   8  10   2   -0.15    2.43
  -7  11   2    5.73    1.94
  -6  11   2    3.26    1.72
  -5  11   2  127.77    4.55
  -4  11   2   10.00    1.76
  -3  11   2   97.57    2.65
  -2  11   2    1.53    0.99
  -1  11   2  155.36    3.25
   0  11   2    4.07    1.10
   1  11   2  214.49    4.02
   2  11   2   31.06    1.55
   3  11   2  157.61    3.92
   4  11   2   12.32    1.63
   5  11   2   -1.05    1.34
   6  11   2    1.79    1.28
   7  11   2    1.37    2.10
  -7  12   2    6.07    3.79
  -6  12   2   20.45    2.51
  -5  12   2   62.59    3.35
  -4  12   2    3.66    1.53
  -3  12   2   34.50    1.80
  -2  12   2   75.15    2.31
  -1  12   2   -1.18    1.18
   0  12   2   93.81    3.66
   1  12   2  476.99    8.37
   2  12   2    1.56    1.12
   3  12   2  218.22    9.00
   4  12   2    2.58    1.24
   5  12   2   26.61    2.52
   6  12   2   47.18    3.02
   7  12   2   74.62    7.28
  -6  13   2    3.19    1.86
  -5  13   2   33.12    2.74
  -4  13   2   29.50    2.43
  -3  13   2    6.50    2.52
  -2  13   2  191.61    4.07
  -1  13   2   44.48    2.81
   0  13   2  108.22    3.26
   1  13   2    3.36    1.05
   2  13   2    1.21    1.62
   3  13   2   21.77    1.86
   4  13   2  234.52    6.72
   5  13   2    2.16    1.45
   6  13   2   26.60    2.18
  -5  14   2    5.87    2.00
  -4  14   2   22.94    2.28
  -3  14   2   12.36    3.09
  -2  14   2  108.93    4.30
  -1  14   2    0.24    1.32
   0  14   2   39.12    2.12
   1  14   2    1.13    1.26
   2  14   2   56.17    2.42
   3  14   2    2.64    1.30
   4  14   2   22.55    1.92
   5  14   2    7.99    1.77
  -5  15   2    9.86    2.88
  -4  15   2    0.80    1.65
  -3  15   2    6.36    2.46
  -2  15   2  134.95    4.71
  -1  15   2   80.12    3.78
   0  15   2   84.24    3.09
   1  15   2   52.75    2.98
   2  15   2    1.11    1.65
   3  15   2   -0.92    1.40
   4  15   2   91.11    5.08
  -3  16   2    8.40    2.96
  -2  16   2    2.40    2.26
  -1  16   2   13.11    3.52
   0  16   2   27.67    2.39
   1  16   2  102.59    4.14
   2  16   2   -0.17    1.86
   3  16   2   36.16    2.94
  -2  17   2    5.16    3.94
  -1  17   2    8.94    2.07
   0  17   2    2.96    1.82
   1  17   2   27.39    3.22
   2  17   2    7.28    3.94
  -9   0   3   25.02    3.64
  -7   0   3   48.41    2.78
  -5   0   3  980.49   16.13
  -3   0   3 2141.62   32.82
  -1   0   3   72.87    1.54
   1   0   314571.40  223.37
   3   0   3 5437.34   95.22
   5   0   3  747.79   12.49
   7   0   3  772.87   23.20
   9   0   3   74.16    5.31
  -9   1   3    0.72    1.46
  -8   1   3    9.88    1.67
  -7   1   3   55.47    1.82
  -6   1   3   71.28    1.58
  -5   1   3  783.18    8.63
  -4   1   3   26.65    1.07
  -3   1   3  218.17    2.98
  -2   1   3 2078.91   22.35
  -1   1   3  708.50    9.72
   0   1   3 1742.86   20.46
   1   1   3 1570.38   20.43
   2   1   3 1125.77   13.47
   3   1   3 1251.32   13.72
   4   1   3  564.87    6.65
   5   1   3    1.06    0.86
   6   1   3  314.31    6.39
   7   1   3    1.68    1.92
   8   1   3   15.68    1.93
   9   1   3   95.62    4.24
  -9   2   3   27.48    5.54
  -8   2   3  134.99    4.11
  -7   2   3   -0.89    0.89
  -6   2   3   -0.84    1.30
  -5   2   3  593.96    8.00
  -4   2   3 1269.30   15.59
  -3   2   3 1538.04   18.47
  -2   2   3 3109.52   33.24
  -1   2   3  103.02    1.73
   0   2   3  233.61    2.77
   1   2   3 3318.08   35.30
   2   2   3  948.66   19.49
   3   2   3 1103.80   14.50
   4   2   3  418.73    5.70
   5   2   3   -0.19    0.66
   6   2   3  284.72    6.03
   7   2   3  164.30    4.40
   8   2   3    2.09    1.25
   9   2   3   11.38    2.04
  -9   3   3    1.14    2.15
  -8   3   3  111.02    3.71
  -7   3   3   13.43    1.29
  -6   3   3  417.59    6.13
  -5   3   3   29.13    1.06
  -4   3   3   39.64    1.24
  -3   3   3  528.76    6.27
  -2   3   3 6617.98   70.26
  -1   3   3  692.47    7.77
   0   3   3 6507.81   69.23
   1   3   3  343.66    4.05
   2   3   3  757.01    9.34
   3   3   3  489.73    7.54
   4   3   3 3925.55  132.26
   5   3   3   61.53    1.92
   6   3   3  693.99   12.25
   7   3   3   -0.15    1.17
   8   3   3   26.59    2.01
   9   3   3    1.41    1.50
  -9   4   3    4.05    2.35
  -8   4   3   78.25    4.21
  -7   4   3   59.73    2.34
  -6   4   3   79.89    2.37
  -5   4   3    4.52    0.86
  -4   4   3   63.89    1.34
  -3   4   3   77.55    1.48
  -2   4   3 1365.42   15.03
  -1   4   3  163.32    3.77
   0   4   3 1596.21   17.35
   1   4   3  707.87    8.00
   2   4   3   17.65    1.81
   3   4   3  847.95   13.88
   4   4   3  225.70    4.40
   5   4   3  237.78    6.70
   6   4   3  487.25    9.23
   7   4   3  164.13    4.43
   8   4   3    3.37    1.36
   9   4   3   25.76    3.49
  -9   5   3   -1.37    2.15
  -8   5   3  127.91    4.34
  -7   5   3   45.60    1.96
  -6   5   3  389.08    6.76
  -5   5   3  570.96    8.09
  -4   5   3   91.93    1.76
  -3   5   3   60.51    1.21
  -2   5   3 2048.83   22.33
  -1   5   3 1362.06   16.53
   0   5   3 1409.16   15.56
   1   5   3 1464.23   17.15
   2   5   3  379.34    5.26
   3   5   3   84.31    2.17
   4   5   3  604.12   10.31
   5   5   3    0.06    0.91
   6   5   3   20.45    1.43
   7   5   3   10.89    2.25
   8   5   3    8.14    1.80
   9   5   3   37.01    2.59
  -9   6   3   22.78    3.10
  -8   6   3    1.66    2.79
  -7   6   3    2.70    1.45
  -6   6   3  197.57    5.14
  -5   6   3  477.98    6.87
  -4   6   3  449.26    6.36
  -3   6   3 1086.26   12.37
  -2   6   3  413.58    4.83
  -1   6   3    1.21    0.47
   0   6   3 2682.94   29.07
   1   6   3 4857.01   51.92
   2   6   3  651.23    8.57
   3   6   3 1189.04   26.99
   4   6   3  530.49    8.41
   5   6   3  127.29    3.15
   6   6   3  169.16    3.90
   7   6   3  274.78    6.36
   8   6   3    6.74    1.54
   9   6   3   27.90    2.76
  -9   7   3   10.50    2.55
  -8   7   3   13.84    2.12
  -7   7   3    0.95    1.40
  -6   7   3   27.21    2.13
  -5   7   3   77.71    2.41
  -4   7   3    6.78    0.92
  -3   7   3  931.51   12.01
  -2   7   3   16.15    0.88
  -1   7   3  137.74    2.32
   0   7   3  241.83    5.17
   1   7   3  118.41    2.09
   2   7   3  400.93    6.66
   3   7   3 1014.55   14.63
   4   7   3  373.64    6.49
   5   7   3   14.54    1.38
   6   7   3   74.36    2.54
   7   7   3    1.17    1.29
   8   7   3   38.36    2.41
  -8   8   3   27.46    3.54
  -7   8   3   34.57    2.51
  -6   8   3    3.40    1.45
  -5   8   3  674.68   10.68
  -4   8   3  181.35    3.41
  -3   8   3  885.30   11.64
  -2   8   3  689.10    8.41
  -1   8   3   30.52    1.23
   0   8   3   50.85    1.39
   1   8   3 1021.17   11.86
   2   8   3  267.25    4.35
   3   8   3  210.30    4.73
   4   8   3   52.87    2.08
   5   8   3  193.71    4.33
   6   8   3   12.43    1.45
   7   8   3   28.01    2.13
   8   8   3   -1.23    1.43
  -8   9   3   33.96    2.86
  -7   9   3   22.63    2.31
  -6   9   3   98.92    3.94
  -5   9   3   39.40    2.45
  -4   9   3   -0.79    0.83
  -3   9   3 1079.56   14.09
  -2   9   3  758.07   13.18
  -1   9   3  732.27   15.80
   0   9   3  433.12    6.15
   1   9   3  360.65    5.57
   2   9   3   13.04    1.09
   3   9   3  987.93   14.66
   4   9   3  380.59    6.88
   5   9   3  105.85    3.11
   6   9   3   67.87    2.61
   7   9   3    3.33    1.26
   8   9   3    0.51    1.54
  -8  10   3   -1.52    3.19
  -7  10   3    3.97    1.71
  -6  10   3  153.10    6.17
  -5  10   3   74.91    3.40
  -4  10   3  111.16    3.22
  -3  10   3   17.94    1.45
  -2  10   3    1.20    0.99
  -1  10   3    4.90    0.89
   0  10   3 1307.90   16.67
   1  10   3   12.59    1.22
   2  10   3  109.12    2.86
   3  10   3   47.96    2.09
   4  10   3    3.74    1.19
   5  10   3   63.34    2.51
   6  10   3  150.54    4.08
   7  10   3   13.73    1.77
  -7  11   3    2.09    1.74
  -6  11   3  190.90    6.03
  -5  11   3   32.95    2.60
  -4  11   3   -0.07    1.34
  -3  11   3    7.70    1.32
  -2  11   3  500.01    7.60
  -1  11   3   25.43    1.46
   0  11   3  130.12    2.93
   1  11   3  179.21    3.60
   2  11   3  245.28    5.55
   3  11   3    2.25    1.18
   4  11   3   61.38    2.46
   5  11   3   13.89    1.50
   6  11   3    0.93    1.28
   7  11   3    7.68    1.63
  -7  12   3   -3.03    3.03
  -6  12   3  111.87    4.67
  -5  12   3   94.20    4.12
  -4  12   3   65.74    3.30
  -3  12   3   85.50    2.97
  -2  12   3   96.03    2.62
  -1  12   3   18.40    1.57
   0  12   3  814.45   12.71
   1  12   3  195.74    3.91
   2  12   3  187.42    5.55
   3  12   3    0.92    1.38
   4  12   3   82.45    2.95
   5  12   3   12.69    1.59
   6  12   3  107.82    3.64
   7  12   3    9.05    3.11
  -6  13   3   14.66    2.31
  -5  13   3    3.82    2.00
  -4  13   3    0.60    1.58
  -3  13   3  376.28    7.39
  -2  13   3   50.76    2.33
  -1  13   3  115.80    4.05
   0  13   3   24.77    1.78
   1  13   3   25.33    1.53
   2  13   3   16.94    1.57
   3  13   3  166.54    4.66
   4  13   3   -0.72    1.28
   5  13   3   -0.24    1.31
   6  13   3   -0.18    1.49
  -5  14   3   96.84    4.30
  -4  14   3    1.80    2.58
  -3  14   3   66.68    4.34
  -2  14   3    0.10    1.46
  -1  14   3   19.77    2.04
   0  14   3   -0.73    1.23
   1  14   3   53.43    2.85
   2  14   3   -0.62    1.17
   3  14   3   18.98    1.74
   4  14   3    1.37    1.40
   5  14   3   58.48    2.88
  -5  15   3    0.76    2.43
  -4  15   3   -0.03    1.61
  -3  15   3  175.87    7.18
  -2  15   3   13.10    2.07
  -1  15   3   42.84    2.79
   0  15   3    3.30    1.60
   1  15   3   19.62    2.15
   2  15   3   46.07    2.94
   3  15   3  197.33    5.00
   4  15   3   -0.52    1.38
  -3  16   3   15.52    2.83
  -2  16   3   13.59    2.11
  -1  16   3    5.69    1.91
   0  16   3  152.14    5.02
   1  16   3   32.36    4.10
   2  16   3   13.98    2.29
   3  16   3   13.06    3.04
  -1  17   3    5.50    2.00
   0  17   3   10.78    2.61
   1  17   3    3.44    2.26
  -8   0   4   15.62    2.18
  -6   0   4  625.39   11.19
  -4   0   4  992.88   16.07
  -2   0   4   14.25    0.80
   0   0   4 9306.69  144.62
   2   0   4  862.29   55.03
   4   0   4  193.84    4.50
   6   0   4  602.89   12.98
   8   0   4    5.01    2.28
  -9   1   4   12.38    2.29
  -8   1   4  241.35    6.17
  -7   1   4   27.28    1.19
  -6   1   4  851.50   10.31
  -5   1   4    1.51    0.76
  -4   1   4   80.71    1.63
  -3   1   4 1005.32   11.29
  -2   1   4 1528.89   18.29
  -1   1   4  623.06    8.72
   0   1   4 1908.87   20.41
   1   1   4  149.72    3.34
   2   1   4  529.16   13.83
   3   1   4 1096.60   13.30
   4   1   4  288.54    4.16
   5   1   4   26.45    1.25
   6   1   4   33.79    1.59
   7   1   4    2.53    1.23
   8   1   4   22.21    2.20
   9   1   4   10.41    2.09
  -9   2   4  114.05    6.83
  -8   2   4   43.37    2.97
  -7   2   4   24.52    1.50
  -6   2   4  115.89    2.34
  -5   2   4  815.78    9.70
  -4   2   4  399.24    5.06
  -3   2   4 1002.25   11.28
  -2   2   4  132.01    2.62
  -1   2   4    2.42    0.62
   0   2   4 1795.58   19.26
   1   2   4  542.69    6.11
   2   2   4   19.93    1.10
   3   2   4  150.35    2.42
   4   2   4   -0.72    0.72
   5   2   4  281.15    4.90
   6   2   4  182.86    4.45
   7   2   4   22.27    2.44
   8   2   4    1.52    1.38
   9   2   4   -0.99    1.61
  -9   3   4   33.11    3.15
  -8   3   4    2.38    1.98
  -7   3   4   37.42    1.72
  -6   3   4   17.86    1.09
  -5   3   4   25.97    1.15
  -4   3   4   83.57    1.64
  -3   3   4 6562.31   76.50
  -2   3   4  536.34    6.35
  -1   3   4  872.10    9.72
   0   3   4  834.96    9.23
   1   3   4    6.09    0.45
   2   3   4  215.85    3.13
   3   3   4 2544.60   30.09
   4   3   4  729.86   10.39
   5   3   4   22.99    1.30
   6   3   4  114.62    3.43
   7   3   4   18.82    1.67
   8   3   4   10.19    1.32
   9   3   4   36.88    2.90
  -9   4   4   73.16    5.92
  -8   4   4    5.29    1.72
  -7   4   4   10.62    1.93
  -6   4   4  353.65    5.47
  -5   4   4  777.61    8.71
  -4   4   4   17.86    0.83
  -3   4   4 3564.82   38.36
  -2   4   4  634.10    8.18
  -1   4   4   25.74    0.80
   0   4   4 1064.44   11.78
   1   4   4 3023.05   32.40
   2   4   4  430.03    5.14
   3   4   4  562.14    7.33
   4   4   4    0.80    0.93
   5   4   4   46.57    1.75
   6   4   4    6.20    2.36
   7   4   4  114.45    3.60
   8   4   4    2.66    1.29
   9   4   4   12.81    1.88
  -9   5   4   -1.92    1.92
  -8   5   4  102.58    3.93
  -7   5   4   28.27    2.59
  -6   5   4  354.04    6.29
  -5   5   4  519.98    6.74
  -4   5   4    9.23    1.23
  -3   5   4    2.29    0.69
  -2   5   4  227.39    3.13
  -1   5   4  350.60    4.41
   0   5   4   76.30    1.66
   1   5   4  912.94   10.31
   2   5   4  645.85    7.53
   3   5   4  463.34    9.09
   4   5   4   69.11    2.23
   5   5   4    1.14    0.94
   6   5   4   14.57    1.90
   7   5   4    1.15    1.27
   8   5   4   34.71    2.30
   9   5   4   41.76    3.21
  -9   6   4    2.17    2.29
  -8   6   4   18.55    2.12
  -7   6   4   10.09    1.63
  -6   6   4  216.60    5.57
  -5   6   4  131.67    3.11
  -4   6   4  173.45    2.88
  -3   6   4  307.06    4.46
  -2   6   4   42.36    1.53
  -1   6   4  104.51    2.09
   0   6   4 2871.15   31.08
   1   6   4 2021.30   22.11
   2   6   4   64.97    2.46
   3   6   4 1454.35   20.13
   4   6   4   49.07    3.33
   5   6   4  253.65    5.45
   6   6   4  258.21    8.23
   7   6   4  110.64    3.81
   8   6   4    3.24    1.52
   9   6   4    8.04    3.49
  -9   7   4   16.68    3.94
  -8   7   4   58.94    3.22
  -7   7   4   75.34    3.35
  -6   7   4  279.08    6.77
  -5   7   4  291.29    5.58
  -4   7   4    0.25    0.79
  -3   7   4  607.81    7.46
  -2   7   4 1656.41   17.16
  -1   7   4  856.41    9.27
   0   7   4 1914.45   20.28
   1   7   4  384.89    4.98
   2   7   4    1.19    0.73
   3   7   4  103.22    2.66
   4   7   4  617.29    9.73
   5   7   4   11.57    1.29
   6   7   4  204.91    4.56
   7   7   4    3.86    1.44
   8   7   4    1.39    1.43
  -8   8   4   80.16    3.87
  -7   8   4    4.74    1.63
  -6   8   4    7.04    1.60
  -5   8   4   34.40    2.75
  -4   8   4  294.62    5.61
  -3   8   4   48.60    2.10
  -2   8   4 1222.11   14.06
  -1   8   4  192.57    3.45
   0   8   4  115.25    2.72
   1   8   4   17.88    1.29
   2   8   4  171.68    3.20
   3   8   4    5.53    1.18
   4   8   4   29.92    1.66
   5   8   4   34.80    2.17
   6   8   4  154.75    7.68
   7   8   4   -0.08    1.34
   8   8   4   11.44    1.85
  -8   9   4    3.64    1.93
  -7   9   4   -0.61    1.43
  -6   9   4   43.08    2.70
  -5   9   4   81.40    3.44
  -4   9   4   10.98    1.95
  -3   9   4  338.46    6.25
  -2   9   4  696.11   10.72
  -1   9   4   13.85    1.15
   0   9   4 1180.61   13.72
   1   9   4  100.48    2.39
   2   9   4  305.45    7.24
   3   9   4  300.57    5.65
   4   9   4 1065.88   15.87
   5   9   4   15.24    1.50
   6   9   4  260.69    5.59
   7   9   4    3.10    1.50
   8   9   4   14.10    2.37
  -8  10   4   30.33    5.01
  -7  10   4    6.99    1.79
  -6  10   4   63.43    3.60
  -5  10   4  213.75    6.03
  -4  10   4  198.86    4.58
  -3  10   4  595.29    9.98
  -2  10   4  284.05    4.85
  -1  10   4   -0.35    0.85
   0  10   4   99.36    2.51
   1  10   4 1176.60   15.90
   2  10   4   28.66    1.77
   3  10   4  530.75   15.76
   4  10   4   18.46    1.68
   5  10   4    2.92    1.17
   6  10   4   12.52    1.58
   7  10   4  124.17    3.80
  -7  11   4   42.62    3.08
  -6  11   4    1.97    1.75
  -5  11   4  277.92    8.81
  -4  11   4   30.90    2.31
  -3  11   4   23.26    1.73
  -2  11   4    1.59    1.10
  -1  11   4  374.97    9.31
   0  11   4    0.88    0.98
   1  11   4  601.54   11.41
   2  11   4   48.95    2.11
   3  11   4   39.24    2.01
   4  11   4   10.07    1.40
   5  11   4    1.59    1.17
   6  11   4    1.65    1.29
   7  11   4   -0.34    1.45
  -6  12   4    2.98    1.81
  -5  12   4   65.28    3.51
  -4  12   4   14.50    2.67
  -3  12   4  187.55    6.19
  -2  12   4  108.53    4.55
  -1  12   4   72.82    3.09
   0  12   4   47.68    1.89
   1  12   4  634.38   11.13
   2  12   4   23.62    1.70
   3  12   4  561.86   15.83
   4  12   4   21.77    1.72
   5  12   4   53.41    2.49
   6  12   4   19.90    1.91
  -6  13   4   19.86    2.57
  -5  13   4   59.06    3.43
  -4  13   4    5.14    1.72
  -3  13   4    6.37    1.47
  -2  13   4  229.80    8.80
  -1  13   4   21.05    1.91
   0  13   4  317.69    7.46
   1  13   4   51.02    2.17
   2  13   4   21.25    2.21
   3  13   4   15.47    1.66
   4  13   4  224.80    5.54
   5  13   4   -0.59    1.33
   6  13   4   84.28    4.10
  -5  14   4   11.23    2.36
  -4  14   4   69.86    3.57
  -3  14   4    5.07    1.46
  -2  14   4  244.02    6.62
  -1  14   4   12.14    1.86
   0  14   4   -0.50    1.55
   1  14   4   -0.05    1.53
   2  14   4   48.89    2.35
   3  14   4   -1.15    1.27
   4  14   4   53.80    2.65
   5  14   4    2.00    1.57
  -4  15   4   -1.09    1.54
  -3  15   4   14.24    2.78
  -2  15   4  135.48    4.84
  -1  15   4   51.48    2.98
   0  15   4  148.92    5.40
   1  15   4   60.08    3.81
   2  15   4    7.45    2.22
   3  15   4    0.70    1.38
   4  15   4  135.11    4.22
  -3  16   4   18.95    3.21
  -2  16   4   24.71    2.48
  -1  16   4   -0.13    1.62
   0  16   4   19.76    3.19
   1  16   4   98.03    5.04
   2  16   4   -0.63    2.24
   3  16   4   68.56    3.94
  -1  17   4   23.31    3.10
   0  17   4    0.85    2.24
   1  17   4   61.88    6.07
  -7   0   5   13.17    1.31
  -5   0   5  832.61   14.02
  -3   0   5 3771.26   57.21
  -1   0   5 1832.90   27.89
   1   0   511726.29  175.77
   3   0   5 7682.12  115.40
   5   0   5  288.74    6.86
   7   0   5  758.01   22.90
   9   0   5  123.30    7.13
  -8   1   5    5.54    2.35
  -7   1   5  215.16    3.14
  -6   1   5  107.20    2.26
  -5   1   5 2078.00   25.40
  -4   1   5   44.49    1.19
  -3   1   5  236.71    3.52
  -2   1   5  761.11    8.56
  -1   1   5 2878.27   33.93
   0   1   5 3202.89   31.66
   1   1   5 5170.61   54.96
   2   1   5   32.10    0.71
   3   1   5    5.21    0.92
   4   1   5 1303.30   14.47
   5   1   5   33.53    1.23
   6   1   5  281.98    5.87
   7   1   5   34.34    2.96
   8   1   5    8.66    1.74
   9   1   5   46.98    3.11
  -9   2   5   20.80    5.92
  -8   2   5  319.59    8.99
  -7   2   5    0.14    0.86
  -6   2   5  235.81    3.70
  -5   2   5  505.16    6.43
  -4   2   5 1703.23   17.36
  -3   2   5 1712.19   18.78
  -2   2   5 6273.86   66.68
  -1   2   5   15.41    0.71
   0   2   5  999.34   10.93
   1   2   5 2740.75   29.28
   2   2   5  256.17    3.94
   3   2   5  841.95   15.78
   4   2   5  752.24    9.60
   5   2   5   20.04    1.40
   6   2   5  102.20    5.29
   7   2   5  161.58    3.75
   8   2   5    0.76    1.39
   9   2   5   13.58    2.09
  -9   3   5    1.42    2.03
  -8   3   5   44.47    4.00
  -7   3   5    5.13    1.37
  -6   3   5  258.03    4.34
  -5   3   5   -0.82    0.94
  -4   3   5    2.63    0.59
  -3   3   5  223.66    3.07
  -2   3   5 3767.48   40.28
  -1   3   5   85.21    2.62
   0   3   5 8027.28   85.40
   1   3   5    5.77    0.65
   2   3   5  502.35    5.86
   3   3   5  446.26    9.38
   4   3   5 3784.05   44.50
   5   3   5    0.47    0.88
   6   3   5  843.51   14.47
   7   3   5    1.73    1.25
   8   3   5   24.39    1.92
   9   3   5   -0.11    1.60
  -9   4   5   -1.65    2.11
  -8   4   5  244.09    6.77
  -7   4   5    4.05    1.58
  -6   4   5    9.02    1.15
  -5   4   5   77.47    1.79
  -4   4   5  545.93    6.72
  -3   4   5  406.12    5.60
  -2   4   5 3246.61   34.90
  -1   4   5  286.34    3.65
   0   4   5  279.75    3.53
   1   4   5 2000.34   21.66
   2   4   5 1094.96   12.21
   3   4   5 1251.12   15.32
   4   4   5  561.04    8.62
   5   4   5  165.98    4.07
   6   4   5   75.62    2.95
   7   4   5  149.64    4.24
   8   4   5   -0.85    1.30
   9   4   5    6.78    1.62
  -9   5   5    7.40    3.87
  -8   5   5   55.31    2.94
  -7   5   5  128.94    4.14
  -6   5   5  414.88    7.22
  -5   5   5 1191.37   17.26
  -4   5   5    0.57    0.60
  -3   5   5  470.37    5.87
  -2   5   5 1439.47   16.01
  -1   5   5 1389.74   15.41
   0   5   5  977.83   11.03
   1   5   5 1839.35   20.09
   2   5   5   23.58    0.79
   3   5   5   31.56    1.45
   4   5   5  409.57    6.75
   5   5   5   45.58    1.81
   6   5   5  117.57    5.12
   7   5   5   12.35    1.88
   8   5   5    1.01    1.48
  -9   6   5   33.01    3.41
  -8   6   5    0.15    1.58
  -7   6   5    4.28    2.40
  -6   6   5   80.41    3.14
  -5   6   5  364.85    5.88
  -4   6   5  173.96    3.75
  -3   6   5 1551.35   17.38
  -2   6   5   36.83    1.24
  -1   6   5  111.85    1.96
   0   6   5 1389.18   15.50
   1   6   5 2737.54   29.68
   2   6   5  521.05    7.07
   3   6   5 1827.22   27.02
   4   6   5    6.52    1.45
   5   6   5   49.54    1.96
   6   6   5   28.82    1.94
   7   6   5  253.82    6.07
   8   6   5    1.39    1.53
  -9   7   5    2.28    3.19
  -8   7   5    3.89    1.66
  -7   7   5   19.22    2.42
  -6   7   5    2.81    1.91
  -5   7   5  459.79    7.90
  -4   7   5    5.00    1.50
  -3   7   5  173.48    2.83
  -2   7   5  120.45    3.10
  -1   7   5  309.21    4.23
   0   7   5  264.12    3.73
   1   7   5 1281.73   14.50
   2   7   5  257.38    4.11
   3   7   5   61.22    3.47
   4   7   5  163.42    3.67
   5   7   5   11.23    1.26
   6   7   5   63.71    2.36
   7   7   5   44.09    3.64
   8   7   5    4.75    1.56
  -8   8   5   47.04    3.11
  -7   8   5   -1.01    1.43
  -6   8   5   52.15    3.12
  -5   8   5  325.43    6.21
  -4   8   5  252.34    5.10
  -3   8   5  609.56   13.03
  -2   8   5  925.50   10.16
  -1   8   5  121.28    2.10
   0   8   5   66.78    1.46
   1   8   5  462.24    6.65
   2   8   5   76.44    2.25
   3   8   5   14.39    1.28
   4   8   5   96.79    2.80
   5   8   5   51.81    2.29
   6   8   5    1.50    1.16
   7   8   5   17.99    1.92
   8   8   5    1.87    1.59
  -8   9   5   23.91    3.77
  -7   9   5    1.74    1.66
  -6   9   5  157.72    5.10
  -5   9   5    0.25    1.40
  -4   9   5    1.52    1.13
  -3   9   5  408.31    7.23
  -2   9   5  449.17    6.68
  -1   9   5  136.79    3.28
   0   9   5  659.47    8.21
   1   9   5    0.79    0.84
   2   9   5    0.15    1.00
   3   9   5  493.07    8.32
   4   9   5  410.70    7.35
   5   9   5    3.82    1.17
   6   9   5   82.18    2.93
   7   9   5    5.35    1.58
   8   9   5   -1.82    2.28
  -8  10   5   31.85    5.16
  -7  10   5    2.12    1.59
  -6  10   5   58.53    4.33
  -5  10   5   10.46    1.77
  -4  10   5    2.10    1.19
  -3  10   5    1.38    1.11
  -2  10   5  127.95    3.33
  -1  10   5   20.32    1.12
   0  10   5  484.02    7.19
   1  10   5  111.11    2.68
   2  10   5   55.85    2.15
   3  10   5   11.31    1.32
   4  10   5  157.25    3.94
   5  10   5   45.57    2.21
   6  10   5   21.29    1.80
   7  10   5    3.51    2.58
  -7  11   5    5.30    2.79
  -6  11   5  109.36    4.52
  -5  11   5   44.98    3.05
  -4  11   5    7.36    2.30
  -3  11   5   -0.36    1.41
  -2  11   5  194.91    4.47
  -1  11   5  105.28    3.27
   0  11   5  100.86    3.66
   1  11   5   21.61    1.41
   2  11   5   60.28    2.34
   3  11   5   -0.11    1.16
   4  11   5   21.87    1.68
   5  11   5   11.66    1.54
   6  11   5    4.87    1.41
   7  11   5    8.53    2.47
  -6  12   5   33.04    2.87
  -5  12   5   42.33    2.91
  -4  12   5   27.36    2.00
  -3  12   5   64.87    2.65
  -2  12   5    1.75    1.23
  -1  12   5   21.45    1.98
   0  12   5  321.42    9.83
   1  12   5   16.38    5.87
   2  12   5  105.90    3.19
   3  12   5   10.32    1.51
   4  12   5   13.72    1.57
   5  12   5   16.96    1.72
   6  12   5   25.05    2.04
  -6  13   5    4.22    2.01
  -5  13   5    2.85    1.85
  -4  13   5    1.72    1.61
  -3  13   5  136.63    4.53
  -2  13   5    8.63    1.81
  -1  13   5   18.69    2.01
   0  13   5    3.39    1.57
   1  13   5   93.02    3.66
   2  13   5   20.43    1.71
   3  13   5   57.89    2.54
   4  13   5    4.50    1.47
   5  13   5    6.51    1.59
   6  13   5    0.43    1.97
  -5  14   5   38.45    3.91
  -4  14   5    0.09    1.65
  -3  14   5   52.91    3.15
  -2  14   5    7.52    1.91
  -1  14   5   50.81    2.88
   0  14   5    4.67    1.51
   1  14   5   25.02    2.73
   2  14   5   -0.37    1.21
   3  14   5    2.11    1.32
   4  14   5    2.51    1.47
   5  14   5   47.89    2.66
  -4  15   5    0.52    1.99
  -3  15   5   50.39    3.26
  -2  15   5    0.62    1.68
  -1  15   5   10.34    2.01
   0  15   5    2.96    1.85
   1  15   5   15.24    2.63
   2  15   5   48.44    2.70
   3  15   5   63.22    3.19
   4  15   5   -1.27    1.60
  -3  16   5    8.04    4.10
  -2  16   5    0.26    1.68
  -1  16   5   -0.07    1.66
   0  16   5   62.08    4.07
   1  16   5   25.11    4.55
   2  16   5    1.09    2.11
   3  16   5   22.12    2.72
  -8   0   6   96.43    4.69
  -6   0   6  251.21    4.79
  -4   0   6  153.20    3.54
  -2   0   6  822.17   11.43
   0   0   6 1153.04   17.76
   2   0   6   50.08    1.43
   4   0   6  921.91   18.12
   6   0   6   11.33    1.50
   8   0   6   24.72    3.19
  -8   1   6   51.85    2.41
  -7   1   6    6.84    1.31
  -6   1   6  236.18    4.19
  -5   1   6   54.82    1.61
  -4   1   6  214.91    3.48
  -3   1   6  157.27    2.36
  -2   1   6  403.05    4.84
  -1   1   6  119.96    2.25
   0   1   6  843.97   10.26
   1   1   6  229.41    3.13
   2   1   6 1818.48   19.63
   3   1   6   74.11    1.48
   4   1   6  203.29    3.57
   5   1   6   41.54    1.45
   6   1   6   26.67    2.51
   7   1   6   40.38    2.81
   8   1   6   25.34    3.79
   9   1   6    0.76    1.72
  -9   2   6   48.99    5.46
  -8   2   6   62.21    3.07
  -7   2   6   -0.48    1.08
  -6   2   6   32.84    1.33
  -5   2   6  195.65    3.12
  -4   2   6   23.26    0.82
  -3   2   6  438.81    4.92
  -2   2   6 1197.79   15.70
  -1   2   6 1333.61   22.50
   0   2   6   73.25    1.20
   1   2   6   63.99    1.13
   2   2   6   47.15    1.16
   3   2   6   35.71    1.09
   4   2   6  412.22    6.08
   5   2   6  414.52    6.69
   6   2   6   11.74    1.21
   7   2   6   15.32    1.72
   8   2   6    2.60    1.45
   9   2   6    0.00    1.72
  -9   3   6    2.43    2.15
  -8   3   6   -1.48    1.48
  -7   3   6   10.03    1.36
  -6   3   6    1.47    0.98
  -5   3   6  186.15    3.00
  -4   3   6    5.15    0.66
  -3   3   6  330.37    4.25
  -2   3   6  679.37    8.77
  -1   3   6   18.28    0.84
   0   3   6  459.14    5.38
   1   3   6 1555.05   16.93
   2   3   6  950.17   10.63
   3   3   6  183.82    3.22
   4   3   6  337.60    9.52
   5   3   6   82.38    2.67
   6   3   6  122.38    3.64
   7   3   6  193.35    4.26
   8   3   6    6.88    1.61
  -9   4   6   40.04    3.41
  -8   4   6   12.27    1.97
  -7   4   6   15.05    1.55
  -6   4   6   32.78    1.75
  -5   4   6  450.36    7.49
  -4   4   6  417.78    5.80
  -3   4   6  616.50    7.36
  -2   4   6  200.80    2.85
  -1   4   6  470.82    5.64
   0   4   6  553.65    6.47
   1   4   6  634.91    7.33
   2   4   6   43.22    0.99
   3   4   6  359.33    5.09
   4   4   6   42.52    2.32
   5   4   6  105.51    2.80
   6   4   6    1.00    1.09
   7   4   6  118.52    3.76
   8   4   6   15.89    1.52
  -9   5   6    7.20    2.37
  -8   5   6   30.82    3.01
  -7   5   6   84.31    3.35
  -6   5   6   19.93    1.42
  -5   5   6 1377.20   19.69
  -4   5   6  213.80    5.19
  -3   5   6   34.11    1.04
  -2   5   6    3.50    0.85
  -1   5   6  741.22    8.61
   0   5   6    6.50    0.62
   1   5   6 1787.73   19.59
   2   5   6  861.78    9.89
   3   5   6   13.20    1.88
   4   5   6   15.45    1.25
   5   5   6    1.67    1.00
   6   5   6   18.38    1.87
   7   5   6   25.09    2.95
   8   5   6   23.85    1.98
  -9   6   6    3.23    1.80
  -8   6   6   57.37    3.08
  -7   6   6   16.07    1.86
  -6   6   6   56.19    2.03
  -5   6   6    3.43    1.36
  -4   6   6    6.04    0.94
  -3   6   6  327.97    5.33
  -2   6   6  674.11    8.09
  -1   6   6  174.13    2.69
   0   6   6  300.56    4.03
   1   6   6 1732.35   19.13
   2   6   6   87.78    1.93
   3   6   6  950.41   13.76
   4   6   6  339.32    9.39
   5   6   6  140.97    3.39
   6   6   6   -0.24    1.37
   7   6   6   96.34    3.45
   8   6   6    4.83    1.58
  -8   7   6    6.58    1.77
  -7   7   6   98.88    3.85
  -6   7   6  220.19    5.81
  -5   7   6  145.03    3.30
  -4   7   6   47.03    2.01
  -3   7   6  465.26    6.82
  -2   7   6  944.04   12.31
  -1   7   6  349.08    4.70
   0   7   6 1047.65   12.08
   1   7   6  152.38    2.50
   2   7   6   54.60    1.89
   3   7   6   22.43    1.39
   4   7   6  568.79    9.15
   5   7   6   13.37    1.63
   6   7   6  182.81    4.82
   7   7   6   17.30    1.85
   8   7   6    3.86    1.58
  -8   8   6  159.63    5.45
  -7   8   6    3.61    1.82
  -6   8   6   63.80    4.24
  -5   8   6    1.42    1.13
  -4   8   6  474.98    7.91
  -3   8   6    2.41    1.10
  -2   8   6 2181.00   30.93
  -1   8   6  361.75    4.97
   0   8   6   84.09    1.85
   1   8   6   14.14    2.70
   2   8   6  157.18    3.49
   3   8   6   11.08    1.84
   4   8   6  431.15    7.48
   5   8   6  151.00    3.76
   6   8   6   29.45    1.85
   7   8   6    1.99    1.41
   8   8   6    1.39    1.59
  -8   9   6   -1.42    1.89
  -7   9   6    4.29    1.77
  -6   9   6   17.45    2.03
  -5   9   6  174.24    4.27
  -4   9   6    2.48    1.55
  -3   9   6   15.44    1.42
  -2   9   6  744.90    9.36
  -1   9   6   56.74    1.63
   0   9   6 1098.16   16.47
   1   9   6  350.74    5.76
   2   9   6  589.41    9.40
   3   9   6    0.35    1.00
   4   9   6  705.44   15.62
   5   9   6    4.10    1.25
   6   9   6  220.06    8.30
   7   9   6   23.92    2.15
  -7  10   6   12.54    2.20
  -6  10   6   54.49    3.11
  -5  10   6   88.30    3.72
  -4  10   6  164.15    4.11
  -3  10   6  226.60    4.91
  -2  10   6  282.24    5.55
  -1  10   6    5.05    1.01
   0  10   6   88.90    2.87
   1  10   6  562.34    8.15
   2  10   6   41.31    1.98
   3  10   6  270.02    5.42
   4  10   6   11.67    1.45
   5  10   6    2.49    1.18
   6  10   6    2.94    1.71
   7  10   6   75.03    3.41
  -7  11   6   58.21    3.73
  -6  11   6   -1.20    1.56
  -5  11   6  599.22   12.57
  -4  11   6   33.35    2.45
  -3  11   6  127.83    3.97
  -2  11   6   -0.85    1.01
  -1  11   6  317.40   13.09
   0  11   6   34.13    1.80
   1  11   6  909.96   14.66
   2  11   6   20.53    1.64
   3  11   6   11.91    1.43
   4  11   6    1.99    1.21
   5  11   6    6.30    1.38
   6  11   6    4.67    1.41
   7  11   6   13.80    4.40
  -6  12   6   -1.71    1.71
  -5  12   6   32.75    2.77
  -4  12   6   22.57    1.95
  -3  12   6  211.21    5.02
  -2  12   6  218.94    5.00
  -1  12   6   28.94    2.19
   0  12   6    1.19    1.73
   1  12   6  550.91   20.50
   2  12   6   35.38    2.00
   3  12   6  482.27    9.82
   4  12   6   58.48    2.57
   5  12   6   25.48    2.32
   6  12   6   -0.95    1.28
  -6  13   6   24.57    3.94
  -5  13   6   61.13    3.59
  -4  13   6   -0.77    1.27
  -3  13   6   24.46    1.94
  -2  13   6  156.37    5.07
  -1  13   6   36.02    2.54
   0  13   6  302.08    7.27
   1  13   6   76.87    6.25
   2  13   6    1.15    1.32
   3  13   6    1.01    1.28
   4  13   6  194.58    7.25
   5  13   6    0.51    1.38
  -5  14   6    6.12    2.30
  -4  14   6   80.74    4.13
  -3  14   6    6.78    1.89
  -2  14   6  404.15    9.39
  -1  14   6    7.14    1.79
   0  14   6   13.09    2.15
   1  14   6    0.21    1.25
   2  14   6   42.89    2.54
   3  14   6   -1.23    1.23
   4  14   6   88.00    3.35
   5  14   6    1.37    4.25
  -4  15   6    1.67    3.64
  -3  15   6    6.56    2.07
  -2  15   6   87.41    4.44
  -1  15   6   21.98    2.36
   0  15   6  168.35   14.48
   1  15   6   53.83    3.69
   2  15   6    9.60    1.78
   3  15   6    1.10    1.56
   4  15   6  102.52    6.37
  -3  16   6   43.68    5.92
  -2  16   6   19.01    2.42
  -1  16   6   -0.49    1.68
   0  16   6   -0.06    2.88
   1  16   6   79.15    4.55
   2  16   6    0.91    3.19
  -7   0   7   89.42    4.00
  -5   0   7  160.84    3.45
  -3   0   7 2384.39   31.90
  -1   0   7   86.70    3.98
   1   0   7 4010.99   73.39
   3   0   7 3159.67  203.88
   5   0   7   97.96    3.94
   7   0   7  430.57   14.71
  -8   1   7   -1.10    1.83
  -7   1   7  275.32    5.56
  -6   1   7   70.88    2.07
  -5   1   7 2657.32   32.17
  -4   1   7    2.28    0.72
  -3   1   7 1000.30   11.36
  -2   1   7  443.82    5.33
  -1   1   7 1995.86   25.88
   0   1   7 1773.49   21.12
   1   1   7 6844.27   80.17
   2   1   7  171.82    2.34
   3   1   7    3.44    0.88
   4   1   7  593.98    8.66
   5   1   7  102.15    2.42
   6   1   7  130.21    5.38
   7   1   7   85.48    3.65
   8   1   7   -1.27    1.27
  -9   2   7    2.58    3.03
  -8   2   7  346.49    9.02
  -7   2   7   11.97    1.35
  -6   2   7  403.46    6.27
  -5   2   7  102.71    2.42
  -4   2   7 1026.19   10.84
  -3   2   7  280.72    3.64
  -2   2   7 7288.15   96.04
  -1   2   7   39.94    1.29
   0   2   7    3.54    0.44
   1   2   7  771.47    8.64
   2   2   7  816.25   10.24
   3   2   7  721.81   11.36
   4   2   7  727.67    8.57
   5   2   7   -0.25    0.92
   6   2   7   30.47    1.72
   7   2   7   37.25    2.07
   8   2   7   -1.45    1.45
  -9   3   7   -1.67    3.03
  -8   3   7   -1.40    1.40
  -7   3   7    0.53    1.13
  -6   3   7  134.70    2.98
  -5   3   7    4.16    0.99
  -4   3   7   33.53    1.33
  -3   3   7  138.29    2.20
  -2   3   7 1795.78   21.81
  -1   3   7   40.03    1.20
   0   3   7 3637.46   38.92
   1   3   7  247.31    3.22
   2   3   7  161.31    2.30
   3   3   7    3.46    0.73
   4   3   7 1405.25   19.44
   5   3   7    0.91    1.05
   6   3   7  469.09   11.01
   7   3   7   30.20    1.74
   8   3   7   15.38    4.78
  -9   4   7   -0.15    2.88
  -8   4   7  249.40    6.44
  -7   4   7    0.71    1.16
  -6   4   7   95.91    2.80
  -5   4   7   62.42    1.96
  -4   4   7  538.28    7.58
  -3   4   7  372.88    5.47
  -2   4   7 4136.67   49.03
  -1   4   7  663.45    8.67
   0   4   7  969.30   10.92
   1   4   7  886.52   10.04
   2   4   7  658.54    7.66
   3   4   7  569.52    7.58
   4   4   7 1104.55   17.91
   5   4   7  108.48    3.23
   6   4   7    8.10    1.37
   7   4   7   26.25    3.11
   8   4   7    0.15    1.09
  -9   5   7   31.05    2.69
  -8   5   7    7.13    1.81
  -7   5   7  181.82    4.54
  -6   5   7  105.68    3.42
  -5   5   7 1432.14   18.28
  -4   5   7   81.71    2.12
  -3   5   7  517.36    7.28
  -2   5   7  283.03    4.40
  -1   5   7  975.07   11.14
   0   5   7  626.37    7.41
   1   5   7 1564.03   17.27
   2   5   7  293.58    4.33
   3   5   7    3.28    1.58
   4   5   7   87.13    2.48
   5   5   7   25.76    1.65
   6   5   7   69.23    2.69
   7   5   7   46.03    2.44
   8   5   7   15.44    1.56
  -9   6   7    7.97    2.30
  -8   6   7    9.10    1.88
  -7   6   7   38.00    2.51
  -6   6   7   38.63    1.73
  -5   6   7   95.36    3.24
  -4   6   7   19.51    1.25
  -3   6   7  646.95    8.92
  -2   6   7   18.18    1.76
  -1   6   7   31.83    1.25
   0   6   7  177.14    2.73
   1   6   7 1275.97   14.36
   2   6   7    6.07    1.38
   3   6   7  981.81   14.23
   4   6   7  144.47    3.34
   5   6   7    0.00    0.92
   6   6   7    8.79    1.45
   7   6   7  158.23    4.56
   8   6   7   21.04    2.04
  -8   7   7    1.78    1.75
  -7   7   7   12.91    2.61
  -6   7   7    3.28    1.05
  -5   7   7  651.32   10.58
  -4   7   7   73.69    3.07
  -3   7   7   11.11    1.31
  -2   7   7  112.95    3.14
  -1   7   7  344.27    5.27
   0   7   7  377.67    5.01
   1   7   7 1927.78   21.35
   2   7   7  287.22    6.61
   3   7   7   -0.80    1.73
   4   7   7  143.72    3.48
   5   7   7   50.06    2.28
   6   7   7   19.79    1.76
   7   7   7   82.22    3.27
   8   7   7    0.74    1.52
  -8   8   7   82.21    3.97
  -7   8   7   21.73    3.23
  -6   8   7   59.57    3.01
  -5   8   7   25.66    1.54
  -4   8   7  181.94    4.24
  -3   8   7   33.02    1.51
  -2   8   7  793.47   10.78
  -1   8   7  443.67    6.58
   0   8   7    4.32    0.90
   1   8   7    1.38    0.84
   2   8   7   49.92    1.88
   3   8   7   74.58    3.24
   4   8   7  110.13    3.41
   5   8   7  101.09    3.03
   6   8   7    2.61    1.26
   7   8   7    5.35    2.14
  -8   9   7    3.45    2.40
  -7   9   7    0.99    1.54
  -6   9   7   56.10    3.39
  -5   9   7   10.27    1.46
  -4   9   7   40.13    1.81
  -3   9   7   78.68    2.82
  -2   9   7  250.73    4.50
  -1   9   7   86.22    2.31
   0   9   7  156.31    3.69
   1   9   7    7.91    1.08
   2   9   7   15.05    1.33
   3   9   7    3.10    1.10
   4   9   7   73.64    2.58
   5   9   7   19.62    1.64
   6   9   7   50.96    4.72
   7   9   7   47.86    3.63
  -7  10   7    2.22    2.49
  -6  10   7    4.65    1.80
  -5  10   7    8.92    1.52
  -4  10   7    1.82    1.14
  -3  10   7    4.48    1.23
  -2  10   7  386.04    7.00
  -1  10   7  328.79    6.33
   0  10   7   34.86    2.10
   1  10   7   14.57    1.57
   2  10   7  118.05    3.22
   3  10   7   26.39    1.81
   4  10   7  328.62    6.39
   5  10   7   19.18    1.67
   6  10   7   -0.78    1.22
   7  10   7    0.14    1.93
  -7  11   7    3.40    2.40
  -6  11   7   20.95    2.36
  -5  11   7   29.76    2.65
  -4  11   7   79.95    2.96
  -3  11   7    2.37    1.20
  -2  11   7    5.29    1.18
  -1  11   7    1.43    1.11
   0  11   7   36.08    1.91
   1  11   7    5.72    1.76
   2  11   7  442.40    9.17
   3  11   7   -0.62    1.07
   4  11   7    0.39    1.17
   5  11   7    1.54    1.18
   6  11   7    2.32    1.40
  -6  12   7    9.15    2.10
  -5  12   7    7.32    1.97
  -4  12   7    4.79    2.71
  -3  12   7    9.91    1.54
  -2  12   7   49.88    4.27
  -1  12   7  144.89    5.99
   0  12   7   58.54    3.68
   1  12   7    8.43    1.61
   2  12   7    2.12    1.38
   3  12   7    3.12    1.52
   4  12   7   96.43    3.27
   5  12   7   30.42    2.08
   6  12   7    1.17    3.14
  -5  13   7   23.92    2.54
  -4  13   7   29.29    2.87
  -3  13   7   46.79    2.46
  -2  13   7    3.66    1.69
  -1  13   7    0.93    1.42
   0  13   7    3.13    1.98
   1  13   7  149.63    5.84
   2  13   7   21.20    1.94
   3  13   7    4.45    1.45
   4  13   7    3.36    1.89
   5  13   7   18.60    2.00
  -5  14   7    0.15    2.58
  -4  14   7    8.90    2.26
  -3  14   7    4.56    1.92
  -2  14   7    5.61    1.98
  -1  14   7  170.31    5.43
   0  14   7    8.34    2.25
   1  14   7    1.25    1.38
   2  14   7    0.67    1.26
   3  14   7   -1.19    1.40
   4  14   7   -0.18    1.56
  -3  15   7    7.38    2.13
  -2  15   7    2.28    1.92
  -1  15   7   -0.67    1.61
   0  15   7    6.45    2.15
   1  15   7   46.10    3.59
   2  15   7   67.21    4.55
   3  15   7    4.97    1.72
  -2  16   7    7.97    2.73
  -1  16   7    9.04    2.57
   0  16   7   11.39    2.68
   1  16   7    8.58    2.63
  -8   0   8   32.35    3.09
  -6   0   8   33.45    2.40
  -4   0   8   26.68    1.66
  -2   0   8 2348.07   35.96
   0   0   8  183.58    3.54
   2   0   8  555.16    9.13
   4   0   8 1406.89   27.08
   6   0   8   16.23    2.43
   8   0   8   64.00    4.70
  -8   1   8    4.22    1.56
  -7   1   8    2.74    1.17
  -6   1   8   20.81    1.49
  -5   1   8   56.25    1.82
  -4   1   8 1066.08   13.61
  -3   1   8   59.78    1.33
  -2   1   8  164.62    2.77
  -1   1   8    0.01    0.48
   0   1   8   30.31    0.80
   1   1   8  686.50    7.81
   2   1   8 2139.58   23.12
   3   1   8    9.22    0.72
   4   1   8   33.02    1.53
   5   1   8   92.14    2.29
   6   1   8    8.98    1.23
   7   1   8  112.08    4.29
   8   1   8   30.03    2.47
  -9   2   8    4.25    3.19
  -8   2   8   83.97    4.53
  -7   2   8  129.31    3.55
  -6   2   8    6.47    1.45
  -5   2   8   95.98    2.38
  -4   2   8   99.95    2.61
  -3   2   8   14.04    0.89
  -2   2   8 1153.35   14.37
  -1   2   8 3101.88   41.46
   0   2   8   74.62    1.24
   1   2   8  387.22    4.68
   2   2   8  278.57    3.86
   3   2   8   78.43    1.74
   4   2   8  491.88    7.45
   5   2   8  574.46   11.36
   6   2   8    3.86    1.66
   7   2   8    2.22    2.50
   8   2   8    8.04    1.82
  -9   3   8   -0.30    2.73
  -8   3   8   -1.72    2.03
  -7   3   8    3.68    1.24
  -6   3   8    2.95    1.09
  -5   3   8  442.29    6.64
  -4   3   8   -0.60    1.29
  -3   3   8   63.25    1.68
  -2   3   8   72.53    1.79
  -1   3   8   60.49    1.61
   0   3   8  809.34    9.20
   1   3   8 2727.23   27.09
   2   3   8   62.09    1.25
   3   3   8   11.08    1.08
   4   3   8   71.12    2.12
   5   3   8  366.56    6.22
   6   3   8   70.29    2.33
   7   3   8  238.86    7.26
   8   3   8   -1.39    1.39
  -9   4   8    3.00    4.32
  -8   4   8    5.60    1.87
  -7   4   8  132.97    3.61
  -6   4   8  105.59    2.98
  -5   4   8   36.01    1.84
  -4   4   8  258.01    4.33
  -3   4   8   58.84    2.21
  -2   4   8   11.48    0.93
  -1   4   8 1653.57   20.25
   0   4   8  313.06    4.05
   1   4   8   14.19    0.75
   2   4   8   13.41    0.92
   3   4   8  133.38    2.94
   4   4   8   25.71    1.65
   5   4   8  169.58    4.25
   6   4   8   37.00    2.22
   7   4   8    4.79    1.22
   8   4   8   13.86    2.15
  -9   5   8    5.84    2.29
  -8   5   8    7.74    1.77
  -7   5   8   79.38    2.78
  -6   5   8    2.26    1.07
  -5   5   8  628.11    9.03
  -4   5   8  506.24    7.37
  -3   5   8  155.71    3.03
  -2   5   8  363.03    5.45
  -1   5   8  516.49    7.15
   0   5   8  103.80    1.84
   1   5   8 1367.15   15.25
   2   5   8 1460.94   17.88
   3   5   8    6.55    1.06
   4   5   8  166.47    5.93
   5   5   8   35.19    1.91
   6   5   8    0.20    1.15
   7   5   8   96.89    3.46
   8   5   8   36.16    2.09
  -8   6   8   39.99    2.71
  -7   6   8   51.28    2.61
  -6   6   8    4.33    1.20
  -5   6   8   22.84    1.65
  -4   6   8   15.19    1.26
  -3   6   8  273.43    4.56
  -2   6   8  926.95   12.14
  -1   6   8  147.82    2.83
   0   6   8    3.11    0.70
   1   6   8  642.61    7.73
   2   6   8  109.68    2.64
   3   6   8  852.97   12.62
   4   6   8  796.33   12.06
   5   6   8   64.98    2.56
   6   6   8    0.54    1.21
   7   6   8   69.88    3.02
   8   6   8   27.42    1.98
  -8   7   8    0.95    1.75
  -7   7   8   25.33    2.22
  -6   7   8   30.89    3.00
  -5   7   8  135.44    3.60
  -4   7   8  368.46    6.73
  -3   7   8  205.21    3.83
  -2   7   8   22.00    1.30
  -1   7   8  144.47    2.90
   0   7   8  192.78    3.46
   1   7   8   18.45    1.05
   2   7   8  290.01    5.25
   3   7   8   -0.56    1.01
   4   7   8   29.48    1.65
   5   7   8   25.66    1.80
   6   7   8   43.87    2.41
   7   7   8    9.62    1.63
   8   7   8    2.83    2.14
  -8   8   8  149.97    5.28
  -7   8   8   43.02    2.86
  -6   8   8  125.39    3.28
  -5   8   8   10.42    1.49
  -4   8   8  459.99    8.12
  -3   8   8   41.98    1.98
  -2   8   8 1767.10   22.19
  -1   8   8  483.09    7.09
   0   8   8  180.78    3.42
   1   8   8  170.21    4.03
   2   8   8  297.27    5.49
   3   8   8   55.36    2.10
   4   8   8  328.78    8.60
   5   8   8  161.34    4.01
   6   8   8    4.48    1.45
   7   8   8    3.16    1.58
  -8   9   8    4.10    3.64
  -7   9   8   -1.39    1.49
  -6   9   8   11.09    1.92
  -5   9   8  159.46    3.73
  -4   9   8   -1.16    1.16
  -3   9   8    0.31    1.29
  -2   9   8  168.40    3.50
  -1   9   8   35.14    1.58
   0   9   8  961.03   15.44
   1   9   8  507.74    9.85
   2   9   8   69.13    3.79
   3   9   8    2.69    1.17
   4   9   8  223.48    4.87
   5   9   8   21.54    1.70
   6   9   8  113.83    3.95
   7   9   8   52.31    2.92
  -7  10   8   37.33    2.96
  -6  10   8   45.37    3.00
  -5  10   8   -0.03    1.83
  -4  10   8   94.16    4.18
  -3  10   8  144.23    3.41
  -2  10   8  234.65    4.47
  -1  10   8   81.30    2.35
   0  10   8   72.60    2.49
   1  10   8   60.89    3.24
   2  10   8   13.40    1.60
   3  10   8  305.95    9.98
   4  10   8   10.22    1.49
   5  10   8    4.15    1.22
   6  10   8    4.59    1.59
   7  10   8   13.80    3.94
  -7  11   8   60.82    6.37
  -6  11   8    2.53    1.77
  -5  11   8  404.76   12.29
  -4  11   8   26.23    1.93
  -3  11   8   99.51    3.21
  -2  11   8   41.13    2.07
  -1  11   8  252.20    8.35
   0  11   8    2.03    1.97
   1  11   8  483.21    9.88
   2  11   8   76.43    3.22
   3  11   8    2.94    1.42
   4  11   8   22.92    1.84
   5  11   8    3.62    1.33
   6  11   8    3.54    1.48
  -6  12   8    4.86    1.92
  -5  12   8    6.62    1.99
  -4  12   8   32.20    2.16
  -3  12   8  142.43    4.05
  -2  12   8  167.41    5.16
  -1  12   8    1.41    1.37
   0  12   8    7.22    1.52
   1  12   8  312.32    7.31
   2  12   8   14.70    1.80
   3  12   8  226.04    6.00
   4  12   8   63.72    3.09
   5  12   8   16.78    1.79
  -5  13   8   56.03    4.88
  -4  13   8   23.20    2.11
  -3  13   8   14.62    1.77
  -2  13   8   50.51    3.04
  -1  13   8   24.65    3.52
   0  13   8  145.60    4.59
   1  13   8   88.99    3.51
   2  13   8    4.14    2.91
   3  13   8    0.19    1.38
   4  13   8   38.71    6.59
   5  13   8    2.88    3.19
  -4  14   8   61.98    3.04
  -3  14   8   -0.76    1.67
  -2  14   8  343.73   14.31
  -1  14   8    0.40    1.65
   0  14   8    9.11    6.14
   1  14   8   -1.26    1.26
   2  14   8   33.41    2.43
   3  14   8    1.56    1.37
   4  14   8   64.97    3.32
  -3  15   8    3.81    2.05
  -2  15   8   24.83    2.54
  -1  15   8    8.47    2.46
   0  15   8  104.86    5.24
   1  15   8   27.45    3.22
   2  15   8   -1.35    1.35
   3  15   8    6.07    2.58
  -1  16   8   -1.37    3.19
  -7   0   9  210.54    7.89
  -5   0   9   -0.21    2.88
  -3   0   9  881.44   14.41
  -1   0   9  716.04   34.84
   1   0   9  876.61   24.72
   3   0   9  920.92   18.12
   5   0   9    0.22    1.06
   7   0   9   60.82    4.40
  -8   1   9    0.68    1.76
  -7   1   9  109.53    2.94
  -6   1   9   33.16    1.72
  -5   1   9 1509.28   21.59
  -4   1   9   64.21    1.82
  -3   1   9  450.04    5.78
  -2   1   9  548.60    6.74
  -1   1   9  988.08   17.67
   0   1   9  703.83    8.07
   1   1   9 2793.89   30.04
   2   1   9   19.67    0.75
   3   1   9    8.99    0.76
   4   1   9  115.49    2.54
   5   1   9   20.09    1.41
   6   1   9    8.41    1.22
   7   1   9   74.83    3.48
   8   1   9    0.41    1.49
  -9   2   9    0.21    2.22
  -8   2   9  231.59    5.27
  -7   2   9   60.62    2.49
  -6   2   9  213.16    4.62
  -5   2   9   17.74    1.26
  -4   2   9  545.25    7.68
  -3   2   9  131.27    2.58
  -2   2   9 2106.49   25.48
  -1   2   9   80.39    1.82
   0   2   9  152.52    2.23
   1   2   9   32.00    0.90
   2   2   9  165.27    2.62
   3   2   9  187.19    3.07
   4   2   9  302.80    5.04
   5   2   9   87.35    2.74
   6   2   9   11.39    1.37
   7   2   9    0.00    1.39
   8   2   9   -0.15    1.50
  -9   3   9    1.28    1.88
  -8   3   9   24.57    3.72
  -7   3   9    2.33    2.56
  -6   3   9   62.59    3.24
  -5   3   9    4.02    1.01
  -4   3   9  274.15    4.52
  -3   3   9   54.36    1.84
  -2   3   9   86.03    4.27
  -1   3   9  113.45    2.29
   0   3   9 1382.80   15.31
   1   3   9  231.67    3.13
   2   3   9   45.84    1.26
   3   3   9   14.24    0.94
   4   3   9  240.03    5.02
   5   3   9   46.15    2.04
   6   3   9  348.15    7.12
   7   3   9   34.36    2.07
   8   3   9    1.54    1.55
  -9   4   9   -2.03    2.03
  -8   4   9  165.02    6.53
  -7   4   9   -0.78    2.33
  -6   4   9   74.74    2.28
  -5   4   9   17.78    1.92
  -4   4   9  240.69    4.18
  -3   4   9  387.19    5.82
  -2   4   9 3651.04   43.61
  -1   4   9   34.17    1.31
   0   4   9  116.30    2.27
   1   4   9  554.52    6.66
   2   4   9  151.88    2.66
   3   4   9  247.25    4.51
   4   4   9  745.88   15.83
   5   4   9    0.06    0.92
   6   4   9    8.14    1.15
   7   4   9   -0.20    1.16
   8   4   9    5.11    1.71
  -8   5   9    3.46    1.84
  -7   5   9   96.67    3.37
  -6   5   9    1.40    1.08
  -5   5   9  648.39    9.27
  -4   5   9  440.22    6.65
  -3   5   9  243.25    4.19
  -2   5   9  130.67    2.72
  -1   5   9   89.80    2.12
   0   5   9    0.94    0.69
   1   5   9  756.30    8.86
   2   5   9  602.67    8.04
   3   5   9    3.98    1.10
   4   5   9    4.37    1.08
   5   5   9    3.37    1.15
   6   5   9   -0.21    1.42
   7   5   9    6.44    1.30
   8   5   9    7.95    1.67
  -8   6   9    0.16    1.98
  -7   6   9   91.78    6.86
  -6   6   9   20.33    1.60
  -5   6   9    1.21    1.15
  -4   6   9    5.62    1.59
  -3   6   9  159.51    3.23
  -2   6   9    9.13    1.05
  -1   6   9  148.34    2.93
   0   6   9   12.45    0.96
   1   6   9   92.13    1.86
   2   6   9   29.22    2.52
   3   6   9  325.20    5.77
   4   6   9  332.04    6.04
   5   6   9   17.10    1.65
   6   6   9   33.61    2.16
   7   6   9   16.71    1.89
   8   6   9   11.51    1.98
  -8   7   9   -0.70    1.75
  -7   7   9    1.31    1.43
  -6   7   9   40.30    2.11
  -5   7   9  314.20    6.19
  -4   7   9   56.64    1.99
  -3   7   9   18.00    1.31
  -2   7   9  512.58    7.51
  -1   7   9  241.13    4.16
   0   7   9  362.03    5.53
   1   7   9 1543.21   21.55
   2   7   9  205.71    4.14
   3   7   9    7.14    1.14
   4   7   9   81.18    2.58
   5   7   9   38.01    2.20
   6   7   9   10.84    1.65
   7   7   9  109.94    3.88
  -8   8   9   50.64    4.02
  -7   8   9   73.13    4.65
  -6   8   9   29.58    1.76
  -5   8   9   68.61    2.98
  -4   8   9   90.04    3.11
  -3   8   9    4.57    1.08
  -2   8   9   83.24    2.36
  -1   8   9  779.79   10.66
   0   8   9    1.00    0.94
   1   8   9  128.49    3.73
   2   8   9   -0.64    1.06
   3   8   9   -0.95    0.95
   4   8   9   38.27    1.89
   5   8   9  165.35    4.07
   6   8   9    5.55    1.56
   7   8   9   -1.03    1.50
  -7   9   9   10.79    2.13
  -6   9   9    3.58    1.37
  -5   9   9   14.65    1.51
  -4   9   9   88.90    2.97
  -3   9   9  113.95    3.37
  -2   9   9   30.55    1.80
  -1   9   9   25.16    1.65
   0   9   9   82.65    2.82
   1   9   9  323.04    7.54
   2   9   9  156.14    5.70
   3   9   9   32.35    1.78
   4   9   9    1.63    1.15
   5   9   9   61.76    2.54
   6   9   9    7.40    2.17
   7   9   9   83.57    6.83
  -7  10   9   16.38    2.42
  -6  10   9    2.44    1.73
  -5  10   9   30.76    2.12
  -4  10   9    0.54    1.16
  -3  10   9  101.73    3.24
  -2  10   9  581.41    9.83
  -1  10   9  100.30    2.68
   0  10   9    3.78    3.72
   1  10   9   88.76    5.07
   2  10   9   27.01    2.50
   3  10   9   28.36    2.04
   4  10   9  310.15    6.83
   5  10   9    9.46    1.46
   6  10   9   -0.80    1.47
  -6  11   9   -0.51    1.88
  -5  11   9   11.01    1.80
  -4  11   9  268.65    5.96
  -3  11   9    2.68    1.16
  -2  11   9  162.98    4.10
  -1  11   9   20.83    1.62
   0  11   9   64.08    2.90
   1  11   9    8.99    1.88
   2  11   9  455.39    9.56
   3  11   9    9.08    1.82
   4  11   9   34.42    2.40
   5  11   9   -1.23    1.35
   6  11   9    2.43    3.64
  -6  12   9    4.99    2.50
  -5  12   9    1.68    1.57
  -4  12   9    4.13    1.52
  -3  12   9    0.64    1.43
  -2  12   9   74.67    3.44
  -1  12   9   69.67    3.21
   0  12   9   16.31    1.92
   1  12   9   14.88    2.72
   2  12   9   27.85    2.20
   3  12   9    0.64    1.29
   4  12   9  135.20    4.88
   5  12   9   36.81    2.61
  -5  13   9   13.06    2.33
  -4  13   9   46.13    2.63
  -3  13   9   22.90    2.39
  -2  13   9   22.53    2.24
  -1  13   9    1.71    1.72
   0  13   9    1.66    1.45
   1  13   9  156.49    4.88
   2  13   9   26.56    2.29
   3  13   9   -0.10    1.41
   4  13   9    3.41    1.80
  -4  14   9    4.47    1.66
  -3  14   9    2.13    1.96
  -2  14   9   12.79    2.21
  -1  14   9  263.35    8.74
   0  14   9   13.88    2.52
   1  14   9   46.98    4.32
   2  14   9    1.28    1.41
   3  14   9    4.37    1.72
  -3  15   9    6.68    2.87
  -2  15   9   11.61    3.16
  -1  15   9   -0.21    2.09
   0  15   9    5.87    2.46
   1  15   9   78.72    4.61
   2  15   9   55.21    4.85
  -8   0  10   18.37    2.72
  -6   0  10   73.94    3.64
  -4   0  10   33.97    2.47
  -2   0  10  751.52   15.71
   0   0  10    3.92    1.43
   2   0  10  149.53    3.68
   4   0  10 1261.52   24.66
   6   0  10   57.03    3.94
   8   0  10   31.39    3.79
  -9   1  10    3.19    3.49
  -8   1  10   62.40    3.16
  -7   1  10   28.34    1.93
  -6   1  10   33.36    1.65
  -5   1  10   20.39    1.35
  -4   1  10 1641.43   20.74
  -3   1  10   54.34    1.65
  -2   1  10 1111.45   13.96
  -1   1  10    0.41    0.82
   0   1  10  393.53    4.86
   1   1  10  425.83    5.68
   2   1  10 1895.00   20.70
   3   1  10   11.70    0.89
   4   1  10  200.29    3.77
   5   1  10   79.16    2.72
   6   1  10   -0.07    1.52
   7   1  10   64.15    3.27
   8   1  10   43.64    3.72
  -9   2  10    3.59    2.37
  -8   2  10   24.20    2.00
  -7   2  10  244.33    4.79
  -6   2  10   -1.00    1.00
  -5   2  10  423.50    7.41
  -4   2  10   -0.04    1.02
  -3   2  10  300.08    4.69
  -2   2  10  766.09   10.06
  -1   2  10 3753.48   40.78
   0   2  10    8.86    0.91
   1   2  10 1126.13   12.61
   2   2  10   11.34    1.26
   3   2  10  413.46    5.79
   4   2  10  557.85    8.41
   5   2  10  426.19    8.06
   6   2  10    9.06    1.55
   7   2  10   18.59    2.04
   8   2  10    3.80    1.66
  -9   3  10    5.92    1.67
  -8   3  10    2.40    1.82
  -7   3  10   41.40    2.58
  -6   3  10    1.68    1.09
  -5   3  10  162.26    3.82
  -4   3  10    0.53    0.85
  -3   3  10   47.96    1.58
  -2   3  10   17.47    2.01
  -1   3  10    9.78    2.51
   0   3  10  165.12    2.60
   1   3  10 1712.23   18.82
   2   3  10    0.79    0.69
   3   3  10   89.98    2.14
   4   3  10   79.50    2.51
   5   3  10   29.57    1.78
   6   3  10   11.32    1.33
   7   3  10  262.77    6.10
   8   3  10   -0.41    1.49
  -8   4  10    9.05    2.57
  -7   4  10  233.97    6.10
  -6   4  10   55.41    2.23
  -5   4  10  250.53    4.50
  -4   4  10   86.78    2.30
  -3   4  10   50.91    1.70
  -2   4  10    6.94    1.10
  -1   4  10 2051.05   25.07
   0   4  10    2.02    0.78
   1   4  10  444.03    5.50
   2   4  10    6.11    0.81
   3   4  10    8.40    0.94
   4   4  10  248.53    4.60
   5   4  10  386.18    7.58
   6   4  10   21.16    1.66
   7   4  10    1.08    1.22
   8   4  10   11.98    3.03
  -8   5  10   25.46    3.19
  -7   5  10    2.30    1.48
  -6   5  10   12.27    1.40
  -5   5  10  362.64    5.96
  -4   5  10  902.91   12.16
  -3   5  10   80.73    2.19
  -2   5  10  558.55    8.62
  -1   5  10   33.66    1.38
   0   5  10  384.64    5.66
   1   5  10 1329.30   17.47
   2   5  10 1242.54   15.49
   3   5  10   12.56    1.19
   4   5  10  109.29    2.90
   5   5  10   26.22    1.56
   6   5  10   23.06    1.54
   7   5  10   48.22    2.39
   8   5  10   25.93    3.94
  -8   6  10   21.78    2.46
  -7   6  10    2.92    1.58
  -6   6  10    8.94    1.34
  -5   6  10   -0.07    1.33
  -4   6  10   10.48    1.35
  -3   6  10  149.82    3.18
  -2   6  10  611.37    8.64
  -1   6  10   39.44    1.68
   0   6  10    4.20    0.85
   1   6  10  224.87    4.28
   2   6  10   29.53    2.16
   3   6  10  248.95    4.82
   4   6  10  457.19    7.78
   5   6  10   -0.24    1.66
   6   6  10   10.97    1.58
   7   6  10    8.18    1.33
  -8   7  10   29.08    5.16
  -7   7  10   27.57    2.36
  -6   7  10   11.38    1.50
  -5   7  10   71.80    2.65
  -4   7  10  393.20    6.40
  -3   7  10   76.64    2.27
  -2   7  10  242.82    4.36
  -1   7  10   57.22    1.84
   0   7  10   14.28    1.10
   1   7  10    2.82    1.20
   2   7  10  585.66   10.81
   3   7  10    3.32    1.59
   4   7  10    3.26    1.21
   5   7  10    6.22    1.40
   6   7  10    6.06    1.47
   7   7  10    4.46    1.55
  -7   8  10   29.01    2.20
  -6   8  10   33.54    2.07
  -5   8  10   76.24    2.76
  -4   8  10   43.36    2.13
  -3   8  10   63.17    2.11
  -2   8  10  834.45   11.52
  -1   8  10  583.34    8.44
   0   8  10   39.53    1.62
   1   8  10  198.72    4.96
   2   8  10   -1.01    1.01
   3   8  10   77.64    2.97
   4   8  10  200.27    6.59
   5   8  10  104.87    3.58
   6   8  10    4.27    1.41
   7   8  10    6.70    2.44
  -7   9  10   -1.56    1.67
  -6   9  10    6.41    1.27
  -5   9  10   99.57    3.36
  -4   9  10   22.48    2.74
  -3   9  10   -0.98    0.98
  -2   9  10   62.60    2.13
  -1   9  10   -0.33    1.04
   0   9  10  226.71    4.79
   1   9  10  336.61    7.35
   2   9  10    2.30    1.35
   3   9  10   -0.28    1.15
   4   9  10   60.54    3.22
   5   9  10    4.78    1.29
   6   9  10   41.11    2.58
  -7  10  10   45.50    5.92
  -6  10  10   18.31    1.83
  -5  10  10    9.91    1.48
  -4  10  10   30.19    2.09
  -3  10  10   37.86    2.16
  -2  10  10  110.29    2.92
  -1  10  10  175.77    4.62
   0  10  10   -0.47    1.21
   1  10  10    6.62    1.48
   2  10  10    3.53    1.40
   3  10  10   45.34    2.93
   4  10  10   -0.04    1.37
   5  10  10   62.38    3.08
   6  10  10   -0.93    1.56
  -6  11  10   -0.76    1.82
  -5  11  10  241.66    7.31
  -4  11  10   39.44    2.75
  -3  11  10   43.16    2.09
  -2  11  10   21.94    1.85
  -1  11  10   22.99    1.72
   0  11  10   12.52    1.65
   1  11  10  346.78    7.98
   2  11  10   85.20    3.43
   3  11  10    0.25    1.34
   4  11  10    7.47    1.65
   5  11  10   -0.03    1.44
  -5  12  10   -1.46    1.46
  -4  12  10   -1.40    1.40
  -3  12  10   50.20    2.52
  -2  12  10  124.10    4.49
  -1  12  10    0.74    1.26
   0  12  10    2.17    1.74
   1  12  10   27.78    2.54
   2  12  10    3.06    2.39
   3  12  10   78.24    3.44
   4  12  10   17.11    2.44
   5  12  10    0.00    3.19
  -5  13  10   17.90    3.94
  -4  13  10   22.40    2.50
  -3  13  10    1.67    1.89
  -2  13  10    0.69    1.66
  -1  13  10   19.14    3.56
   0  13  10   54.03    2.98
   1  13  10   23.18    2.11
   2  13  10   21.03    2.12
   3  13  10    0.58    1.41
   4  13  10    6.91    1.73
  -4  14  10    8.96    2.91
  -3  14  10    1.01    1.80
  -2  14  10  151.04    5.34
  -1  14  10    0.82    2.43
   0  14  10   -1.86    1.86
   1  14  10    2.19    1.52
   2  14  10   -0.02    1.50
   3  14  10   -0.66    1.66
  -2  15  10   -1.40    2.51
  -1  15  10    1.06    2.29
   0  15  10   29.92    3.26
  -9   0  11    2.88    3.19
  -7   0  11  115.96    4.98
  -5   0  11   54.51    3.16
  -3   0  11   20.02    1.77
  -1   0  11  308.93    7.45
   1   0  11    4.09    0.86
   3   0  11  313.70    7.34
   5   0  11   48.91    2.52
   7   0  11    2.43    2.28
  -9   1  11    1.58    2.88
  -8   1  11    6.05    1.62
  -7   1  11    2.45    1.41
  -6   1  11    4.76    1.20
  -5   1  11  507.34    8.61
  -4   1  11   10.78    1.30
  -3   1  11    6.88    1.06
  -2   1  11   43.18    1.69
  -1   1  11    4.65    0.86
   0   1  11  172.87    2.59
   1   1  11  619.82    8.01
   2   1  11   -0.36    0.78
   3   1  11   45.68    1.55
   4   1  11   33.81    1.44
   5   1  11   45.84    4.41
   6   1  11   13.41    1.71
   7   1  11   30.01    2.43
   8   1  11    8.14    1.86
  -8   2  11  101.06    3.98
  -7   2  11   63.43    2.37
  -6   2  11   25.76    1.52
  -5   2  11   52.43    2.17
  -4   2  11    7.95    1.34
  -3   2  11   56.92    1.77
  -2   2  11  841.43   10.08
  -1   2  11  444.66    8.21
   0   2  11    5.70    2.63
   1   2  11   43.17    1.13
   2   2  11   75.62    1.95
   3   2  11   -0.91    0.99
   4   2  11  162.61    3.88
   5   2  11  157.20    3.97
   6   2  11   24.94    1.69
   7   2  11    2.81    1.61
   8   2  11    4.10    2.43
  -8   3  11   32.24    2.20
  -7   3  11   15.78    1.98
  -6   3  11   13.99    1.75
  -5   3  11    2.31    1.12
  -4   3  11  336.52    6.17
  -3   3  11    8.48    0.98
  -2   3  11    5.48    0.96
  -1   3  11    1.71    0.83
   0   3  11  365.56    5.33
   1   3  11  150.90    2.68
   2   3  11  207.79    3.61
   3   3  11   42.83    1.97
   4   3  11   66.97    2.33
   5   3  11   30.59    1.78
   6   3  11   17.72    1.57
   7   3  11   24.24    2.25
  -8   4  11   44.94    2.84
  -7   4  11    1.14    1.56
  -6   4  11   -0.58    1.04
  -5   4  11   31.29    1.88
  -4   4  11    2.75    0.97
  -3   4  11  213.21    3.89
  -2   4  11  777.22   10.47
  -1   4  11  200.77    3.59
   0   4  11    8.15    0.91
   1   4  11  183.17    3.14
   2   4  11    8.56    0.89
   3   4  11   57.40    1.86
   4   4  11  265.37    6.96
   5   4  11   -0.89    1.08
   6   4  11    1.28    1.11
   7   4  11    0.00    1.21
  -8   5  11   26.70    3.15
  -7   5  11    4.52    1.66
  -6   5  11   16.19    1.77
  -5   5  11  209.88    4.15
  -4   5  11  383.53    6.14
  -3   5  11   11.59    1.18
  -2   5  11  337.64    6.59
  -1   5  11   13.16    1.52
   0   5  11    3.56    0.87
   1   5  11  136.22    3.03
   2   5  11  734.26   12.74
   3   5  11   65.76    1.86
   4   5  11   99.26    2.65
   5   5  11   85.12    2.91
   6   5  11    1.40    1.12
   7   5  11    2.43    1.28
  -8   6  11    0.92    2.11
  -7   6  11   46.28    4.39
  -6   6  11   20.44    1.87
  -5   6  11   59.43    2.12
  -4   6  11  214.29    4.76
  -3   6  11   59.40    1.99
  -2   6  11   15.00    1.23
  -1   6  11  376.72    5.87
   0   6  11   -0.81    0.81
   1   6  11    3.55    1.00
   2   6  11   50.74    2.23
   3   6  11   68.67    2.24
   4   6  11  175.78    4.45
   5   6  11   67.37    2.35
   6   6  11   29.19    1.75
   7   6  11    0.05    1.28
  -7   7  11   16.94    2.06
  -6   7  11   21.63    1.77
  -5   7  11  152.60    4.79
  -4   7  11  220.31    4.55
  -3   7  11    8.77    1.23
  -2   7  11  185.54    3.70
  -1   7  11    7.95    1.12
   0   7  11  253.02    4.38
   1   7  11  532.57   10.04
   2   7  11  137.85    3.87
   3   7  11    1.69    1.20
   4   7  11   31.74    1.77
   5   7  11    3.29    1.31
   6   7  11    0.84    1.35
   7   7  11   54.72    2.97
  -7   8  11   86.09    4.10
  -6   8  11    5.26    1.44
  -5   8  11   91.22    4.12
  -4   8  11   13.16    1.56
  -3   8  11   59.32    2.12
  -2   8  11   57.95    2.06
  -1   8  11 1150.71   15.18
   0   8  11   30.40    2.01
   1   8  11  333.14    7.18
   2   8  11   35.25    3.56
   3   8  11   29.35    1.96
   4   8  11    2.84    1.27
   5   8  11  167.13    4.74
   6   8  11   21.02    2.03
  -7   9  11   23.41    3.21
  -6   9  11   -1.37    1.37
  -5   9  11   -0.27    1.31
  -4   9  11  139.72    3.92
  -3   9  11   26.51    1.62
  -2   9  11   27.77    1.62
  -1   9  11    2.64    1.87
   0   9  11   18.16    1.76
   1   9  11  232.68    5.81
   2   9  11  186.42    5.06
   3   9  11   51.39    2.60
   4   9  11    3.76    1.30
   5   9  11   44.60    3.04
   6   9  11   -0.49    1.64
  -6  10  11   15.55    1.70
  -5  10  11   55.63    2.68
  -4  10  11   26.93    2.39
  -3  10  11   60.85    2.88
  -2  10  11  148.61    6.22
  -1  10  11  191.14    6.97
   0  10  11   14.38    1.94
   1  10  11  122.86    4.08
   2  10  11    0.10    2.59
   3  10  11   19.74    1.91
   4  10  11  130.42    4.34
   5  10  11   33.84    3.94
  -6  11  11    6.91    2.62
  -5  11  11    3.60    1.48
  -4  11  11  337.36    9.23
  -3  11  11   20.46    1.93
  -2  11  11  275.38    5.97
  -1  11  11   15.68    1.62
   0  11  11   55.43    3.81
   1  11  11    0.99    1.74
   2  11  11  397.64    8.89
   3  11  11   27.64    2.26
   4  11  11   52.06    3.64
   5  11  11    0.23    1.47
  -5  12  11   12.89    1.91
  -4  12  11   33.72    2.34
  -3  12  11   -0.45    1.23
  -2  12  11   19.68    2.25
  -1  12  11  117.15    8.42
   0  12  11    2.02    1.43
   1  12  11   30.21    2.34
   2  12  11    8.70    1.71
   3  12  11   -0.24    1.43
   4  12  11  112.37    4.50
  -4  13  11   53.50    2.85
  -3  13  11    2.44    1.82
  -2  13  11   21.14    2.42
  -1  13  11    2.31    2.03
   0  13  11   12.50    1.90
   1  13  11   79.11    3.55
   2  13  11   32.65    2.76
   3  13  11    0.09    1.45
   4  13  11   13.50    3.79
  -3  14  11   25.64    2.71
  -2  14  11   12.90    2.54
  -1  14  11  238.71    8.57
   0  14  11   14.63    2.73
   1  14  11   83.58    3.73
   2  14  11   -0.02    1.44
  -8   0  12   -0.07    2.09
  -6   0  12   90.96    4.23
  -4   0  12  305.19    8.26
  -2   0  12  258.84    6.81
   0   0  12   18.30    1.61
   2   0  12    5.33    1.44
   4   0  12  523.43   11.47
   6   0  12   16.53    2.73
  -8   1  12   66.49    2.91
  -7   1  12   43.13    2.33
  -6   1  12   46.10    2.15
  -5   1  12    1.28    1.02
  -4   1  12 1096.84   16.28
  -3   1  12   59.41    2.08
  -2   1  12 1226.11   17.59
  -1   1  12   15.16    1.23
   0   1  12  170.45    3.00
   1   1  12   50.59    1.62
   2   1  12 1773.44   51.51
   3   1  12  119.60    2.66
   4   1  12  294.67    5.15
   5   1  12    6.05    1.19
   6   1  12    2.50    1.39
   7   1  12   33.91    2.57
  -8   2  12    1.10    1.72
  -7   2  12  192.55    4.79
  -6   2  12   22.97    1.51
  -5   2  12  405.57    6.56
  -4   2  12   43.68    1.73
  -3   2  12  381.77    5.95
  -2   2  12  127.85    3.09
  -1   2  12 1992.93   37.12
   0   2  12    8.38    0.89
   1   2  12 1173.19   14.68
   2   2  12   33.52    1.64
   3   2  12   23.96    1.23
   4   2  12  161.26    3.88
   5   2  12  333.29    6.77
   6   2  12    0.72    1.27
   7   2  12   14.06    2.73
  -8   3  12   -1.29    1.51
  -7   3  12  126.49    3.38
  -6   3  12    2.94    1.21
  -5   3  12   13.85    1.44
  -4   3  12    1.36    1.09
  -3   3  12  106.98    2.92
  -2   3  12   19.76    1.12
  -1   3  12  146.48    2.91
   0   3  12   63.93    1.75
   1   3  12  454.08    6.38
   2   3  12   12.11    1.15
   3   3  12    1.91    0.79
   4   3  12   -0.49    0.93
   5   3  12   17.09    1.49
   6   3  12    0.43    1.07
   7   3  12  105.56    4.40
  -8   4  12    2.58    1.76
  -7   4  12  163.42    5.03
  -6   4  12   42.16    2.45
  -5   4  12  310.92    6.13
  -4   4  12   35.74    1.86
  -3   4  12   41.29    1.87
  -2   4  12    4.95    0.92
  -1   4  12 1862.35   23.11
   0   4  12    6.45    0.92
   1   4  12  579.22    8.89
   2   4  12   64.16    2.00
   3   4  12    7.50    1.55
   4   4  12   78.38    2.61
   5   4  12  252.72    5.63
   6   4  12    9.63    2.24
   7   4  12   12.80    1.66
  -8   5  12   27.62    3.87
  -7   5  12    9.30    1.80
  -6   5  12   47.46    2.63
  -5   5  12   76.87    3.79
  -4   5  12  531.96    9.91
  -3   5  12    2.63    0.99
  -2   5  12  685.98    9.62
  -1   5  12   14.83    1.17
   0   5  12  203.20    3.66
   1   5  12  230.96    4.45
   2   5  12  820.25   14.14
   3   5  12    3.25    1.42
   4   5  12  174.94    4.30
   5   5  12    2.74    1.13
   6   5  12    1.95    1.15
   7   5  12   19.15    1.88
  -7   6  12    6.35    1.77
  -6   6  12   24.17    2.07
  -5   6  12    0.52    1.20
  -4   6  12  111.01    3.67
  -3   6  12   77.94    2.71
  -2   6  12  126.36    3.48
  -1   6  12    2.44    0.95
   0   6  12    7.46    1.03
   1   6  12   14.68    1.23
   2   6  12    3.24    1.15
   3   6  12   25.70    3.09
   4   6  12  166.33    5.41
   5   6  12    3.29    1.21
   6   6  12    0.59    1.15
   7   6  12   -0.13    1.71
  -7   7  12   14.75    2.09
  -6   7  12   -0.73    1.36
  -5   7  12   17.66    1.66
  -4   7  12  353.29    6.09
  -3   7  12   31.14    1.64
  -2   7  12  189.46    3.86
  -1   7  12   -0.08    0.98
   0   7  12    8.37    1.11
   1   7  12    2.24    1.33
   2   7  12  449.35    8.95
   3   7  12   20.35    1.79
   4   7  12   45.76    2.76
   5   7  12   12.81    2.05
   6   7  12    0.05    1.20
  -7   8  12   34.87    2.69
  -6   8  12   -1.38    1.38
  -5   8  12   91.34    3.19
  -4   8  12   17.27    1.70
  -3   8  12   35.37    1.74
  -2   8  12  193.77    3.97
  -1   8  12  368.74    6.06
   0   8  12   41.98    2.29
   1   8  12  133.70    4.05
   2   8  12   15.47    1.62
   3   8  12   14.10    1.65
   4   8  12   43.16    2.42
   5   8  12   55.71    3.32
   6   8  12   10.40    3.64
  -6   9  12    7.94    1.65
  -5   9  12   22.68    2.02
  -4   9  12    3.07    1.69
  -3   9  12    7.26    1.27
  -2   9  12   11.95    1.29
  -1   9  12   23.63    1.54
   0   9  12  116.88    4.23
   1   9  12   75.53    3.12
   2   9  12   -0.06    1.22
   3   9  12   12.02    1.63
   4   9  12   -1.25    1.25
   5   9  12    0.37    1.60
  -6  10  12    1.80    1.40
  -5  10  12   19.52    2.74
  -4  10  12    3.11    1.52
  -3  10  12   20.92    1.91
  -2  10  12    1.50    1.09
  -1  10  12  161.35    4.15
   0  10  12    1.77    1.41
   1  10  12   20.65    1.98
   2  10  12   11.07    2.29
   3  10  12   10.47    1.70
   4  10  12   -0.20    1.51
   5  10  12   47.58    3.43
  -5  11  12   61.32    2.65
  -4  11  12   21.41    2.17
  -3  11  12   -0.95    1.53
  -2  11  12   19.12    1.79
  -1  11  12    9.12    2.50
   0  11  12   -1.03    1.35
   1  11  12   52.28    3.23
   2  11  12   27.11    3.17
   3  11  12   34.15    2.46
   4  11  12    2.02    1.60
  -5  12  12    1.58    1.81
  -4  12  12    2.09    1.48
  -3  12  12   32.33    2.68
  -2  12  12   14.01    2.77
  -1  12  12    9.26    2.21
   0  12  12   19.14    2.01
   1  12  12   -1.09    1.40
   2  12  12   10.39    1.85
   3  12  12   25.03    2.30
   4  12  12    4.25    3.19
  -4  13  12   11.95    2.17
  -3  13  12    0.31    1.89
  -2  13  12   -0.01    1.76
  -1  13  12   11.08    2.41
   0  13  12   39.25    2.72
   1  13  12    9.56    1.81
   2  13  12    9.10    1.84
   3  13  12    0.23    1.60
  -2  14  12   20.78    4.40
  -1  14  12    4.58    2.52
   0  14  12    6.63    2.63
   1  14  12    0.15    2.58
  -7   0  13   39.38    3.27
  -5   0  13   49.41    3.00
  -3   0  13  266.22    8.34
  -1   0  13  105.16    3.86
   1   0  13   12.83    2.58
   3   0  13  369.56    8.72
   5   0  13   96.76    5.31
   7   0  13   15.17    2.88
  -8   1  13    1.62    1.49
  -7   1  13   33.59    2.15
  -6   1  13   55.60    2.42
  -5   1  13   21.33    1.63
  -4   1  13    3.62    1.17
  -3   1  13   80.42    2.50
  -2   1  13    1.59    0.92
  -1   1  13  397.43    6.67
   0   1  13  208.73    4.05
   1   1  13    6.82    1.38
   2   1  13  229.57    4.88
   3   1  13  177.92    4.36
   4   1  13    2.09    0.91
   5   1  13   88.63    2.89
   6   1  13   -1.34    1.34
   7   1  13    5.61    1.61
  -8   2  13   10.52    2.09
  -7   2  13   26.37    2.08
  -6   2  13    1.31    1.21
  -5   2  13   11.84    1.54
  -4   2  13   71.18    2.48
  -3   2  13   12.88    1.21
  -2   2  13   26.63    1.47
  -1   2  13  223.03    4.39
   0   2  13  177.60    3.24
   1   2  13  135.30    2.62
   2   2  13  303.87    5.26
   3   2  13   -0.76    0.76
   4   2  13    1.46    1.02
   5   2  13   74.51    2.66
   6   2  13   78.33    3.54
   7   2  13    4.55    2.50
  -8   3  13    5.75    1.92
  -7   3  13   21.93    1.78
  -6   3  13   11.55    1.35
  -5   3  13    0.70    1.02
  -4   3  13  108.17    2.77
  -3   3  13   19.94    1.31
  -2   3  13   30.49    1.59
  -1   3  13    4.03    0.95
   0   3  13  229.42    4.34
   1   3  13   70.34    2.23
   2   3  13   94.83    2.45
   3   3  13    2.24    1.23
   4   3  13   53.07    2.16
   5   3  13    9.63    1.31
   6   3  13    5.03    1.51
   7   3  13    9.31    1.82
  -8   4  13   -1.46    1.46
  -7   4  13    4.02    1.68
  -6   4  13    7.26    1.54
  -5   4  13   83.57    3.02
  -4   4  13  163.52    3.99
  -3   4  13  210.71    4.75
  -2   4  13   66.13    2.27
  -1   4  13  105.90    2.31
   0   4  13  169.62    3.25
   1   4  13   38.52    2.13
   2   4  13  143.06    3.23
   3   4  13   80.41    4.78
   4   4  13   26.91    2.09
   5   4  13    1.53    1.29
   6   4  13   13.15    1.54
   7   4  13    2.20    1.61
  -7   5  13    8.76    3.12
  -6   5  13    6.02    1.34
  -5   5  13    2.60    1.24
  -4   5  13  235.63    5.41
  -3   5  13   30.45    1.80
  -2   5  13  226.13    4.61
  -1   5  13  190.60    5.18
   0   5  13   14.55    1.01
   1   5  13    1.98    0.92
   2   5  13  479.70    9.12
   3   5  13  204.60    5.00
   4   5  13   87.68    4.93
   5   5  13   64.81    3.21
   6   5  13    0.53    1.17
   7   5  13    0.76    1.79
  -7   6  13   32.30    2.53
  -6   6  13   69.44    3.20
  -5   6  13   26.26    1.83
  -4   6  13   67.43    2.58
  -3   6  13   71.12    2.26
  -2   6  13   25.74    1.85
  -1   6  13  159.63    3.35
   0   6  13    0.93    0.88
   1   6  13   16.89    1.58
   2   6  13    6.74    1.29
   3   6  13   63.22    2.66
   4   6  13  101.34    6.83
   5   6  13   63.76    3.41
   6   6  13   16.02    2.50
  -7   7  13   44.46    2.96
  -6   7  13   39.10    3.01
  -5   7  13   18.26    2.66
  -4   7  13   64.71    2.33
  -3   7  13   94.45    2.69
  -2   7  13  145.69    3.33
  -1   7  13  181.88    3.76
   0   7  13  191.16    4.28
   1   7  13   60.07    3.21
   2   7  13   35.23    2.10
   3   7  13   14.72    1.62
   4   7  13   18.10    4.85
   5   7  13   13.35    1.96
   6   7  13    0.56    1.71
  -7   8  13   51.11    5.01
  -6   8  13    3.14    1.63
  -5   8  13  151.33    4.85
  -4   8  13   32.81    1.86
  -3   8  13   35.64    1.82
  -2   8  13    2.03    1.11
  -1   8  13  607.04    9.01
   0   8  13   79.19    3.14
   1   8  13  285.70    6.68
   2   8  13   72.22    3.00
   3   8  13   20.01    1.87
   4   8  13    9.69    1.75
   5   8  13   94.31    4.33
  -6   9  13    4.50    2.05
  -5   9  13    2.51    1.54
  -4   9  13   48.07    2.65
  -3   9  13   26.67    1.71
  -2   9  13   23.82    1.90
  -1   9  13   11.65    1.48
   0   9  13   13.39    1.73
   1   9  13  109.82    3.82
   2   9  13   84.79    3.41
   3   9  13   13.38    1.72
   4   9  13    9.08    1.65
   5   9  13   10.47    2.50
  -6  10  13   15.32    3.64
  -5  10  13   37.08    2.87
  -4  10  13   68.82    3.06
  -3  10  13   65.45    2.84
  -2  10  13   22.13    1.66
  -1  10  13  119.65    4.20
   0  10  13   22.54    2.05
   1  10  13   88.40    3.59
   2  10  13   15.13    1.86
   3  10  13   20.22    2.30
   4  10  13   46.10    4.04
  -5  11  13    0.52    1.75
  -4  11  13  191.21    5.15
  -3  11  13   12.54    1.80
  -2  11  13  189.55    7.55
  -1  11  13   15.36    2.30
   0  11  13   25.65    2.20
   1  11  13    3.81    1.60
   2  11  13  199.06    5.86
   3  11  13   11.98    2.43
   4  11  13   44.71    2.81
  -4  12  13   32.21    2.20
  -3  12  13   -1.50    1.83
  -2  12  13   11.32    2.18
  -1  12  13   67.22    3.35
   0  12  13    2.16    1.49
   1  12  13   19.15    2.18
   2  12  13    0.29    1.38
   3  12  13    1.54    1.65
  -3  13  13   11.71    2.39
  -2  13  13   53.30    4.02
  -1  13  13   25.37    3.09
   0  13  13    8.73    2.06
   1  13  13   39.89    2.85
   2  13  13   49.08    3.67
  -8   0  14    8.12    2.52
  -6   0  14   92.95    6.37
  -4   0  14  371.71    9.76
  -2   0  14   90.85    3.70
   0   0  14  196.60    5.62
   2   0  14  145.29    6.67
   4   0  14  211.35   17.82
   6   0  14   -1.82    1.82
  -8   1  14   33.01    2.40
  -7   1  14   45.04    2.51
  -6   1  14    3.27    1.30
  -5   1  14    8.45    1.34
  -4   1  14  439.06    7.79
  -3   1  14    9.81    1.25
  -2   1  14  668.01   10.52
  -1   1  14   88.10    2.52
   0   1  14   86.85    2.44
   1   1  14  357.69    7.09
   2   1  14  532.22    9.62
   3   1  14    1.71    0.89
   4   1  14  111.29    3.18
   5   1  14    0.96    1.59
   6   1  14   -0.73    1.23
   7   1  14   13.52    2.04
  -8   2  14    4.17    2.36
  -7   2  14   68.08    2.93
  -6   2  14   17.71    1.69
  -5   2  14  218.86    4.94
  -4   2  14  122.01    3.37
  -3   2  14   44.73    1.93
  -2   2  14   12.59    1.22
  -1   2  14  574.95    9.19
   0   2  14    3.07    1.16
   1   2  14  426.95    6.98
   2   2  14   41.40    1.89
   3   2  14    8.19    1.21
   4   2  14   27.16    1.65
   5   2  14   97.35    3.15
   6   2  14    0.56    1.45
   7   2  14    3.56    1.90
  -7   3  14  124.16    3.89
  -6   3  14    9.87    1.51
  -5   3  14   -0.01    1.02
  -4   3  14    1.71    1.02
  -3   3  14  129.60    3.34
  -2   3  14    9.66    1.23
  -1   3  14  259.42    5.00
   0   3  14   31.84    1.59
   1   3  14  150.91    3.35
   2   3  14    3.56    0.97
   3   3  14   -0.24    1.74
   4   3  14    4.86    1.31
   5   3  14    0.42    1.15
   6   3  14   -0.38    1.38
   7   3  14   42.31    4.25
  -7   4  14   54.13    2.63
  -6   4  14    9.68    1.32
  -5   4  14  107.23    4.42
  -4   4  14   30.87    1.92
  -3   4  14    3.34    1.01
  -2   4  14    9.02    1.15
  -1   4  14  458.17    7.73
   0   4  14   14.85    1.15
   1   4  14  213.23    4.28
   2   4  14   10.44    1.40
   3   4  14   -0.42    1.12
   4   4  14   51.71    2.78
   5   4  14  107.88    4.23
   6   4  14    5.82    2.16
  -7   5  14   39.01    2.81
  -6   5  14   11.94    1.59
  -5   5  14    4.35    1.26
  -4   5  14  232.91    5.16
  -3   5  14   59.25    2.38
  -2   5  14  345.32    6.46
  -1   5  14  192.07    3.42
   0   5  14   62.11    2.23
   1   5  14   25.09    1.51
   2   5  14  258.61    5.85
   3   5  14   26.75    2.73
   4   5  14   44.37    2.73
   5   5  14   45.84    2.87
   6   5  14   -0.07    1.60
  -7   6  14   -1.76    1.76
  -6   6  14   28.94    2.39
  -5   6  14   -1.17    1.17
  -4   6  14  174.45    4.36
  -3   6  14   66.96    2.76
  -2   6  14   44.54    1.87
  -1   6  14   -0.47    0.98
   0   6  14   65.46    2.38
   1   6  14   -1.01    1.08
   2   6  14   82.51    3.03
   3   6  14    8.11    1.66
   4   6  14   54.46    3.09
   5   6  14   15.83    2.04
   6   6  14    0.53    1.67
  -7   7  14    3.79    3.34
  -6   7  14   10.64    1.84
  -5   7  14    3.28    1.62
  -4   7  14   92.56    3.16
  -3   7  14    1.81    1.12
  -2   7  14   69.94    2.34
  -1   7  14   11.79    1.29
   0   7  14    5.16    1.24
   1   7  14   71.76    2.89
   2   7  14  124.96    3.90
   3   7  14   23.23    1.89
   4   7  14   42.24    2.87
   5   7  14    8.80    2.28
   6   7  14    4.25    3.03
  -6   8  14    8.10    1.95
  -5   8  14   37.44    2.53
  -4   8  14   56.11    2.57
  -3   8  14    6.79    1.28
  -2   8  14    6.34    1.23
  -1   8  14   96.68    4.09
   0   8  14   56.29    5.30
   1   8  14   52.51    2.62
   2   8  14  131.01    5.76
   3   8  14   -1.07    1.26
   4   8  14    0.01    1.60
   5   8  14   15.78    2.18
  -6   9  14   20.17    3.94
  -5   9  14    1.58    1.68
  -4   9  14   -0.48    1.41
  -3   9  14   27.72    1.80
  -2   9  14    4.21    1.25
  -1   9  14   79.95    3.38
   0   9  14   50.89    2.71
   1   9  14   12.12    1.75
   2   9  14   16.46    1.83
   3   9  14   11.87    1.78
   4   9  14    5.38    1.82
  -5  10  14    2.46    1.94
  -4  10  14    4.03    1.66
  -3  10  14   31.79    2.19
  -2  10  14    2.06    1.28
  -1  10  14   37.53    2.53
   0  10  14   10.56    1.79
   1  10  14    3.93    1.51
   2  10  14   21.15    2.15
   3  10  14   13.31    1.90
   4  10  14    1.49    1.87
  -4  11  14    6.29    1.82
  -3  11  14   19.01    2.08
  -2  11  14    1.04    1.47
  -1  11  14  123.35    5.98
   0  11  14   -1.31    1.31
   1  11  14    0.38    1.54
   2  11  14    0.44    1.47
   3  11  14   43.83    2.91
  -3  12  14   37.80    3.00
  -2  12  14    2.28    2.30
  -1  12  14    2.31    1.65
   0  12  14    2.92    2.01
   1  12  14    1.01    1.58
   2  12  14   23.05    2.41
   3  12  14   -0.30    3.03
  -2  13  14    0.46    2.88
  -1  13  14    9.40    3.64
   0  13  14   54.72    3.96
   1  13  14    0.46    2.43
  -7   0  15   -0.28    2.09
  -5   0  15    0.46    1.55
  -3   0  15  345.44   12.97
  -1   0  15   -0.84    1.82
   1   0  15    3.75    1.59
   3   0  15   56.42    4.10
   5   0  15   76.14    4.70
  -7   1  15   58.17    2.84
  -6   1  15   45.28    2.34
  -5   1  15   -1.47    1.90
  -4   1  15    4.19    1.94
  -3   1  15  118.88    3.29
  -2   1  15   22.92    1.54
  -1   1  15  666.07   10.48
   0   1  15    7.33    1.13
   1   1  15   -0.77    1.03
   2   1  15    3.56    1.74
   3   1  15  184.76    4.51
   4   1  15    3.88    1.42
   5   1  15  113.98    4.85
   6   1  15    2.02    1.55
  -7   2  15    1.36    1.59
  -6   2  15   16.28    2.34
  -5   2  15    3.75    1.36
  -4   2  15  259.99    5.47
  -3   2  15   37.67    1.87
  -2   2  15    3.55    1.08
  -1   2  15   50.59    2.03
   0   2  15  418.56    7.14
   1   2  15   57.99    2.48
   2   2  15  543.73    9.96
   3   2  15    0.55    1.09
   4   2  15   27.36    5.61
   5   2  15   17.99    1.96
   6   2  15   48.60    2.95
  -7   3  15   15.90    1.91
  -6   3  15   66.65    2.81
  -5   3  15    0.82    1.80
  -4   3  15   -1.11    1.11
  -3   3  15    7.76    1.43
  -2   3  15   -0.85    0.94
  -1   3  15   -0.61    0.92
   0   3  15  331.09    5.98
   1   3  15   -0.60    1.15
   2   3  15   41.89    2.06
   3   3  15   10.76    1.55
   4   3  15    4.51    2.58
   5   3  15   -0.63    1.44
   6   3  15    9.40    2.58
  -7   4  15   23.44    2.40
  -6   4  15   40.31    2.00
  -5   4  15   25.60    1.65
  -4   4  15  274.33    5.14
  -3   4  15  126.58    3.10
  -2   4  15    6.17    1.19
  -1   4  15   47.22    1.99
   0   4  15  171.23    4.52
   1   4  15   19.28    1.41
   2   4  15  401.50    7.98
   3   4  15   16.66    1.86
   4   4  15    2.63    1.42
   5   4  15    0.51    1.42
   6   4  15   24.27    2.41
  -7   5  15   15.47    3.79
  -6   5  15    6.71    1.53
  -5   5  15    0.27    1.21
  -4   5  15   70.66    2.73
  -3   5  15   58.75    2.47
  -2   5  15   75.79    2.32
  -1   5  15  268.69    5.34
   0   5  15    4.76    1.16
   1   5  15   25.12    1.63
   2   5  15   90.96    3.69
   3   5  15  112.08    4.25
   4   5  15   45.86    5.01
   5   5  15   70.44    5.92
   6   5  15    1.03    1.51
  -6   6  15   12.02    2.04
  -5   6  15   -1.18    1.18
  -4   6  15   26.33    1.89
  -3   6  15  112.69    5.06
  -2   6  15    1.84    1.21
  -1   6  15    6.23    1.23
   0   6  15   -0.91    1.01
   1   6  15    2.03    1.25
   2   6  15   -0.24    1.19
   3   6  15   31.72    2.51
   4   6  15   36.95    2.66
   5   6  15   25.21    2.46
  -6   7  15   22.44    2.35
  -5   7  15    1.09    1.47
  -4   7  15   55.95    2.54
  -3   7  15   82.57    2.94
  -2   7  15  100.59    3.16
  -1   7  15  247.12    4.74
   0   7  15   47.18    2.56
   1   7  15   12.96    1.77
   2   7  15   32.51    2.13
   3   7  15   31.90    2.63
   4   7  15    2.20    1.50
   5   7  15   54.04    6.29
  -6   8  15    1.52    3.03
  -5   8  15   39.38    2.81
  -4   8  15   29.56    2.07
  -3   8  15   -1.26    1.26
  -2   8  15    1.76    1.14
  -1   8  15  166.43    4.28
   0   8  15   84.18    3.43
   1   8  15  134.59    4.35
   2   8  15  104.14    3.82
   3   8  15   -0.87    1.39
   4   8  15    2.32    1.64
  -5   9  15    0.96    1.86
  -4   9  15    7.20    1.94
  -3   9  15    5.59    1.34
  -2   9  15    4.93    1.34
  -1   9  15   16.80    1.92
   0   9  15   22.65    2.27
   1   9  15   20.07    2.04
   2   9  15   12.61    1.83
   3   9  15    3.89    1.50
   4   9  15    1.09    1.97
  -5  10  15   16.84    4.70
  -4  10  15   71.16    3.61
  -3  10  15   19.78    1.74
  -2  10  15   -0.75    1.31
  -1  10  15   59.55    3.09
   0  10  15   10.70    1.83
   1  10  15   29.49    3.20
   2  10  15   33.52    2.53
   3  10  15    4.57    1.63
  -4  11  15   51.80    4.56
  -3  11  15    2.39    1.89
  -2  11  15   93.41    4.06
  -1  11  15   14.64    2.10
   0  11  15   -0.82    1.51
   1  11  15    1.56    1.63
   2  11  15   71.83    3.61
   3  11  15   12.29    3.79
  -3  12  15    3.03    2.63
  -2  12  15    9.25    3.49
  -1  12  15   13.43    2.11
   0  12  15   -0.70    1.60
   1  12  15   11.55    2.53
  -6   0  16   37.01    3.15
  -4   0  16  226.59    7.23
  -2   0  16    5.09    1.71
   0   0  16   29.34    2.30
   2   0  16   48.84    3.94
   4   0  16   32.91    3.64
   6   0  16    1.82    2.28
  -7   1  16   25.45    2.19
  -6   1  16    7.77    1.55
  -5   1  16    1.25    1.15
  -4   1  16   76.93    3.11
  -3   1  16    3.62    1.19
  -2   1  16   96.66    2.90
  -1   1  16    6.12    1.21
   0   1  16   48.37    1.98
   1   1  16   34.67    2.47
   2   1  16   84.23    3.70
   3   1  16   -1.29    1.29
   4   1  16   18.66    3.03
   5   1  16    0.46    1.67
   6   1  16   13.20    2.73
  -7   2  16   15.16    2.25
  -6   2  16   13.11    1.64
  -5   2  16   64.56    2.66
  -4   2  16  101.44    3.20
  -3   2  16    5.08    1.27
  -2   2  16    7.93    1.17
  -1   2  16  291.05    5.63
   0   2  16    7.87    1.19
   1   2  16   85.64    3.00
   2   2  16   68.10    3.32
   3   2  16   12.74    2.73
   4   2  16    7.46    1.53
   5   2  16   13.73    1.92
   6   2  16    6.52    2.43
  -7   3  16   64.15    6.37
  -6   3  16   13.18    1.69
  -5   3  16    1.51    1.27
  -4   3  16    7.27    1.88
  -3   3  16    8.78    1.36
  -2   3  16    1.24    0.99
  -1   3  16  246.72    5.06
   0   3  16    6.86    1.40
   1   3  16   42.42    2.22
   2   3  16    0.67    1.44
   3   3  16    1.00    1.31
   4   3  16    2.95    1.67
   5   3  16   11.40    1.86
   6   3  16    1.06    1.97
  -6   4  16    3.02    1.47
  -5   4  16   19.74    1.78
  -4   4  16   11.54    1.55
  -3   4  16   37.03    2.00
  -2   4  16   28.31    1.72
  -1   4  16   56.48    2.23
   0   4  16   32.29    2.79
   1   4  16   63.38    4.78
   2   4  16   17.83    1.92
   3   4  16   27.83    2.73
   4   4  16   23.50    2.24
   5   4  16   23.82    2.35
  -6   5  16    1.89    1.27
  -5   5  16   -1.00    1.04
  -4   5  16   56.01    2.26
  -3   5  16   40.65    1.88
  -2   5  16   60.50    2.71
  -1   5  16  133.72    3.50
   0   5  16    0.19    1.51
   1   5  16    0.55    1.28
   2   5  16   31.49    1.98
   3   5  16   38.63    2.66
   4   5  16    5.29    1.57
   5   5  16   48.44    3.13
  -6   6  16   12.40    2.18
  -5   6  16   11.54    1.67
  -4   6  16   81.46    3.01
  -3   6  16   62.79    2.60
  -2   6  16    0.27    0.99
  -1   6  16    4.52    1.20
   0   6  16   12.04    1.63
   1   6  16    0.07    1.22
   2   6  16   60.03    2.73
   3   6  16    4.79    1.60
   4   6  16   16.81    2.50
   5   6  16    9.78    3.34
  -5   7  16    0.66    1.43
  -4   7  16    5.91    1.45
  -3   7  16   12.44    1.63
  -2   7  16    6.03    1.37
  -1   7  16   45.22    2.59
   0   7  16   94.97    3.67
   1   7  16   48.75    2.65
   2   7  16   20.59    1.98
   3   7  16   17.04    3.11
   4   7  16    7.79    1.85
  -5   8  16    9.72    1.98
  -4   8  16   92.31    3.90
  -3   8  16    1.10    1.38
  -2   8  16    1.88    1.34
  -1   8  16   36.73    2.53
   0   8  16   61.86    3.09
   1   8  16    8.43    1.69
   2   8  16  155.61    5.40
   3   8  16    9.19    2.04
   4   8  16   -1.10    1.71
  -4   9  16   10.47    1.96
  -3   9  16    3.27    1.53
  -2   9  16    0.67    1.37
  -1   9  16   64.66    3.21
   0   9  16   30.43    2.44
   1   9  16    1.12    1.45
   2   9  16    2.08    1.54
   3   9  16    6.22    3.41
  -4  10  16   17.79    3.22
  -3  10  16   70.46    3.14
  -2  10  16    4.91    1.78
  -1  10  16   -0.53    1.41
   0  10  16   34.19    2.65
   1  10  16   -0.94    2.04
   2  10  16   27.55    2.44
   3  10  16   23.91    3.04
  -3  11  16   37.16    5.46
  -2  11  16    2.64    1.77
  -1  11  16  129.07    4.81
   0  11  16    1.21    1.74
   1  11  16    1.85    1.71
   2  11  16    0.43    2.00
  -5   0  17   11.80    2.14
  -3   0  17  373.87   14.79
  -1   0  17    3.59    1.66
   1   0  17    2.88    2.12
   3   0  17   37.31    3.79
  -6   1  17   36.44    2.30
  -5   1  17    1.70    1.23
  -4   1  17   27.12    1.87
  -3   1  17   71.78    2.63
  -2   1  17    0.79    1.03
  -1   1  17  322.62    6.15
   0   1  17  111.53    3.06
   1   1  17   52.79    3.06
   2   1  17    2.73    1.49
   3   1  17  102.85    4.29
   4   1  17    1.06    2.28
  -6   2  17    6.80    1.63
  -5   2  17    1.11    1.16
  -4   2  17  132.46    3.80
  -3   2  17   62.47    2.52
  -2   2  17   49.04    2.17
  -1   2  17    6.49    1.27
   0   2  17  129.37    3.96
   1   2  17   15.26    1.96
   2   2  17  261.38    7.61
   3   2  17   34.43    3.64
   4   2  17   10.47    2.73
  -6   3  17  143.59    4.29
  -5   3  17   -1.19    1.19
  -4   3  17   20.55    1.74
  -3   3  17   -0.42    1.15
  -2   3  17   48.04    2.21
  -1   3  17   12.74    1.44
   0   3  17  267.94    6.30
   1   3  17   10.40    1.70
   2   3  17    0.32    1.55
   3   3  17    3.19    2.43
   4   3  17    4.55    2.43
   5   3  17    1.65    1.53
  -6   4  17   11.09    1.72
  -5   4  17   13.78    1.70
  -4   4  17  167.54    4.40
  -3   4  17   78.82    2.85
  -2   4  17    4.00    1.18
  -1   4  17    3.03    1.21
   0   4  17   74.23    3.00
   1   4  17    5.04    1.34
   2   4  17  207.32    9.71
   3   4  17    2.73    2.43
   4   4  17   -0.30    1.46
   5   4  17   -0.43    1.64
  -6   5  17   13.35    3.79
  -5   5  17    1.23    1.45
  -4   5  17    1.61    1.27
  -3   5  17   25.31    1.85
  -2   5  17   29.35    1.85
  -1   5  17  211.76    5.63
   0   5  17   43.99    2.44
   1   5  17   27.23    2.47
   2   5  17   22.90    3.34
   3   5  17   49.64    8.11
   4   5  17    6.34    3.19
   5   5  17   60.27    4.93
  -5   6  17    1.85    1.30
  -4   6  17   11.85    1.51
  -3   6  17  131.66    4.02
  -2   6  17    2.24    1.34
  -1   6  17    5.86    1.51
   0   6  17    0.91    1.38
   1   6  17   -0.46    2.12
   2   6  17   -0.67    1.45
   3   6  17   48.10    3.26
   4   6  17    6.22    1.90
  -5   7  17   -1.44    1.44
  -4   7  17   22.07    1.98
  -3   7  17   17.17    1.56
  -2   7  17   25.05    1.67
  -1   7  17  124.80    4.23
   0   7  17   24.04    2.57
   1   7  17    0.12    1.74
   2   7  17    1.73    1.43
   3   7  17   16.34    2.25
   4   7  17    4.88    1.92
  -4   8  17   21.03    2.12
  -3   8  17   11.81    1.69
  -2   8  17    7.95    1.59
  -1   8  17   24.33    2.79
   0   8  17   17.90    2.40
   1   8  17   23.12    3.34
   2   8  17   49.17    2.89
   3   8  17   25.54    3.19
  -4   9  17    3.05    2.68
  -3   9  17   -1.22    1.48
  -2   9  17   -1.75    1.75
  -1   9  17   13.85    2.35
   0   9  17   49.62    3.02
   1   9  17   10.83    1.95
   2   9  17    1.69    1.57
   3   9  17    4.40    2.88
  -3  10  17    6.33    2.20
  -2  10  17    2.95    2.03
  -1  10  17    4.50    1.75
   0  10  17   -0.40    1.66
   1  10  17    9.28    1.98
   2  10  17   28.37    3.21
  -1  11  17    9.82    5.08
   0  11  17   11.07    3.79
  -6   0  18   -1.06    2.88
  -4   0  18   61.44    3.69
  -2   0  18   38.01    2.89
   0   0  18    8.81    2.43
   2   0  18   33.21    3.79
  -6   1  18   25.94    3.21
  -5   1  18    1.72    1.34
  -4   1  18    1.74    1.27
  -3   1  18    7.43    1.40
  -2   1  18    6.41    1.27
  -1   1  18    4.65    1.24
   0   1  18   73.07    3.00
   1   1  18   13.20    1.98
   2   1  18    1.28    1.60
   3   1  18    4.15    1.77
   4   1  18    1.67    2.73
  -6   2  18    1.37    3.19
  -5   2  18   15.62    1.68
  -4   2  18   11.12    1.50
  -3   2  18    9.22    1.45
  -2   2  18   11.90    1.42
  -1   2  18    2.97    1.19
   0   2  18    3.28    1.84
   1   2  18    2.01    1.67
   2   2  18   28.23    2.46
   3   2  18   27.30    3.49
   4   2  18    2.58    2.43
  -6   3  18   11.83    3.79
  -5   3  18    4.67    1.51
  -4   3  18    5.25    1.42
  -3   3  18   11.21    1.53
  -2   3  18   -0.39    1.10
  -1   3  18   63.52    2.48
   0   3  18   14.00    1.71
   1   3  18   42.29    4.25
   2   3  18    4.10    2.43
   3   3  18    3.64    2.43
   4   3  18   -2.28    2.28
  -5   4  18   -1.36    1.36
  -4   4  18    2.95    1.38
  -3   4  18  101.96    3.34
  -2   4  18   57.30    2.44
  -1   4  18    1.91    1.40
   0   4  18   30.59    3.14
   1   4  18    1.67    1.29
   2   4  18    6.83    2.58
   3   4  18   69.01    5.46
   4   4  18   22.45    3.79
  -5   5  18   -1.33    1.33
  -4   5  18    3.57    1.37
  -3   5  18    1.88    1.38
  -2   5  18   19.87    1.77
  -1   5  18  100.94    5.31
   0   5  18   22.90    2.00
   1   5  18    1.21    1.61
   2   5  18   -1.52    2.28
   3   5  18   10.77    3.19
   4   5  18    8.34    3.19
  -5   6  18   12.89    3.94
  -4   6  18   27.38    2.08
  -3   6  18   35.43    2.17
  -2   6  18   13.10    1.62
  -1   6  18    7.30    1.66
   0   6  18   -0.47    1.66
   1   6  18   -1.50    1.50
   2   6  18   24.57    3.79
   3   6  18    4.55    2.88
  -4   7  18   10.51    1.63
  -3   7  18   14.24    1.75
  -2   7  18   -1.46    1.48
  -1   7  18   33.88    2.45
   0   7  18   99.64    4.75
   1   7  18   33.94    5.69
   2   7  18    1.06    2.88
   3   7  18   23.96    3.64
  -4   8  18   50.35    2.74
  -3   8  18   -1.16    1.16
  -2   8  18   -0.43    1.51
  -1   8  18   -0.46    1.93
   0   8  18   27.95    2.95
   1   8  18   -1.87    1.87
   2   8  18   85.85    3.79
  -3   9  18   -0.79    1.94
  -2   9  18    0.15    2.04
  -1   9  18   26.32    2.84
   0   9  18   31.32    3.16
   1   9  18    4.01    3.49
  -5   0  19   16.21    2.63
  -3   0  19  177.40    6.42
  -1   0  19   55.41    3.64
   1   0  19    1.67    2.43
   3   0  19   66.58    5.31
  -5   1  19    0.17    1.36
  -4   1  19    8.07    1.49
  -3   1  19   18.19    1.70
  -2   1  19    8.34    1.43
  -1   1  19  160.99    4.08
   0   1  19   23.13    2.52
   1   1  19    7.22    1.87
   2   1  19    2.75    1.77
   3   1  19   12.59    3.03
  -5   2  19    2.91    1.39
  -4   2  19   51.29    3.62
  -3   2  19   44.51    2.27
  -2   2  19    1.15    1.20
  -1   2  19    5.15    1.52
   0   2  19   28.60    2.11
   1   2  19    0.39    1.66
   2   2  19  105.67    4.72
   3   2  19   16.68    3.19
   4   2  19    1.21    2.58
  -5   3  19    0.15    3.03
  -4   3  19   62.21    2.81
  -3   3  19    0.95    1.17
  -2   3  19    2.96    1.29
  -1   3  19    0.31    1.68
   0   3  19  133.74    4.30
   1   3  19   17.75    2.36
   2   3  19    0.91    2.28
   3   3  19    1.67    2.43
   4   3  19    1.06    2.88
  -5   4  19   10.01    3.79
  -4   4  19   37.69    2.34
  -3   4  19   16.35    1.66
  -2   4  19    0.97    1.26
  -1   4  19    7.08    1.92
   0   4  19   12.73    1.77
   1   4  19    0.91    2.43
   2   4  19   89.33    6.22
   3   4  19    4.70    2.88
  -4   5  19    0.22    1.43
  -3   5  19   20.32    1.92
  -2   5  19    2.64    1.36
  -1   5  19   70.43    3.26
   0   5  19   31.56    2.43
   1   5  19    4.70    2.58
   2   5  19    1.21    2.58
   3   5  19   18.05    3.79
  -4   6  19    5.14    1.90
  -3   6  19   93.20    3.38
  -2   6  19    8.39    1.86
  -1   6  19   13.17    1.94
   0   6  19    1.77    1.82
   1   6  19   -0.90    1.71
   2   6  19    5.61    3.19
  -3   7  19    1.74    1.79
  -2   7  19    3.57    1.75
  -1   7  19   47.74    3.41
   0   7  19    0.00    5.31
   1   7  19   10.91    2.25
  -2   8  19   -1.86    2.04
  -1   8  19   -1.37    2.73
   0   8  19    1.21    2.88
   1   8  19   -2.73    2.73
  -4   0  20    4.00    2.07
  -2   0  20   50.08    3.37
   0   0  20   37.61    4.40
   2   0  20    0.15    2.58
  -4   1  20    1.55    1.44
  -3   1  20   12.34    1.62
  -2   1  20    3.31    1.36
  -1   1  20    1.18    1.46
   0   1  20   80.80    4.34
   1   1  20   13.80    2.36
   2   1  20    3.10    1.81
   3   1  20    4.70    2.88
  -4   2  20   -0.34    1.35
  -3   2  20   20.97    1.86
  -2   2  20    7.00    1.47
  -1   2  20    6.39    1.66
   0   2  20   -0.25    3.56
   1   2  20    2.58    2.50
   2   2  20    5.92    2.73
   3   2  20   83.41    6.22
  -4   3  20    5.40    2.09
  -3   3  20   21.74    1.95
  -2   3  20    3.23    1.24
  -1   3  20    1.23    1.75
   0   3  20    4.95    1.63
   1   3  20   33.29    3.00
   2   3  20    4.25    2.88
   3   3  20    7.89    3.19
  -4   4  20   13.04    3.64
  -3   4  20   70.24    2.95
  -2   4  20   20.87    1.85
  -1   4  20    6.40    1.69
   0   4  20   26.10    2.43
   1   4  20    1.97    2.58
   2   4  20   14.56    3.49
  -3   5  20    0.01    1.41
  -2   5  20    2.42    1.50
  -1   5  20   34.42    2.53
   0   5  20   20.55    2.63
   1   5  20    4.40    3.03
  -3   6  20   14.35    4.32
  -2   6  20   22.87    2.34
  -1   6  20    3.65    1.70
   0   6  20   11.41    2.20
  -1   7  20   19.41    3.79
  -3   0  21   81.90    6.07
  -1   0  21   10.62    3.34
   1   0  21    3.49    3.03
  -3   1  21    3.49    2.09
  -2   1  21    1.78    1.42
  -1   1  21   40.85    2.68
   0   1  21    9.49    2.35
   1   1  21    3.99    1.96
   2   1  21    0.60    2.09
  -3   2  21   19.30    2.63
  -2   2  21   -0.78    1.36
  -1   2  21    2.10    1.56
   0   2  21    3.09    2.09
   1   2  21   -1.02    1.92
   2   2  21   37.92    4.70
  -3   3  21    3.79    2.88
  -2   3  21   -1.96    1.96
  -1   3  21    1.35    1.67
   0   3  21   40.09    3.43
   1   3  21    0.61    2.43
  -2   4  21    0.02    1.82
  -1   4  21    0.47    2.11
   0   4  21    0.91    3.19
  -1   5  21   26.02    2.95
   0   5  21   34.73    4.25
   0   0   0    0.00    0.00
;
_shelx_hkl_checksum     66588
_shelx_res_file
;
    shelx.res created by SHELXL-2014/7
TITL shelxt_a.res in P2(1)/n
CELL  0.71073   7.5264  13.1325  16.5718   90.000   94.384   90.000
ZERR     4.00   0.0007   0.0012   0.0015    0.000    0.001    0.000
LATT   1
SYMM  1/2 - X, 1/2 + Y, 1/2 - Z
SFAC  C    H    N    O    CD   I
UNIT  48 40 16 4 4 8
EQIV $1 -x+3/2, y+1/2, -z+3/2
HTAB C6 I1A_$1
EQIV $2 -x, -y+1, -z+1
HTAB C11 I2A_$2
HTAB C11 I2B_$2
EQIV $3 -x+1/2, y+1/2, -z+3/2
HTAB N3 I2A_$3
HTAB N3 I2B_$3
FMAP   2
PLAN    3
BOND   $H
ACTA
L.S.  13
WGHT    0.025600    0.620700
FVAR       0.31777   0.74902
C1    1    0.555260    0.316386    0.948055    11.00000    0.07119    0.05972 =
         0.05548    0.00525    0.00317    0.00273
AFIX  43
H1    2    0.502738    0.252484    0.950628    11.00000   -1.20000
AFIX   0
C2    1    0.669451    0.348124    1.012962    11.00000    0.07284    0.08110 =
         0.05271    0.00827   -0.00036    0.01757
AFIX  43
H2    2    0.693328    0.306398    1.057827    11.00000   -1.20000
AFIX   0
C3    1    0.746150    0.442601    1.009219    11.00000    0.05774    0.08759 =
         0.05186   -0.01091   -0.00554    0.00853
AFIX  43
H3    2    0.822048    0.466427    1.051999    11.00000   -1.20000
AFIX   0
C4    1    0.709451    0.501714    0.941403    11.00000    0.05293    0.06534 =
         0.05869   -0.01054    0.00165   -0.00213
AFIX  43
H4    2    0.760941    0.565738    0.937584    11.00000   -1.20000
AFIX   0
C5    1    0.594846    0.464561    0.878959    11.00000    0.04230    0.05196 =
         0.05004   -0.00437    0.00388    0.00548
C6    1    0.555898    0.522234    0.803984    11.00000    0.04898    0.04683 =
         0.05508   -0.00033    0.00476   -0.00146
AFIX  43
H6    2    0.599855    0.587864    0.798566    11.00000   -1.20000
AFIX   0
C7    1    0.327616    0.476587    0.615921    11.00000    0.04799    0.05031 =
         0.04847   -0.00161    0.00622    0.00691
C8    1    0.298867    0.534248    0.538453    11.00000    0.04910    0.05032 =
         0.05022    0.00199    0.00593    0.00486
C9    1    0.207356    0.492451    0.471864    11.00000    0.06697    0.06486 =
         0.05805   -0.00257    0.00114   -0.01200
AFIX  43
H9    2    0.160919    0.426897    0.473157    11.00000   -1.20000
AFIX   0
C10   1    0.186462    0.552006    0.401996    11.00000    0.07051    0.08773 =
         0.04902    0.00377   -0.00414   -0.00406
AFIX  43
H10   2    0.123014    0.527089    0.355816    11.00000   -1.20000
AFIX   0
C11   1    0.259027    0.646040    0.401944    11.00000    0.07511    0.07689 =
         0.05505    0.01497    0.00171    0.00569
AFIX  43
H11   2    0.246071    0.686529    0.355827    11.00000   -1.20000
AFIX   0
C12   1    0.351636    0.680910    0.470440    11.00000    0.09589    0.05770 =
         0.06327    0.01374   -0.00134   -0.00263
AFIX  43
H12   2    0.403056    0.745253    0.469525    11.00000    0.10144
AFIX   0
N1    3    0.517418    0.372720    0.882577    11.00000    0.05264    0.04822 =
         0.04784   -0.00170    0.00290    0.00437
N2    3    0.460921    0.480641    0.746670    11.00000    0.04688    0.04793 =
         0.04735    0.00079    0.00434    0.00686
N3    3    0.424288    0.528387    0.674830    11.00000    0.06010    0.04263 =
         0.04940    0.00371    0.00283    0.00266
H3N   2    0.460812    0.589577    0.668095    11.00000   -1.20000
N4    3    0.371749    0.626475    0.539001    11.00000    0.08811    0.05358 =
         0.05466    0.00273   -0.00240   -0.00110
O1    4    0.269567    0.390871    0.625763    11.00000    0.06947    0.05083 =
         0.05650    0.00457   -0.00129   -0.00772
CD1   5    0.329925    0.321962    0.765319    11.00000    0.05478    0.04400 =
         0.05349   -0.00142    0.00328   -0.00171
PART    1
I1A   6    0.477904    0.140843    0.723883    21.00000    0.06102    0.04681 =
         0.05681   -0.00547    0.00339    0.00812
I2A   6   -0.009335    0.318321    0.809996    21.00000    0.05161    0.05116 =
         0.06415    0.01026    0.00688    0.00709
PART    2
I1B   6    0.474852    0.145109    0.736411   -21.00000    0.07360    0.04859 =
         0.07679   -0.00979    0.02319    0.00085
I2B   6    0.001151    0.324907    0.818011   -21.00000    0.06476    0.09736 =
         0.07675    0.01173    0.02330    0.01264
PART    0
HKLF 4
REM  shelxt_a.res in P2(1)/n
REM R1 =  0.0229 for    3193 Fo > 4sig(Fo)  and  0.0321 for all    3946 data
REM    204 parameters refined using      0 restraints
END
WGHT      0.0256      0.6207
REM Highest difference peak  0.650,  deepest hole -0.390,  1-sigma level  0.082
Q1    1   0.5535  0.1806  0.7132  11.00000  0.05    0.65
Q2    1   0.0831  0.3051  0.7909  11.00000  0.05    0.57
Q3    1   0.3387  0.6701  0.7034  11.00000  0.05    0.55
;
_shelx_res_checksum     4283
data_global
_journal_date_recd_electronic     2017-03-22
_journal_date_accepted     2017-04-08
_journal_name_full     'Acta Crystallographica, Section E'
_journal_year     2017
_journal_volume     73
_journal_issue      5
_journal_page_first     698
_journal_page_last     701
_journal_paper_category     GM
_journal_paper_doi     10.1107/S2056989017005308
_journal_coeditor_code     SU5361
_publ_contact_author_name
;
Mehmet Akkurt
;
_publ_contact_author_address
;
Department of Physics,
Faculty of Sciences,
Erciyes University,
38039 Kayseri,
Turkey
;
_publ_contact_author_email     'akkurt@erciyes.edu.tr'
_publ_contact_author_fax     ?
_publ_contact_author_phone     ?
_publ_section_title
;\
Crystal structures of
dibromido{<i>N</i>-[(pyridin-2-yl-\k<i>N</i>)methylidene]picolinohydrazide-\
\k^2^<i>N</i>',<i>O</i>}cadmium methanol monosolvate and
diiodido{<i>N</i>-[(pyridin-2-yl-\k<i>N</i>)methylidene]picolinohydrazide-\
\k^2^<i>N</i>',<i>O</i>}cadmium
;
loop_
    _publ_author_name
    _publ_author_address
    'Ali Akbar Khandar'
;
Young Researchers and Elite Club,
Tabriz Branch,
Islamic Azad University,
Tabriz,
Iran
;
    'Farhad Akbari Afkhami'
;
Young Researchers and Elite Club,
Tabriz Branch,
Islamic Azad University,
Tabriz,
Iran
;
    'Harald Krautscheid'
;
Universit\"at Leipzig,
Fakult\"atf\"ur Chemie und Mineralogie,
Johannisallee 29,
D-04103 Leipzig,
Germany
;
    'Kristoffersen, Kenneth Aase'
;
Department of Chemistry
University of Oslo,
PO Box 1033 Blindern
N-0315 Oslo,
Norway
;
    'Zeliha Atio\(glu'
;
\.Ilke Education and Health Foundation,
Cappadocia Vocational College,
The Medical Imaging Techniques Program,
50420 Mustafapa\,sa, \"Urg\"up,
Nev\,sehir,
Turkey
;
    'Akkurt, Mehmet'
;
Department of Physics,
Faculty of Sciences,
Erciyes University,
38039 Kayseri,
Turkey
;
    'Carl Henrik G\"orbitz'
;
Department of Chemistry
University of Oslo,
PO Box 1033 Blindern
N-0315 Oslo,
Norway
;
_publ_section_synopsis
;
The title compounds are cadmium bromide and cadmium iodide complexes of the
ligand <i>N</i>'-(pyridin-2-ylmethylene)picolinohydrazide. In both compounds,
the Cd^2+^ ion is ligated by one O atom and two N atoms of the tridentate
ligand, and by two halide ions. Both have fivefold coordination spheres with a
distorted square-pyramidal geometry.
;
