# Supplementary material for: Crystal structures of di­bromido­{N-[(pyridin-2-yl-κN)methyl­idene]picolinohydrazide-κ2 N′,O}cadmium methanol monosolvate and di­iodido{N-[(pyridin-2-yl-κN)methyl­idene]picolinohydrazide-κ2 N′,O}cadmium
Source: Acta Crystallogr E Crystallogr Commun. 2017 Apr 13;73(Pt 5):698–701. doi: 10.1107/S2056989017005308 (PMC5418787; doi:10.1107/S2056989017005308)
Supplement: Supplementary file 2 [file e-73-00698-Isup2.hkl]

data_I                                                                          
_shelx_title ' 327-A in P2(1)/n'                                                
_shelx_refln_list_code          4                                               
_shelx_F_calc_maximum      343.52                                               
_exptl_crystal_F_000      1016.00                                               
_reflns_d_resolution_high  0.7996                                               
                                                                                
loop_                                                                           
 _space_group_symop_operation_xyz                                               
 'x, y, z'                                                                      
 '-x+1/2, y+1/2, -z+1/2'                                                        
 '-x, -y, -z'                                                                   
 'x-1/2, -y-1/2, z-1/2'                                                         
                                                                                
_cell_length_a     7.5482                                                       
_cell_length_b    15.7571                                                       
_cell_length_c    14.6407                                                       
_cell_angle_alpha  90.000                                                       
_cell_angle_beta   95.132                                                       
_cell_angle_gamma  90.000                                                       
                                                                                
_shelx_F_squared_multiplier     1.000                                           
                                                                                
loop_                                                                           
 _refln_index_h                                                                 
 _refln_index_k                                                                 
 _refln_index_l                                                                 
 _refln_F_squared_calc                                                          
 _refln_F_squared_meas                                                          
 _refln_F_squared_sigma                                                         
 _refln_observed_status                                                         
   2   0   0       4661.70       5284.53       287.03 o                         
   4   0   0      14802.10      14762.70       621.85 o                         
   6   0   0        702.86        743.71       111.93 o                         
   8   0   0       5302.99       5101.00       250.09 o                         
   1   1   0       1249.13       1204.22        47.11 o                         
   2   1   0        366.94        410.37        68.28 o                         
   3   1   0       3859.03       4007.33       211.77 o                         
   4   1   0      51591.54      51804.06       814.04 o                         
   5   1   0        406.61        404.80       143.37 o                         
   6   1   0       2424.28       2050.21       129.75 o                         
   7   1   0        217.58        182.44        42.43 o                         
   8   1   0       4102.58       4196.64       137.73 o                         
   9   1   0        145.47        100.19        44.90 o                         
   0   2   0      82733.57      77505.30       532.48 o                         
   1   2   0       2609.94       2581.01       120.71 o                         
   2   2   0      27535.15      26596.52       386.63 o                         
   3   2   0         27.51         52.69        67.63 o                         
   4   2   0       6789.87       6995.98       309.21 o                         
   5   2   0       6004.07       6000.16       455.87 o                         
   6   2   0        123.76         31.93        58.97 o                         
   7   2   0       1397.71       1368.92        90.40 o                         
   8   2   0       2536.35       2456.60       105.26 o                         
   9   2   0          5.46          3.33        46.60 o                         
   1   3   0       2095.26       1972.85       122.33 o                         
   2   3   0        938.82       1172.35       123.83 o                         
   3   3   0      14654.02      13346.37       479.87 o                         
   4   3   0      29858.88      30643.84       877.19 o                         
   5   3   0       5207.11       6049.82       450.78 o                         
   6   3   0       1175.71       1287.09       105.91 o                         
   7   3   0        456.64        420.42        56.69 o                         
   8   3   0       1235.90       1255.58       101.94 o                         
   9   3   0        807.64        718.57        78.31 o                         
   0   4   0      15939.31      15494.68       341.25 o                         
   1   4   0      21610.98      20076.00       404.06 o                         
   2   4   0      12326.76      11816.13       370.13 o                         
   3   4   0       2375.62       1923.56       200.77 o                         
   4   4   0        824.63        768.61       171.28 o                         
   5   4   0       7666.64       7825.69       514.09 o                         
   6   4   0       2913.12       2771.33       195.00 o                         
   7   4   0       1021.42        932.44        98.71 o                         
   8   4   0        613.65        658.06        79.74 o                         
   9   4   0         73.21         79.57        43.96 o                         
   1   5   0       6561.31       6145.64       250.41 o                         
   2   5   0      19335.62      18181.48       486.06 o                         
   3   5   0       5857.41       5229.01       323.86 o                         
   4   5   0        198.50        117.27       106.52 o                         
   5   5   0         49.19         97.96        41.25 o                         
   6   5   0       2671.96       2571.70       224.86 o                         
   7   5   0        658.08        529.72        78.23 o                         
   8   5   0         87.37         22.50        45.41 o                         
   9   5   0        313.76        251.30        46.86 o                         
   0   6   0       3801.85       3897.75       217.09 o                         
   1   6   0       2327.60       2227.37       126.96 o                         
   2   6   0       2560.83       2348.56       196.28 o                         
   3   6   0       1978.47       1974.75       148.84 o                         
   4   6   0         33.53         98.38       109.55 o                         
   5   6   0       4359.25       4480.93       171.49 o                         
   6   6   0       3226.11       3135.49       245.19 o                         
   7   6   0        260.27        311.38        63.58 o                         
   8   6   0        567.69        485.77        63.29 o                         
   1   7   0       1201.72       1151.07       101.84 o                         
   2   7   0      13290.71      12205.71       459.16 o                         
   3   7   0          3.54         -3.82        51.13 o                         
   4   7   0       2613.06       2644.03       302.52 o                         
   5   7   0        363.06        409.77        63.30 o                         
   6   7   0        363.39        309.24        91.76 o                         
   7   7   0        146.88        129.53        48.07 o                         
   8   7   0         15.40         66.76        37.39 o                         
   0   8   0       5520.36       5210.11       292.36 o                         
   1   8   0       4975.16       5310.97       256.89 o                         
   2   8   0       4343.42       4227.76       212.49 o                         
   3   8   0        248.77        298.47        79.24 o                         
   4   8   0        215.08        249.28       128.26 o                         
   5   8   0        770.60        792.59        99.54 o                         
   6   8   0       4404.27       4309.39       182.11 o                         
   7   8   0         86.73         46.72        50.54 o                         
   8   8   0        559.97        574.78        53.90 o                         
   1   9   0       2600.24       2452.09       195.61 o                         
   2   9   0       6438.78       6182.51       267.46 o                         
   3   9   0        128.94        174.86        59.21 o                         
   4   9   0      10175.18      12062.83      2880.99 o                         
   5   9   0        442.54        446.98        63.59 o                         
   6   9   0         37.49         22.28        41.72 o                         
   7   9   0         41.51        -37.95        37.95 o                         
   8   9   0        490.35        453.87        50.36 o                         
   0  10   0      11359.28      10779.21       474.75 o                         
   1  10   0        102.09        131.21        59.99 o                         
   2  10   0       1512.09       1498.50       145.22 o                         
   3  10   0        308.66        285.78        53.34 o                         
   4  10   0        273.37        134.08       112.61 o                         
   5  10   0       1667.71       1539.04       172.38 o                         
   6  10   0       1156.10       1097.17       146.75 o                         
   7  10   0         16.10        -31.95        51.33 o                         
   1  11   0       2228.79       2116.09       164.43 o                         
   2  11   0       5511.28       5853.91       238.20 o                         
   3  11   0        581.97        551.07        70.37 o                         
   4  11   0       7669.77       8105.28       329.67 o                         
   5  11   0         11.07        -89.25        92.71 o                         
   6  11   0          7.82         42.24        95.39 o                         
   7  11   0         57.01         74.15        59.88 o                         
   0  12   0      11506.09      11126.95       350.53 o                         
   1  12   0       4808.94       4785.18       169.47 o                         
   2  12   0       1540.74       1351.12       112.31 o                         
   3  12   0        860.31        944.30       128.92 o                         
   4  12   0        161.51        228.00        84.91 o                         
   5  12   0       5013.54       4969.53       272.14 o                         
   6  12   0       1386.43       1320.81       151.01 o                         
   7  12   0        477.97        562.66       100.84 o                         
   1  13   0       6937.36       6491.53       278.16 o                         
   2  13   0       5171.87       5024.75       255.98 o                         
   3  13   0       4096.38       4023.94       239.29 o                         
   4  13   0       1783.25       1955.55       239.76 o                         
   5  13   0          4.14          6.18        75.31 o                         
   6  13   0        240.79        126.60        48.18 o                         
   0  14   0         99.47        228.16       114.74 o                         
   1  14   0       1276.35       1131.32       130.93 o                         
   2  14   0       4096.63       4243.90       358.92 o                         
   3  14   0       2310.80       1968.00       194.79 o                         
   4  14   0        461.22        292.63        76.22 o                         
   5  14   0       2539.88       2520.58       162.11 o                         
   6  14   0       3001.81       2388.94       183.60 o                         
   1  15   0       2761.80       2723.89       193.50 o                         
   2  15   0       7683.52       7965.01       319.07 o                         
   3  15   0        824.52        502.42       108.71 o                         
   4  15   0         21.05         97.04        59.84 o                         
   5  15   0          7.04         21.20        98.33 o                         
   6  15   0        422.26        484.29        89.32 o                         
   0  16   0         98.00         55.51       110.90 o                         
   1  16   0        688.29        648.89       113.34 o                         
   2  16   0       4065.82       3917.75       222.32 o                         
   3  16   0       1139.75       1080.17       160.05 o                         
   4  16   0        443.49        575.64        69.44 o                         
   5  16   0        617.99        616.38       107.54 o                         
   1  17   0        245.72        220.17       155.44 o                         
   2  17   0       7698.17       8526.22       285.69 o                         
   3  17   0        786.05        751.42        79.81 o                         
   4  17   0         53.73        -12.22        79.36 o                         
   0  18   0        102.54         52.65        94.51 o                         
   1  18   0       2692.22       3086.84       162.65 o                         
   2  18   0       2242.21       2564.44       204.12 o                         
   3  18   0        726.33        664.16       112.49 o                         
   1  19   0         46.47        -32.65        67.15 o                         
  -9   0   1        452.75        498.36        67.92 o                         
  -7   0   1       2846.39       2637.24       240.56 o                         
  -5   0   1      22250.33      22658.69       866.49 o                         
  -3   0   1       1209.19       1372.41       162.58 o                         
  -1   0   1      11453.66      11865.93       217.37 o                         
   1   0   1      47331.93      44570.32       971.56 o                         
   3   0   1      11829.85      12370.01       417.99 o                         
   5   0   1         38.72        -41.20        84.79 o                         
   7   0   1       1963.67       1835.96       130.86 o                         
   9   0   1       1428.09       1146.50        89.77 o                         
  -9   1   1       2100.22       1721.95       137.65 o                         
  -8   1   1          4.24        -25.57        44.55 o                         
  -7   1   1        141.89         88.62        56.29 o                         
  -6   1   1        623.02        710.00       112.12 o                         
  -5   1   1         10.88         17.74        73.38 o                         
  -4   1   1        278.09        298.48        82.17 o                         
  -3   1   1       2829.24       2671.08       157.15 o                         
  -2   1   1       2112.58       1895.00       106.26 o                         
  -1   1   1      25955.10      24273.09       230.44 o                         
   0   1   1       5608.79       5601.48        65.97 o                         
   1   1   1        479.79        544.69        35.95 o                         
   2   1   1        970.32       1045.62        55.93 o                         
   3   1   1       9100.37       9193.52       197.90 o                         
   4   1   1        551.17        602.47       114.30 o                         
   5   1   1       4107.46       4018.37       279.54 o                         
   6   1   1         21.16         -0.56        36.23 o                         
   7   1   1        833.46        829.77        66.33 o                         
   8   1   1         25.49        -26.75        43.86 o                         
   9   1   1          1.17         -3.13        42.75 o                         
  -9   2   1         28.97         40.91        45.34 o                         
  -8   2   1        205.08         71.33        42.91 o                         
  -7   2   1       1009.88        953.22        81.60 o                         
  -6   2   1        189.80        189.45        99.60 o                         
  -5   2   1      16526.75      16877.62       742.79 o                         
  -4   2   1       1771.95       1884.01       172.22 o                         
  -3   2   1       1205.73       1104.40       110.45 o                         
  -2   2   1      34710.21      33042.58       395.15 o                         
  -1   2   1      19445.02      17598.91       315.62 o                         
   0   2   1          0.98          3.53        18.18 o                         
   1   2   1      24482.41      22928.06       333.30 o                         
   2   2   1      50611.13      50016.50       732.41 o                         
   3   2   1      17611.79      17465.70       413.13 o                         
   4   2   1       1966.82       1712.08       220.67 o                         
   5   2   1       1003.05       1130.43       218.62 o                         
   6   2   1       1364.41       1217.04        79.37 o                         
   7   2   1       4536.68       4656.44       154.31 o                         
   8   2   1         32.85         33.69        47.12 o                         
   9   2   1       1414.39       1313.70       103.22 o                         
  -9   3   1       2002.05       1973.51       122.33 o                         
  -8   3   1        315.50        424.82        73.69 o                         
  -7   3   1        155.02        139.39        58.79 o                         
  -6   3   1       2926.29       2758.17       151.39 o                         
  -5   3   1       3261.01       3504.54       346.97 o                         
  -4   3   1       1487.02       1467.55       206.76 o                         
  -3   3   1       1084.52        967.32       144.44 o                         
  -2   3   1       6617.17       6750.21       271.71 o                         
  -1   3   1      29384.79      28895.47       451.39 o                         
   0   3   1       2507.68       2571.05        86.07 o                         
   1   3   1       2629.66       2534.20       129.92 o                         
   2   3   1       9742.01       9345.55       327.05 o                         
   3   3   1      21363.13      20103.18       597.31 o                         
   4   3   1        106.17        123.53        94.63 o                         
   5   3   1       6132.46       6211.44       475.82 o                         
   6   3   1        939.19        939.73        98.02 o                         
   7   3   1         48.64        140.69        42.60 o                         
   8   3   1          0.56         35.27        43.91 o                         
   9   3   1         80.54         86.23        47.37 o                         
  -9   4   1        148.76        182.03        51.91 o                         
  -8   4   1        161.09        160.88        55.55 o                         
  -7   4   1         96.88         78.63        99.36 o                         
  -6   4   1        325.88        103.30        75.02 o                         
  -5   4   1      18283.58      19045.79       804.75 o                         
  -4   4   1        177.85        305.62       101.73 o                         
  -3   4   1       5017.04       4536.93       289.84 o                         
  -2   4   1       2658.22       2729.74       189.25 o                         
  -1   4   1      76963.79      76448.90       823.34 o                         
   0   4   1       1216.62       1166.57        72.82 o                         
   1   4   1        939.55        772.23        87.55 o                         
   2   4   1       2156.57       1951.05       112.09 o                         
   3   4   1       5198.15       5318.39       319.35 o                         
   4   4   1      10938.22      11801.28       563.03 o                         
   5   4   1       2551.03       2300.51       283.06 o                         
   6   4   1         36.03        -84.77        84.77 o                         
   7   4   1       3670.09       3666.92       174.73 o                         
   8   4   1          3.38        -35.83        44.96 o                         
   9   4   1       1525.07       1443.77        99.44 o                         
  -9   5   1       1625.14       1684.38       103.73 o                         
  -8   5   1        684.23        688.49        79.64 o                         
  -7   5   1        929.92       1111.27       165.74 o                         
  -6   5   1       1134.07       1395.86       178.06 o                         
  -5   5   1       8621.58       9027.94       313.10 o                         
  -4   5   1        991.03        622.85       153.74 o                         
  -3   5   1       1096.28       1111.61       114.28 o                         
  -2   5   1      15423.38      15645.32       465.19 o                         
  -1   5   1      12379.62      12422.40       181.78 o                         
   0   5   1         30.26         27.37        39.87 o                         
   1   5   1      26923.59      25876.18       482.26 o                         
   2   5   1       2777.28       2760.81       191.92 o                         
   3   5   1      44233.90      41540.21       903.10 o                         
   4   5   1       2956.96       2806.07       294.97 o                         
   5   5   1       5008.73       4784.14       219.62 o                         
   6   5   1         14.16        -37.08        80.75 o                         
   7   5   1        610.72        590.91        79.34 o                         
   8   5   1        382.03        364.06        58.96 o                         
   9   5   1        343.44        315.99        50.85 o                         
  -8   6   1        425.59        379.78       125.77 o                         
  -7   6   1         36.99         67.28        53.63 o                         
  -6   6   1       3255.33       3262.78       259.17 o                         
  -5   6   1       8741.80       9355.28       329.44 o                         
  -4   6   1        491.32        461.62       134.88 o                         
  -3   6   1      13416.27      13219.24       514.67 o                         
  -2   6   1        101.35         16.84        68.62 o                         
  -1   6   1      25138.96      23903.22       626.50 o                         
   0   6   1      14926.45      14585.45       286.52 o                         
   1   6   1      16609.88      16937.06       328.15 o                         
   2   6   1        381.30        374.36        95.49 o                         
   3   6   1         65.11         23.71        70.80 o                         
   4   6   1       9726.84       9872.19       539.33 o                         
   5   6   1       5280.67       5330.51       183.88 o                         
   6   6   1        186.19         87.74        90.76 o                         
   7   6   1       3949.61       4027.06       259.64 o                         
   8   6   1         52.73        105.47        37.45 o                         
  -8   7   1        435.59        390.10        57.38 o                         
  -7   7   1        470.95        525.32        76.41 o                         
  -6   7   1        815.37        732.32       141.54 o                         
  -5   7   1       3514.82       3866.76       220.48 o                         
  -4   7   1      11561.36      10679.14       576.19 o                         
  -3   7   1       3488.89       3511.03       286.78 o                         
  -2   7   1       2673.58       2270.86       216.33 o                         
  -1   7   1      16708.31      17340.88       357.16 o                         
   0   7   1       8162.50       8140.90       236.19 o                         
   1   7   1       4973.45       4805.42       311.54 o                         
   2   7   1      16862.20      16073.42       506.07 o                         
   3   7   1      13211.43      12513.47       546.73 o                         
   4   7   1       6736.53       6569.69       458.54 o                         
   5   7   1       4953.96       4942.93       146.26 o                         
   6   7   1       2593.19       2493.92       139.33 o                         
   7   7   1         96.22        104.80        49.09 o                         
   8   7   1       3710.02       3568.21       289.56 o                         
  -8   8   1       1078.04       1096.82        73.43 o                         
  -7   8   1       1296.98       1238.75        99.77 o                         
  -6   8   1       2805.30       2900.46       154.51 o                         
  -5   8   1       4551.62       4903.71       424.73 o                         
  -4   8   1         10.09        166.81        67.81 o                         
  -3   8   1       1758.36       1645.15       217.10 o                         
  -2   8   1       8542.22       8084.37       430.64 o                         
  -1   8   1       4312.21       4066.48       189.06 o                         
   0   8   1      41838.54      40057.09       560.17 o                         
   1   8   1       8179.65       7411.20       254.69 o                         
   2   8   1        790.09        801.50       103.24 o                         
   3   8   1       2547.66       2145.76       246.61 o                         
   4   8   1       9706.11       9470.12       397.82 o                         
   5   8   1        128.35        113.16        38.27 o                         
   6   8   1       1877.45       1745.95       117.60 o                         
   7   8   1        891.34        885.68        80.89 o                         
   8   8   1        270.80        228.25        58.76 o                         
  -8   9   1        236.74        249.14        32.71 o                         
  -7   9   1        277.06        225.13        49.93 o                         
  -6   9   1         13.36          5.48        80.25 o                         
  -5   9   1         39.07         15.73        79.02 o                         
  -4   9   1       9153.18       9179.79       620.67 o                         
  -3   9   1      14007.67      13700.26       488.48 o                         
  -2   9   1       5308.37       5203.28       243.99 o                         
  -1   9   1      10503.36      10204.86       580.16 o                         
   0   9   1       3308.06       2709.03       273.98 o                         
   1   9   1        147.48         94.38        54.20 o                         
   2   9   1       8844.92       8667.05       317.74 o                         
   3   9   1        624.50        450.26       158.53 o                         
   4   9   1       3912.76       3917.71       151.64 o                         
   5   9   1       5059.48       5072.82       155.58 o                         
   6   9   1        888.71        948.81        87.77 o                         
   7   9   1       1528.87       1486.42        98.47 o                         
   8   9   1       1561.69       1479.89       157.63 o                         
  -7  10   1       4479.72       4668.56       131.09 o                         
  -6  10   1       1424.98       1587.11       113.07 o                         
  -5  10   1       1176.05       1010.99       154.13 o                         
  -4  10   1         45.68         61.37        89.82 o                         
  -3  10   1        400.85        533.50        94.78 o                         
  -2  10   1       1160.09       1095.28       123.77 o                         
  -1  10   1       3944.11       3965.00       207.08 o                         
   0  10   1      12097.54      11627.16       345.47 o                         
   1  10   1      13140.13      12603.66       372.10 o                         
   2  10   1        109.88         40.72       124.95 o                         
   3  10   1      15188.54      14832.84       627.51 o                         
   4  10   1       6679.63       6688.16       169.30 o                         
   5  10   1       3634.27       3731.35       171.57 o                         
   6  10   1        713.02        778.31       144.01 o                         
   7  10   1        461.36        506.33        62.49 o                         
  -7  11   1        367.80        368.13        60.40 o                         
  -6  11   1        656.30        791.28        99.72 o                         
  -5  11   1        723.72        738.57       103.60 o                         
  -4  11   1       2934.25       3090.81       241.60 o                         
  -3  11   1      21974.30      23615.10       559.59 o                         
  -2  11   1        828.15        726.91        85.38 o                         
  -1  11   1       7395.84       7387.07       293.78 o                         
   0  11   1       1631.79       1665.42       141.97 o                         
   1  11   1       6045.91       5892.71       268.69 o                         
   2  11   1         17.85          5.27        61.15 o                         
   3  11   1        376.76        461.03        74.11 o                         
   4  11   1        962.59        837.77       100.23 o                         
   5  11   1       3051.81       2975.89       176.13 o                         
   6  11   1         70.21         54.39        53.02 o                         
   7  11   1       2200.57       2334.08       199.55 o                         
  -7  12   1       3256.77       3007.09       109.55 o                         
  -6  12   1         16.18         39.22        83.95 o                         
  -5  12   1        773.37        765.26        98.09 o                         
  -4  12   1          7.58        150.79       125.55 o                         
  -3  12   1         88.86         40.10       155.16 o                         
  -2  12   1       3904.42       3947.24       187.22 o                         
  -1  12   1        474.57        617.87        99.06 o                         
   0  12   1        750.16        620.24        75.64 o                         
   1  12   1      13436.09      12118.09       309.08 o                         
   2  12   1        411.86        400.37        72.93 o                         
   3  12   1       5679.31       5680.06       268.25 o                         
   4  12   1        109.06        -22.66        58.46 o                         
   5  12   1       4509.62       4479.31       204.88 o                         
   6  12   1        246.22        212.89       121.99 o                         
   7  12   1         49.87        -79.20        79.20 o                         
  -6  13   1       1915.92       2017.01       115.02 o                         
  -5  13   1        132.10        270.81        77.39 o                         
  -4  13   1        292.75        247.89        88.60 o                         
  -3  13   1      13740.45      14564.99       437.99 o                         
  -2  13   1        259.15        192.55        82.83 o                         
  -1  13   1       2296.64       1810.11       132.52 o                         
   0  13   1        220.38        325.86        91.50 o                         
   1  13   1       2106.35       1947.57       153.18 o                         
   2  13   1       3512.26       3580.09       227.96 o                         
   3  13   1         18.70         60.87        74.44 o                         
   4  13   1        173.92        -59.43        91.74 o                         
   5  13   1       1162.15       1010.86       100.71 o                         
   6  13   1        220.10        258.73       122.99 o                         
  -6  14   1         84.99         77.89        45.83 o                         
  -5  14   1         68.36         70.35        55.16 o                         
  -4  14   1        113.37        123.79       113.86 o                         
  -3  14   1       1213.88        857.31       132.52 o                         
  -2  14   1       7309.40       7596.56       317.98 o                         
  -1  14   1         15.81        -62.21        99.06 o                         
   0  14   1         18.77        -22.47        61.25 o                         
   1  14   1      12792.05      12428.33       520.44 o                         
   2  14   1        264.89        421.72        94.21 o                         
   3  14   1       1167.69       1402.83       255.62 o                         
   4  14   1         20.84        -60.35        61.29 o                         
   5  14   1        838.91        661.27       162.55 o                         
   6  14   1        662.81        555.10       116.34 o                         
  -6  15   1       1054.26        860.24        98.82 o                         
  -5  15   1        671.56        578.62        72.08 o                         
  -4  15   1         18.20        149.52       132.15 o                         
  -3  15   1       2584.25       2768.72       200.26 o                         
  -2  15   1        129.87        148.23        85.02 o                         
  -1  15   1        506.37        559.74       110.09 o                         
   0  15   1         35.01         96.07        72.91 o                         
   1  15   1        186.11        214.45        77.61 o                         
   2  15   1       4393.40       5166.24       466.94 o                         
   3  15   1        186.08        182.93       133.79 o                         
   4  15   1        101.68        201.64       139.22 o                         
   5  15   1       2004.29       1904.36       202.26 o                         
   6  15   1        725.51        672.96        94.59 o                         
  -5  16   1         24.85         51.58        75.67 o                         
  -4  16   1        951.95        985.20        88.54 o                         
  -3  16   1       1937.40       1941.92       161.84 o                         
  -2  16   1       1640.95       1765.29       263.14 o                         
  -1  16   1        923.13       1007.74       125.45 o                         
   0  16   1        462.74        483.96        93.63 o                         
   1  16   1       4097.41       4577.80       472.91 o                         
   2  16   1        271.82        388.80       300.51 o                         
   3  16   1        220.92        214.66       146.40 o                         
   4  16   1        205.70        150.72       113.50 o                         
   5  16   1          4.79        151.19        83.69 o                         
  -4  17   1        243.04        300.74        83.78 o                         
  -3  17   1       2227.47       2265.86       169.27 o                         
  -2  17   1          2.30         34.55        75.87 o                         
  -1  17   1         32.03         95.71        95.80 o                         
   0  17   1       1071.07       1198.37       131.49 o                         
   1  17   1        935.13        870.49       114.18 o                         
   2  17   1        530.09        567.33       164.01 o                         
   3  17   1        434.32        209.06       112.50 o                         
   4  17   1        244.97        265.62       100.78 o                         
  -3  18   1        469.97        566.49        92.20 o                         
  -2  18   1        311.53        291.20        77.25 o                         
  -1  18   1        190.55         58.49        62.56 o                         
   0  18   1        557.16        587.99       109.89 o                         
   1  18   1       1644.60       1976.44       211.93 o                         
   2  18   1         32.41         43.15       101.83 o                         
   3  18   1        870.77        735.38       124.66 o                         
  -1  19   1        697.94        563.51       102.49 o                         
   0  19   1       2198.26       2609.94       195.29 o                         
   1  19   1         90.90        -36.17        88.23 o                         
  -8   0   2        484.29        381.40        69.37 o                         
  -6   0   2      12106.93      11882.96       303.03 o                         
  -4   0   2      15040.39      14918.88       590.36 o                         
  -2   0   2      10400.75       9999.28       300.21 o                         
   0   0   2       7512.64       7276.14       329.30 o                         
   2   0   2       5398.36       5678.05       172.30 o                         
   4   0   2      36290.47      35717.62       996.43 o                         
   6   0   2       1433.88       1639.51       116.63 o                         
   8   0   2       4976.67       5340.98       253.37 o                         
  -9   1   2         21.80         81.76        53.10 o                         
  -8   1   2        944.16        791.45        67.48 o                         
  -7   1   2         75.07        -50.02        50.02 o                         
  -6   1   2         23.50          3.88        49.98 o                         
  -5   1   2        884.55        712.89       118.73 o                         
  -4   1   2       5838.61       5376.61       252.24 o                         
  -3   1   2       1201.31       1198.32       108.47 o                         
  -2   1   2      27285.94      24249.55       567.66 o                         
  -1   1   2        432.77        391.14        34.49 o                         
   0   1   2      40081.12      42470.13       221.26 o                         
   1   1   2      10783.14      11370.38       242.91 o                         
   2   1   2      36300.91      39312.55       723.68 o                         
   3   1   2        458.68        424.50        42.29 o                         
   4   1   2       1481.81       1391.01       154.23 o                         
   5   1   2        870.64       1012.48       214.26 o                         
   6   1   2         53.77         52.37        34.97 o                         
   7   1   2        207.74        971.63       185.72 o                         
   8   1   2       4325.46       4406.04       160.95 o                         
   9   1   2          7.19          6.42        35.11 o                         
  -9   2   2        345.37        212.27        54.44 o                         
  -8   2   2        229.77        254.27        64.52 o                         
  -7   2   2         27.70         -3.33        66.66 o                         
  -6   2   2      10213.94      10133.38       238.12 o                         
  -5   2   2        521.45        551.79       153.28 o                         
  -4   2   2      13486.47      13860.33       624.24 o                         
  -3   2   2       8083.00       7730.55       249.47 o                         
  -2   2   2       2030.89       2136.61       107.74 o                         
  -1   2   2      21435.53      20362.83       357.80 o                         
   0   2   2        195.36        178.04        18.13 o                         
   1   2   2       1856.17       1971.09       119.88 o                         
   2   2   2      42928.74      42347.34       706.75 o                         
   3   2   2      19455.92      18831.28       590.13 o                         
   4   2   2      27111.31      26478.19       838.58 o                         
   5   2   2       3726.04       3470.21       363.37 o                         
   6   2   2       4004.66       4153.01       120.88 o                         
   7   2   2        234.56        200.44        49.83 o                         
   8   2   2       1198.91       1260.38       134.28 o                         
   9   2   2        481.39        377.22        60.90 o                         
  -9   3   2        243.89        179.58        51.77 o                         
  -8   3   2         36.95         28.30        51.86 o                         
  -7   3   2        329.45        235.69        79.09 o                         
  -6   3   2       4180.19       4159.70       183.51 o                         
  -5   3   2       4423.38       4669.19       386.39 o                         
  -4   3   2        331.13        257.94       112.22 o                         
  -3   3   2         57.93         54.84        79.72 o                         
  -2   3   2      25345.41      23900.11       514.55 o                         
  -1   3   2      10773.64      11715.59       146.25 o                         
   0   3   2      24775.23      23300.47       217.81 o                         
   1   3   2      26274.36      25169.05       370.26 o                         
   2   3   2        644.24        584.40        98.51 o                         
   3   3   2       2535.50       2437.15       227.07 o                         
   4   3   2       2213.73       2513.08       270.41 o                         
   5   3   2       2400.70       2274.14       159.89 o                         
   6   3   2       1827.50       1721.23        89.10 o                         
   7   3   2       2886.47       2859.16       118.65 o                         
   8   3   2       2054.84       1968.80       162.09 o                         
   9   3   2        118.73         98.20        40.73 o                         
  -9   4   2        741.96        610.77        72.57 o                         
  -8   4   2         53.78         75.97        52.83 o                         
  -7   4   2        576.59        567.33        96.10 o                         
  -6   4   2       8249.48       8276.71       263.32 o                         
  -5   4   2        180.68         60.49       116.79 o                         
  -4   4   2       1473.34       1392.55       199.98 o                         
  -3   4   2       2598.86       2301.52       148.95 o                         
  -2   4   2       4264.07       3973.42       235.21 o                         
  -1   4   2      14710.47      14734.54       165.19 o                         
   0   4   2       7564.82       7748.49       157.21 o                         
   1   4   2        226.07        255.57        58.46 o                         
   2   4   2      37333.28      35130.27       669.21 o                         
   3   4   2       6448.67       6129.92       347.61 o                         
   4   4   2      19538.75      20061.33       742.29 o                         
   5   4   2        526.15        475.38       111.84 o                         
   6   4   2        329.90        220.74       112.54 o                         
   7   4   2        148.09         76.16        51.93 o                         
   8   4   2        378.46        481.72        94.59 o                         
   9   4   2        511.46        512.50        62.73 o                         
  -9   5   2        304.83        289.80        51.66 o                         
  -8   5   2        126.63         95.12        48.14 o                         
  -7   5   2         13.61        135.67        76.29 o                         
  -6   5   2       6045.51       6403.56       355.10 o                         
  -5   5   2       2707.40       2683.95       297.27 o                         
  -4   5   2        229.47        169.14       107.28 o                         
  -3   5   2       6184.34       6259.21       347.97 o                         
  -2   5   2      53474.59      53065.12       887.52 o                         
  -1   5   2        404.48        403.48        29.64 o                         
   0   5   2       2862.19       2674.07       109.50 o                         
   1   5   2       9707.21      10210.23       289.08 o                         
   2   5   2       2963.30       2880.30       210.39 o                         
   3   5   2       2904.38       2475.14       235.49 o                         
   4   5   2        421.70        588.88       154.33 o                         
   5   5   2        593.19        638.24        56.62 o                         
   6   5   2      11082.90      11197.56       289.90 o                         
   7   5   2       1253.27       1216.94       126.63 o                         
   8   5   2        705.22        760.81       102.62 o                         
  -8   6   2          9.53        -45.08        45.08 o                         
  -7   6   2        153.11         13.56       132.92 o                         
  -6   6   2       5641.91       5801.02       343.94 o                         
  -5   6   2       3799.84       3875.40       217.89 o                         
  -4   6   2       1701.30       1812.99       248.84 o                         
  -3   6   2        930.39        911.37       155.75 o                         
  -2   6   2      28256.63      30282.99       298.83 o                         
  -1   6   2      10362.33      10343.50       126.42 o                         
   0   6   2       2998.84       2925.04       128.71 o                         
   1   6   2       1359.84       1255.60        97.17 o                         
   2   6   2      30306.57      28528.89       606.05 o                         
   3   6   2        441.46        468.10       121.79 o                         
   4   6   2       1401.65       1340.96       224.54 o                         
   5   6   2        152.31        135.32        35.00 o                         
   6   6   2       1001.96       1025.10        96.55 o                         
   7   6   2        474.40        405.18        66.76 o                         
   8   6   2        240.36        294.94        72.92 o                         
  -8   7   2        628.08        551.58        64.95 o                         
  -7   7   2       1433.49       1471.68       112.68 o                         
  -6   7   2       2753.85       2919.32       248.15 o                         
  -5   7   2        155.57         82.60       121.46 o                         
  -4   7   2        521.97        302.71       138.24 o                         
  -3   7   2       1575.69       1684.40       210.99 o                         
  -2   7   2      16460.91      16621.06       380.61 o                         
  -1   7   2       4728.29       4467.98       177.10 o                         
   0   7   2      11061.10      11461.11       268.51 o                         
   1   7   2        438.55        363.50        66.98 o                         
   2   7   2       4567.53       4541.84       262.05 o                         
   3   7   2       5055.97       4825.79       345.38 o                         
   4   7   2        818.74        787.19       170.03 o                         
   5   7   2       1181.19       1181.10        74.59 o                         
   6   7   2       4374.85       4484.97       180.61 o                         
   7   7   2         24.48         14.16        37.62 o                         
   8   7   2        576.60        439.47        69.75 o                         
  -8   8   2          1.04          2.55        48.34 o                         
  -7   8   2          1.62         20.39        44.95 o                         
  -6   8   2       1331.39       1466.91       187.73 o                         
  -5   8   2       7613.40       8115.97       324.81 o                         
  -4   8   2       7514.07       7182.86       331.58 o                         
  -3   8   2       6175.68       6584.07       422.27 o                         
  -2   8   2       2682.81       2765.41       364.52 o                         
  -1   8   2      10745.90      11256.29       297.26 o                         
   0   8   2         46.97        132.42       132.82 o                         
   1   8   2       6215.78       6363.65       232.27 o                         
   2   8   2      12785.09      12466.51       531.23 o                         
   3   8   2       1371.62       1024.38       184.07 o                         
   4   8   2       2465.45       2802.12       169.92 o                         
   5   8   2         47.58        -17.63        40.21 o                         
   6   8   2        241.33        267.23        52.46 o                         
   7   8   2       1527.46       1568.50       142.72 o                         
   8   8   2         31.95         69.66        41.83 o                         
  -8   9   2       2161.06       1919.76        80.49 o                         
  -7   9   2       2370.78       2511.77       129.43 o                         
  -6   9   2        106.02        163.06        53.07 o                         
  -5   9   2         63.34         98.11        94.10 o                         
  -4   9   2       1056.59       1130.66       162.29 o                         
  -3   9   2       3064.12       2969.65       303.71 o                         
  -2   9   2       2940.52       2931.78       223.53 o                         
  -1   9   2       9115.22       8741.42       389.75 o                         
   0   9   2      20806.11      20710.99       754.16 o                         
   1   9   2        760.12        682.68       148.55 o                         
   2   9   2       1439.97       1182.88       172.32 o                         
   3   9   2       6757.67       7049.61       332.45 o                         
   4   9   2       4748.93       4885.52       227.73 o                         
   5   9   2        148.54        170.33        41.27 o                         
   6   9   2       1182.80       1115.81       124.77 o                         
   7   9   2         79.80         69.63        46.01 o                         
   8   9   2         56.51        116.92        66.93 o                         
  -7  10   2          3.44        -23.14        33.87 o                         
  -6  10   2        275.66        281.70        58.08 o                         
  -5  10   2       2667.28       2897.62       248.03 o                         
  -4  10   2      17921.61      17784.57      1406.10 o                         
  -3  10   2       1978.97       1944.03       128.71 o                         
  -2  10   2        161.32        148.57       107.78 o                         
  -1  10   2       6789.41       6950.81       424.18 o                         
   0  10   2       8985.39       8703.56       374.19 o                         
   1  10   2          3.70         -8.92       135.71 o                         
   2  10   2        182.81        244.77        72.89 o                         
   3  10   2          2.91        274.58       194.65 o                         
   4  10   2       6151.85       5998.29       226.68 o                         
   5  10   2        230.25        159.43        74.32 o                         
   6  10   2          8.79         66.31        60.77 o                         
   7  10   2       1855.12       2035.70       153.78 o                         
  -7  11   2        468.70        389.38        59.33 o                         
  -6  11   2         16.71         21.23        63.78 o                         
  -5  11   2       1519.91       1645.97       140.99 o                         
  -4  11   2        750.57        796.46       119.66 o                         
  -3  11   2        158.57        170.20        59.83 o                         
  -2  11   2        969.26        994.18        95.02 o                         
  -1  11   2        263.20        260.61        74.97 o                         
   0  11   2      19163.36      19461.96       736.01 o                         
   1  11   2        107.78        112.09        60.23 o                         
   2  11   2        103.74         78.34        66.05 o                         
   3  11   2       7251.24       6978.58       270.27 o                         
   4  11   2       4328.04       4258.73       206.19 o                         
   5  11   2         27.60         41.96        94.86 o                         
   6  11   2        571.06        505.39       151.66 o                         
   7  11   2        987.88        826.72       133.85 o                         
  -7  12   2          8.97         17.75        33.04 o                         
  -6  12   2         52.01         61.58        77.53 o                         
  -5  12   2          0.98         24.52        59.49 o                         
  -4  12   2      10945.08      11467.97       810.84 o                         
  -3  12   2        136.86        266.51        93.75 o                         
  -2  12   2        129.41        122.71        76.22 o                         
  -1  12   2       9789.14       9198.04       399.90 o                         
   0  12   2       6953.69       6918.14       243.05 o                         
   1  12   2        341.82        482.48        79.32 o                         
   2  12   2        515.69        600.18       108.78 o                         
   3  12   2        381.13        673.38       185.30 o                         
   4  12   2       2021.61       2021.39       271.61 o                         
   5  12   2         23.95         37.74       131.73 o                         
   6  12   2        321.11        259.21       127.37 o                         
   7  12   2        350.59        499.49       103.81 o                         
  -6  13   2         92.42         40.48        46.94 o                         
  -5  13   2       3384.95       3212.04       172.55 o                         
  -4  13   2       1145.98       1146.72       179.38 o                         
  -3  13   2         97.26        154.98        88.14 o                         
  -2  13   2        306.62        179.47       134.72 o                         
  -1  13   2       3151.95       3035.90       162.41 o                         
   0  13   2       5838.06       5432.78       209.86 o                         
   1  13   2       1651.40       1435.21       203.64 o                         
   2  13   2       2420.97       2101.38       272.38 o                         
   3  13   2       3268.67       2541.49       302.02 o                         
   4  13   2       3726.18       3559.01       352.87 o                         
   5  13   2       1088.39       1086.60       202.87 o                         
   6  13   2       1548.40       1525.35       186.93 o                         
  -6  14   2         46.61         61.99        45.73 o                         
  -5  14   2        125.73         61.20        54.29 o                         
  -4  14   2       2286.05       2292.99       146.03 o                         
  -3  14   2          1.10         48.00       117.28 o                         
  -2  14   2       3178.55       3065.00       323.05 o                         
  -1  14   2       4278.20       4397.63       232.95 o                         
   0  14   2       4990.66       5486.20       453.48 o                         
   1  14   2       1951.45       1803.90       239.48 o                         
   2  14   2       5915.55       5553.82       411.89 o                         
   3  14   2       2106.78       2167.13       283.70 o                         
   4  14   2         44.16       -148.13       148.13 o                         
   5  14   2        146.74         72.41       128.37 o                         
   6  14   2        217.44        251.49        63.69 o                         
  -5  15   2       2071.80       2212.76       159.47 o                         
  -4  15   2       1923.02       2116.43       374.17 o                         
  -3  15   2        472.03        358.81       128.50 o                         
  -2  15   2        674.66        575.75       108.14 o                         
  -1  15   2        769.15        667.90       107.71 o                         
   0  15   2         61.84        111.26        61.32 o                         
   1  15   2         89.90        138.13       151.29 o                         
   2  15   2       5179.32       4996.05       392.06 o                         
   3  15   2        640.02        704.58       194.26 o                         
   4  15   2       1097.75       1222.23       207.21 o                         
   5  15   2        423.02        533.76       133.33 o                         
  -5  16   2         97.16        163.01        41.94 o                         
  -4  16   2         41.16         85.86        50.32 o                         
  -3  16   2         42.22         52.23        74.36 o                         
  -2  16   2       4975.10       5270.76       247.51 o                         
  -1  16   2       2679.09       2580.81       177.92 o                         
   0  16   2       2440.83       2504.09       168.94 o                         
   1  16   2       1085.88       1188.70       221.32 o                         
   2  16   2       4747.66       5137.89       382.97 o                         
   3  16   2        259.01        282.16       148.56 o                         
   4  16   2        321.09        467.33       145.89 o                         
   5  16   2        209.92        123.50        77.53 o                         
  -4  17   2        774.65        756.40        65.32 o                         
  -3  17   2       1029.77       1088.18       133.14 o                         
  -2  17   2       1603.98       1720.03       139.79 o                         
  -1  17   2        229.37        248.93       174.06 o                         
   0  17   2        162.84        766.38       194.23 o                         
   1  17   2       1526.13       1594.39       227.60 o                         
   2  17   2       2485.61       2529.90       261.06 o                         
   3  17   2        269.69        237.37       123.75 o                         
   4  17   2        307.79        234.16        95.96 o                         
  -3  18   2       1708.12       1775.56       115.03 o                         
  -2  18   2       1899.56       1834.92       203.18 o                         
  -1  18   2        142.79        177.90       116.19 o                         
   0  18   2       1700.38       1702.89       212.68 o                         
   1  18   2        721.36        642.64       153.24 o                         
   2  18   2       1714.89       1884.46       195.77 o                         
   3  18   2        599.28        890.83       132.13 o                         
  -1  19   2        406.52        335.26       101.29 o                         
   0  19   2        697.19        838.10       131.66 o                         
   1  19   2       2623.94       2785.97       198.51 o                         
  -9   0   3        309.08        215.44        48.26 o                         
  -7   0   3       2451.02       2015.49       157.61 o                         
  -5   0   3        179.41        191.00       110.87 o                         
  -3   0   3      20368.49      19475.79       521.07 o                         
  -1   0   3     118006.13     114120.73       691.39 o                         
   1   0   3      86957.38      89313.79      1495.81 o                         
   3   0   3       7556.79       7928.65       244.41 o                         
   5   0   3        228.74        144.97       151.68 o                         
   7   0   3       2795.23       2947.69       212.84 o                         
  -9   1   3        391.81        438.91        80.85 o                         
  -8   1   3        248.41        191.32        58.50 o                         
  -7   1   3      10812.48      10302.01       238.56 o                         
  -6   1   3         59.91        -24.22        45.30 o                         
  -5   1   3       9924.69      10123.65       388.27 o                         
  -4   1   3       4251.01       4004.53       212.53 o                         
  -3   1   3      19844.85      19823.69       374.92 o                         
  -2   1   3      14410.26      13950.65       245.94 o                         
  -1   1   3        117.80        155.02        17.28 o                         
   0   1   3       4164.25       4302.46       169.59 o                         
   1   1   3       2244.02       2111.31       101.02 o                         
   2   1   3         88.11         93.23        37.03 o                         
   3   1   3      26954.62      28572.19       354.42 o                         
   4   1   3       1195.09       1319.56       157.14 o                         
   5   1   3       4054.31       4259.55       412.02 o                         
   6   1   3        119.02        175.77        40.01 o                         
   7   1   3       4976.47       5195.93       194.87 o                         
   8   1   3          2.28         11.06        60.99 o                         
  -9   2   3        716.65        590.84        73.99 o                         
  -8   2   3          1.31         25.68        44.41 o                         
  -7   2   3       2315.07       1990.80       128.63 o                         
  -6   2   3       4007.41       3787.88       149.90 o                         
  -5   2   3         28.33        -29.64        98.54 o                         
  -4   2   3       7557.13       7473.48       287.49 o                         
  -3   2   3      23084.61      23157.01      1251.48 o                         
  -2   2   3        101.40         99.26        67.05 o                         
  -1   2   3      27529.24      27502.22       291.00 o                         
   0   2   3      10770.02      10908.52       127.94 o                         
   1   2   3       7259.94       7222.11       255.06 o                         
   2   2   3        470.28        432.16        63.81 o                         
   3   2   3      23224.32      23401.34      1038.78 o                         
   4   2   3        181.58         79.53       105.12 o                         
   5   2   3        199.20        209.17        48.84 o                         
   6   2   3       1641.45       1570.64        90.29 o                         
   7   2   3        797.61        770.74        67.23 o                         
   8   2   3        239.83        215.86        83.22 o                         
   9   2   3         33.13         24.23        41.28 o                         
  -9   3   3         18.69        -33.30        42.44 o                         
  -8   3   3       1060.01        977.60       167.97 o                         
  -7   3   3       2677.14       2793.65       184.90 o                         
  -6   3   3        397.09        326.87        59.71 o                         
  -5   3   3      11863.18      12042.98       612.40 o                         
  -4   3   3       4416.36       4261.24       315.19 o                         
  -3   3   3       3684.92       3563.07       174.67 o                         
  -2   3   3      14086.02      13597.70       401.18 o                         
  -1   3   3      12394.44      12278.41       179.33 o                         
   0   3   3       3002.42       3129.66       181.54 o                         
   1   3   3       4270.95       3744.08       172.02 o                         
   2   3   3       5357.11       5296.53       268.33 o                         
   3   3   3       9275.52       9025.22       426.98 o                         
   4   3   3      16486.64      16700.34       679.18 o                         
   5   3   3        641.46        705.62        70.97 o                         
   6   3   3        112.23         96.72        40.24 o                         
   7   3   3       5079.84       5188.33       154.29 o                         
   8   3   3        442.20        407.13        86.77 o                         
  -9   4   3        948.34        767.95        77.10 o                         
  -8   4   3         58.88         33.62        47.49 o                         
  -7   4   3          0.51         28.75        79.05 o                         
  -6   4   3       4900.40       5007.23       201.80 o                         
  -5   4   3       2549.62       2603.82       132.07 o                         
  -4   4   3       4096.52       4339.83       337.06 o                         
  -3   4   3       8052.58       7426.60       383.07 o                         
  -2   4   3       2740.90       2968.36       102.36 o                         
  -1   4   3      37287.14      36378.05       242.79 o                         
   0   4   3      22203.70      21995.48       406.20 o                         
   1   4   3         35.57         55.37        51.39 o                         
   2   4   3      11188.79      10828.80       385.71 o                         
   3   4   3      36133.94      34750.84       842.95 o                         
   4   4   3        326.03        532.60       141.68 o                         
   5   4   3       2338.62       2468.31       125.38 o                         
   6   4   3       2158.45       2287.72       193.16 o                         
   7   4   3         18.80        -23.49        68.68 o                         
   8   4   3         82.02         33.86        59.92 o                         
  -9   5   3         99.89         15.56        31.85 o                         
  -8   5   3        932.85        807.75        84.93 o                         
  -7   5   3        689.80        691.86       108.47 o                         
  -6   5   3        546.48        528.00       126.93 o                         
  -5   5   3       7470.71       7786.54       293.83 o                         
  -4   5   3       1717.12       1550.23       211.37 o                         
  -3   5   3        152.39        114.89        92.42 o                         
  -2   5   3       9669.55       9642.55       180.84 o                         
  -1   5   3      45608.14      45048.31       340.51 o                         
   0   5   3        669.88        662.92        74.97 o                         
   1   5   3       4338.60       4459.31       183.06 o                         
   2   5   3       7804.88       7115.86       326.08 o                         
   3   5   3        444.83        435.11       116.15 o                         
   4   5   3        877.82        914.03       181.21 o                         
   5   5   3        544.91        521.29        65.34 o                         
   6   5   3       1049.69        975.76       100.50 o                         
   7   5   3       5887.96       5968.43       298.50 o                         
   8   5   3        505.54        571.40        91.52 o                         
  -8   6   3        174.55         92.25        46.55 o                         
  -7   6   3        722.06        882.74       152.69 o                         
  -6   6   3       1395.30       1611.84       195.58 o                         
  -5   6   3      10032.80      10339.93       239.61 o                         
  -4   6   3         36.42        131.73        57.08 o                         
  -3   6   3       5291.98       5941.11       169.83 o                         
  -2   6   3       5978.16       5862.68       143.31 o                         
  -1   6   3       3941.70       3696.04       138.28 o                         
   0   6   3       1255.05       1167.79        80.56 o                         
   1   6   3        567.25        552.23        79.75 o                         
   2   6   3         21.50         46.98        67.02 o                         
   3   6   3      18737.92      17942.92       639.57 o                         
   4   6   3       4754.04       5137.79       403.72 o                         
   5   6   3       2985.85       3073.86       166.80 o                         
   6   6   3       4245.29       4369.64       288.25 o                         
   7   6   3          9.66         -3.82        61.82 o                         
   8   6   3        240.67        171.04        61.72 o                         
  -8   7   3          8.35        -58.06        58.06 o                         
  -7   7   3        865.88        879.27       149.51 o                         
  -6   7   3        808.97        696.59       143.15 o                         
  -5   7   3       1671.50       1791.86       159.78 o                         
  -4   7   3        127.28         46.93        88.75 o                         
  -3   7   3        140.29        193.34        96.30 o                         
  -2   7   3        136.32        171.55        54.07 o                         
  -1   7   3      24043.73      23545.34       856.48 o                         
   0   7   3       4063.43       3888.24       223.02 o                         
   1   7   3      11908.86      12192.86       290.01 o                         
   2   7   3       3789.40       3296.14       250.81 o                         
   3   7   3        508.39        540.65       135.55 o                         
   4   7   3        734.79        784.89       100.55 o                         
   5   7   3        432.81        323.82        64.83 o                         
   6   7   3        720.03        745.53        91.23 o                         
   7   7   3       2705.18       3416.30       212.78 o                         
   8   7   3        125.41        218.57        53.12 o                         
  -8   8   3          3.92        -44.82        44.82 o                         
  -7   8   3        113.85         91.32        47.99 o                         
  -6   8   3       1674.46       1795.86       202.22 o                         
  -5   8   3       2346.27       2513.93       188.96 o                         
  -4   8   3       1752.32       1975.31       190.77 o                         
  -3   8   3       7477.32       7748.96       465.63 o                         
  -2   8   3       5136.12       5408.99       364.31 o                         
  -1   8   3       6461.70       6419.89       378.09 o                         
   0   8   3       2790.48       3117.96       146.60 o                         
   1   8   3        712.14        668.53        81.30 o                         
   2   8   3       1491.78       1194.55       128.74 o                         
   3   8   3       9816.86       9372.17       503.73 o                         
   4   8   3       6351.25       6363.56       220.82 o                         
   5   8   3       3674.37       3792.35       171.93 o                         
   6   8   3        443.94        445.38        72.93 o                         
   7   8   3         98.71         53.46        58.28 o                         
   8   8   3       2662.52       2782.41       252.66 o                         
  -8   9   3         47.65        161.72       140.10 o                         
  -7   9   3       1680.43       1712.28       101.30 o                         
  -6   9   3        829.60        811.85       149.28 o                         
  -5   9   3        334.66        274.63       107.15 o                         
  -4   9   3        266.22        470.86       118.70 o                         
  -3   9   3        417.31        501.19        99.96 o                         
  -2   9   3        661.72        787.52       167.62 o                         
  -1   9   3       4383.82       4699.94       346.06 o                         
   0   9   3      10704.03      10268.27       500.27 o                         
   1   9   3      19127.20      18838.36       687.06 o                         
   2   9   3       7840.57       7312.22       461.68 o                         
   3   9   3        668.99        812.30       123.65 o                         
   4   9   3       3565.85       3824.97       185.44 o                         
   5   9   3       3153.55       3073.20       254.47 o                         
   6   9   3       1120.49       1031.44       120.47 o                         
   7   9   3        757.54        793.56        97.80 o                         
   8   9   3        477.02        446.55        75.20 o                         
  -6  10   3       1828.61       1749.94        95.13 o                         
  -5  10   3        187.48        212.46        69.57 o                         
  -4  10   3       1546.74       1629.14       130.77 o                         
  -3  10   3      12402.49      12686.87       312.42 o                         
  -2  10   3       4330.74       4318.88       364.00 o                         
  -1  10   3        555.47        483.16       142.54 o                         
   0  10   3        532.23        510.15       140.02 o                         
   1  10   3       4323.73       4249.07       352.46 o                         
   2  10   3        936.20       1138.10       106.75 o                         
   3  10   3        149.76        244.18        52.87 o                         
   4  10   3       2155.88       2138.45       193.76 o                         
   5  10   3       4405.17       4582.25       283.29 o                         
   6  10   3        261.92        279.43        70.32 o                         
   7  10   3        436.88        460.33        61.90 o                         
  -7  11   3       1215.89       1383.70       131.13 o                         
  -6  11   3        329.74        371.58        74.28 o                         
  -5  11   3        955.80       1130.03       114.90 o                         
  -4  11   3         66.53         62.81       228.71 o                         
  -3  11   3       1518.42       1500.07       147.72 o                         
  -2  11   3       2849.14       3016.49       154.85 o                         
  -1  11   3        456.96        382.43        88.55 o                         
   0  11   3        422.49        284.60        70.57 o                         
   1  11   3      12866.60      11772.30       393.90 o                         
   2  11   3       4372.34       4216.28       240.88 o                         
   3  11   3       1808.98       1846.70       111.96 o                         
   4  11   3        347.27        280.54        72.27 o                         
   5  11   3       4107.38       4613.58       222.19 o                         
   6  11   3          4.51        -30.64       128.95 o                         
   7  11   3         36.90        -48.60        75.09 o                         
  -7  12   3        197.40        213.97        60.76 o                         
  -6  12   3       3029.60       3097.16       150.13 o                         
  -5  12   3        917.78        959.89       105.25 o                         
  -4  12   3        120.88         -8.77        65.32 o                         
  -3  12   3       7999.21       7980.56       312.04 o                         
  -2  12   3       2072.70       2093.19       139.47 o                         
  -1  12   3        194.73        225.41        77.80 o                         
   0  12   3         73.53        -66.25       174.04 o                         
   1  12   3       1324.49       1167.28       114.76 o                         
   2  12   3       4017.35       3677.78       247.61 o                         
   3  12   3        190.69        240.10       136.24 o                         
   4  12   3       1241.67       1095.75       233.28 o                         
   5  12   3       4133.10       4283.42       201.70 o                         
   6  12   3       1320.75       1439.75       193.36 o                         
   7  12   3        151.59        219.56        77.90 o                         
  -6  13   3          7.10         42.70        63.62 o                         
  -5  13   3        187.59         94.83        66.16 o                         
  -4  13   3          9.74         -8.60        64.87 o                         
  -3  13   3        607.77        561.02       104.27 o                         
  -2  13   3       7789.75       8970.72       507.88 o                         
  -1  13   3       1842.19       1709.84       143.86 o                         
   0  13   3        852.20        872.00       132.53 o                         
   1  13   3      11842.78      11417.55       556.56 o                         
   2  13   3       3442.95       3344.05       233.80 o                         
   3  13   3         21.06        -46.82       124.52 o                         
   4  13   3        157.97        171.02       162.06 o                         
   5  13   3        535.07        525.54       168.70 o                         
   6  13   3        832.33        857.16       148.12 o                         
  -6  14   3       2443.00       2507.18       146.71 o                         
  -5  14   3       3639.02       3885.44       234.84 o                         
  -4  14   3        538.76        303.49       163.08 o                         
  -3  14   3       2836.25       2740.72       316.69 o                         
  -2  14   3       1423.91       1367.54       142.20 o                         
  -1  14   3         88.87        114.08       111.26 o                         
   0  14   3         41.87        126.68       104.83 o                         
   1  14   3        111.14         83.45       119.07 o                         
   2  14   3       4575.83       4012.76       347.18 o                         
   3  14   3       1351.72       1056.83       242.11 o                         
   4  14   3          2.36       -162.89       162.89 o                         
   5  14   3       2142.93       2116.23       197.44 o                         
   6  14   3        696.26        735.19       103.89 o                         
  -5  15   3        277.18        343.54        60.93 o                         
  -4  15   3        163.20         90.17        59.28 o                         
  -3  15   3       5145.61       5163.32       263.99 o                         
  -2  15   3       2066.81       2119.93       163.54 o                         
  -1  15   3       8421.56       8089.99       484.00 o                         
   0  15   3        295.76        810.62       181.53 o                         
   1  15   3       6487.49       6661.19       442.42 o                         
   2  15   3       1209.73       1205.65       217.90 o                         
   3  15   3        579.56        550.43       178.25 o                         
   4  15   3         20.73        167.23       122.33 o                         
   5  15   3         13.33         56.83        85.62 o                         
  -5  16   3       3416.45       3485.32       155.20 o                         
  -4  16   3         13.99          6.19        46.41 o                         
  -3  16   3       1354.34       1403.51       132.31 o                         
  -2  16   3        136.29         57.73        73.64 o                         
  -1  16   3         92.92        148.98       132.91 o                         
   0  16   3       1535.76       1721.64       242.85 o                         
   1  16   3       1590.27       1743.96       241.70 o                         
   2  16   3       1293.29       1521.68       233.77 o                         
   3  16   3       2648.50       2817.73       268.19 o                         
   4  16   3        169.00        248.14       112.68 o                         
   5  16   3       2911.83       2905.36       169.83 o                         
  -4  17   3        555.67        672.12        84.94 o                         
  -3  17   3       1706.06       1507.21       203.83 o                         
  -2  17   3         80.35         44.76       133.91 o                         
  -1  17   3       5152.92       5480.95       377.96 o                         
   0  17   3        360.82        368.92       163.82 o                         
   1  17   3       3421.07       3843.20       319.34 o                         
   2  17   3        115.21        203.67       133.95 o                         
   3  17   3        385.40        355.69       126.39 o                         
   4  17   3       1546.58       1602.83       150.62 o                         
  -3  18   3        643.21        606.14        78.37 o                         
  -2  18   3         41.00        191.18       119.97 o                         
  -1  18   3        205.77        206.98       122.71 o                         
   0  18   3       4624.96       5068.44       330.74 o                         
   1  18   3        893.12        933.98       167.97 o                         
   2  18   3         49.31        -93.53       106.34 o                         
   3  18   3        958.85       1195.16       131.21 o                         
  -1  19   3        743.03        642.24       116.15 o                         
   0  19   3        185.83        154.44       105.11 o                         
   1  19   3       2273.36       2239.90       178.74 o                         
  -8   0   4       2182.99       1971.73       200.61 o                         
  -6   0   4        278.30        196.93        75.15 o                         
  -4   0   4       5268.35       5751.68       340.07 o                         
  -2   0   4      35438.38      35226.04       281.94 o                         
   0   0   4      11218.53      11563.36       193.71 o                         
   2   0   4       5820.49       5901.62       215.26 o                         
   4   0   4        619.97        528.07       169.82 o                         
   6   0   4       2306.74       2547.65       202.00 o                         
   8   0   4       1099.67       1066.55       118.11 o                         
  -9   1   4         18.07        -36.36        36.36 o                         
  -8   1   4        512.71        436.57       118.98 o                         
  -7   1   4         32.40         14.56        51.02 o                         
  -6   1   4       3698.27       3486.36       141.88 o                         
  -5   1   4       1019.43       1278.77       197.90 o                         
  -4   1   4       5987.52       6249.44       246.73 o                         
  -3   1   4        777.59        816.21        79.94 o                         
  -2   1   4       2237.80       2270.53        56.87 o                         
  -1   1   4        423.16        359.72        32.62 o                         
   0   1   4       3024.40       3210.52        84.02 o                         
   1   1   4        271.02        264.81        56.99 o                         
   2   1   4      18338.01      18150.24       426.57 o                         
   3   1   4        645.34        630.85        67.36 o                         
   4   1   4       5427.86       5363.19       234.04 o                         
   5   1   4        656.78        637.37        58.14 o                         
   6   1   4       2407.57       2388.08       135.41 o                         
   7   1   4         26.78         22.88        43.16 o                         
   8   1   4        160.86        170.07        49.58 o                         
  -9   2   4         83.28         -1.75        32.99 o                         
  -8   2   4        726.30        651.52        77.36 o                         
  -7   2   4          0.83         42.32        82.07 o                         
  -6   2   4       1703.40       1225.11       133.20 o                         
  -5   2   4        546.56        585.13       144.28 o                         
  -4   2   4       5216.67       5267.55       341.02 o                         
  -3   2   4       2256.49       1895.96       171.58 o                         
  -2   2   4      27720.64      27759.93       482.47 o                         
  -1   2   4        720.74        730.04        54.20 o                         
   0   2   4      10190.18      10149.65       132.00 o                         
   1   2   4       4340.16       4350.78       149.90 o                         
   2   2   4        678.17        638.05        78.14 o                         
   3   2   4        485.06        537.45        62.21 o                         
   4   2   4        862.02        831.58       118.88 o                         
   5   2   4       1010.77       1161.35        72.34 o                         
   6   2   4       5403.82       5549.98       200.41 o                         
   7   2   4        929.80       1044.94        93.82 o                         
   8   2   4        751.17        644.72        65.71 o                         
  -9   3   4          2.65         45.73        36.98 o                         
  -8   3   4        642.02        645.18        95.15 o                         
  -7   3   4         91.24         51.50        79.30 o                         
  -6   3   4       6008.22       5899.89       234.23 o                         
  -5   3   4        412.34        503.67        73.45 o                         
  -4   3   4        731.51        775.41       142.11 o                         
  -3   3   4       3528.72       3267.75       201.47 o                         
  -2   3   4       2807.18       2589.96       100.45 o                         
  -1   3   4       5485.72       5516.66       173.63 o                         
   0   3   4       2539.98       2459.95        82.86 o                         
   1   3   4       1572.66       1605.07       121.11 o                         
   2   3   4      42739.16      42923.82       772.02 o                         
   3   3   4        312.65        242.81       110.63 o                         
   4   3   4         57.68        111.44        48.71 o                         
   5   3   4       1325.21       1445.95        98.66 o                         
   6   3   4       1604.72       1467.64       228.72 o                         
   7   3   4        207.21        208.55        48.67 o                         
   8   3   4         53.27         -0.52        61.30 o                         
  -9   4   4        484.23        355.56        55.04 o                         
  -8   4   4         75.75         38.47        57.25 o                         
  -7   4   4        127.80        127.77        91.37 o                         
  -6   4   4       5696.05       5761.03       236.70 o                         
  -5   4   4          6.30        -20.55        36.45 o                         
  -4   4   4       6321.91       6037.87       380.33 o                         
  -3   4   4          1.94        -11.71        38.01 o                         
  -2   4   4      69498.06      69643.14       542.94 o                         
  -1   4   4         67.66         51.13        32.40 o                         
   0   4   4       1935.18       1902.49        89.26 o                         
   1   4   4          3.33         13.09        48.55 o                         
   2   4   4        321.61        330.25        96.86 o                         
   3   4   4       4616.64       4728.40       328.12 o                         
   4   4   4       1990.26       2088.33       162.48 o                         
   5   4   4        290.75        267.70        51.91 o                         
   6   4   4       8627.19       9178.34       415.58 o                         
   7   4   4        189.82        105.74        78.40 o                         
   8   4   4         94.05         81.98        65.68 o                         
  -9   5   4        134.02         29.98        32.46 o                         
  -8   5   4       2928.17       2873.17       162.37 o                         
  -7   5   4        182.22        144.13        81.30 o                         
  -6   5   4       4686.72       4430.94       298.60 o                         
  -5   5   4       1415.16       1332.48        90.67 o                         
  -4   5   4        298.29        331.17        57.98 o                         
  -3   5   4      10100.13      10164.74       228.54 o                         
  -2   5   4       5437.56       5086.91       144.30 o                         
  -1   5   4       2978.14       3094.07       107.66 o                         
   0   5   4       3327.22       3287.84       228.48 o                         
   1   5   4       3356.42       3156.44       221.02 o                         
   2   5   4      55729.68      57189.25       945.08 o                         
   3   5   4        862.74        770.85       148.26 o                         
   4   5   4        139.94        -53.99       142.52 o                         
   5   5   4        473.62        463.41        65.93 o                         
   6   5   4       2052.88       2075.13       145.55 o                         
   7   5   4        911.78       1071.44       139.01 o                         
   8   5   4         91.80         76.10        60.28 o                         
  -8   6   4        342.95        336.04        49.94 o                         
  -7   6   4       4068.83       4160.25       290.83 o                         
  -6   6   4       3485.32       3651.50       277.26 o                         
  -5   6   4        382.67        324.09        77.43 o                         
  -4   6   4       4331.33       4376.39       172.28 o                         
  -3   6   4         36.44          0.04        35.34 o                         
  -2   6   4      36817.98      37571.71       399.05 o                         
  -1   6   4       5930.45       5326.27       314.01 o                         
   0   6   4        186.49        259.88       103.94 o                         
   1   6   4       8076.92       7923.40       242.14 o                         
   2   6   4        118.91        197.42        86.87 o                         
   3   6   4       6713.79       7033.90       410.80 o                         
   4   6   4        582.36        627.61        64.39 o                         
   5   6   4       2118.24       2242.20       127.23 o                         
   6   6   4      15232.90      16615.96       379.71 o                         
   7   6   4         11.48         18.60        65.06 o                         
   8   6   4          2.15        -42.53        50.95 o                         
  -8   7   4        626.69        612.94        83.55 o                         
  -7   7   4        853.38        878.60       156.82 o                         
  -6   7   4       6312.69       6541.25       367.95 o                         
  -5   7   4       3674.27       3576.28       215.21 o                         
  -4   7   4         78.05        119.02        75.64 o                         
  -3   7   4      24529.33      24934.28       807.82 o                         
  -2   7   4       3460.16       3242.25       279.02 o                         
  -1   7   4         44.62        123.20        91.67 o                         
   0   7   4      10645.76      10612.89       462.63 o                         
   1   7   4       5088.69       4820.09       329.01 o                         
   2   7   4      27173.51      27879.07       836.21 o                         
   3   7   4       9579.98       8944.65       480.81 o                         
   4   7   4        130.74        145.94        40.18 o                         
   5   7   4       1117.75       1153.94       103.95 o                         
   6   7   4        737.00        857.04       109.92 o                         
   7   7   4       2003.80       3127.63       202.06 o                         
   8   7   4        893.32        829.94        87.60 o                         
  -8   8   4       1053.35        969.68        69.02 o                         
  -7   8   4       5147.84       5541.58       310.59 o                         
  -6   8   4       1707.66       1925.01       212.30 o                         
  -5   8   4        242.80        182.58        86.60 o                         
  -4   8   4       4100.75       4200.25       218.13 o                         
  -3   8   4        824.14        856.31       177.52 o                         
  -2   8   4      15464.52      15292.83       624.67 o                         
  -1   8   4      19252.37      18523.84       652.69 o                         
   0   8   4       6495.17       6259.35       378.97 o                         
   1   8   4      23436.99      23379.16       749.33 o                         
   2   8   4       1017.00        936.55       115.32 o                         
   3   8   4       4577.75       4732.16       366.71 o                         
   4   8   4       5299.37       5443.33       177.55 o                         
   5   8   4       5087.30       5409.85       209.33 o                         
   6   8   4       1898.71       2048.73       133.18 o                         
   7   8   4        490.67        385.16        83.72 o                         
   8   8   4        698.51        556.80        50.46 o                         
  -8   9   4          6.29        -26.14        50.75 o                         
  -7   9   4        628.70        588.22        69.49 o                         
  -6   9   4       2006.87       2204.48       222.79 o                         
  -5   9   4       1733.25       1811.31       207.62 o                         
  -4   9   4       9253.57       9489.51       335.58 o                         
  -3   9   4      13734.60      14729.62       454.77 o                         
  -2   9   4       2341.03       2362.76       261.22 o                         
  -1   9   4        543.34        508.43       137.41 o                         
   0   9   4       7649.61       7389.67       437.97 o                         
   1   9   4       9707.82       9298.10       497.93 o                         
   2   9   4       4080.23       3871.16       227.04 o                         
   3   9   4       3168.58       3124.57       156.78 o                         
   4   9   4       2746.41       3046.96       200.27 o                         
   5   9   4        450.01        487.23        71.95 o                         
   6   9   4        320.73        336.42       114.31 o                         
   7   9   4       1355.04       1381.26       119.77 o                         
  -7  10   4       1985.83       1850.37       118.15 o                         
  -6  10   4        985.27        829.20       148.21 o                         
  -5  10   4        261.49        175.77        99.92 o                         
  -4  10   4         50.43        172.40       159.94 o                         
  -3  10   4        151.43        178.14        88.25 o                         
  -2  10   4       1514.51       1585.65       157.12 o                         
  -1  10   4       4665.61       4488.70       367.83 o                         
   0  10   4      21945.49      21142.29       774.02 o                         
   1  10   4      10115.11       9861.76       539.44 o                         
   2  10   4       1133.99       1059.48        78.41 o                         
   3  10   4       2584.53       2837.50       134.41 o                         
   4  10   4       8884.89       9002.83       395.08 o                         
   5  10   4       1690.03       1924.09       203.52 o                         
   6  10   4        120.74        145.90        53.34 o                         
   7  10   4         62.24        102.70        58.57 o                         
  -7  11   4         29.85         24.48        62.28 o                         
  -6  11   4        522.82        486.62       118.32 o                         
  -5  11   4        222.50        238.78        97.47 o                         
  -4  11   4      15201.94      14802.55       724.94 o                         
  -3  11   4       1673.33       1663.48       185.14 o                         
  -2  11   4       5739.46       5558.75       286.51 o                         
  -1  11   4        344.00        342.48       160.02 o                         
   0  11   4       6997.21       7205.41       304.25 o                         
   1  11   4       1702.12       1459.91       118.10 o                         
   2  11   4        686.56        684.10        79.53 o                         
   3  11   4        275.03        203.56        66.00 o                         
   4  11   4       6878.06       7612.89       287.43 o                         
   5  11   4        338.61        320.11        81.71 o                         
   6  11   4         10.77         47.60       107.86 o                         
   7  11   4        607.93        606.65       107.40 o                         
  -7  12   4         39.29         19.76        30.24 o                         
  -6  12   4       1238.36       1322.16       148.37 o                         
  -5  12   4        459.37        436.61       125.88 o                         
  -4  12   4        183.54         84.58       145.06 o                         
  -3  12   4        331.45        173.62       143.47 o                         
  -2  12   4         86.31        -87.06        87.06 o                         
  -1  12   4        175.26        269.10        83.47 o                         
   0  12   4      12426.37      12157.35       410.28 o                         
   1  12   4         59.67         12.18        77.09 o                         
   2  12   4        845.20        794.02        97.84 o                         
   3  12   4       3160.50       3298.42       323.32 o                         
   4  12   4       6378.64       6719.81       365.31 o                         
   5  12   4         17.39        -63.23        63.23 o                         
   6  12   4         20.82        -40.39        91.44 o                         
  -6  13   4        998.60       1087.76       124.82 o                         
  -5  13   4        134.93        212.04        97.48 o                         
  -4  13   4       6754.55       6789.09       488.95 o                         
  -3  13   4         83.82         52.53       133.44 o                         
  -2  13   4       1258.25       1692.16       249.68 o                         
  -1  13   4        233.42        226.15       123.98 o                         
   0  13   4       2961.63       5437.44       395.47 o                         
   1  13   4        438.54        413.40       148.89 o                         
   2  13   4        111.06        149.43       100.92 o                         
   3  13   4       2171.33       2149.20       148.37 o                         
   4  13   4       1688.81       1732.13       134.79 o                         
   5  13   4          9.28        126.01       121.91 o                         
   6  13   4        136.24         70.83        78.18 o                         
  -6  14   4         85.70         50.66        38.11 o                         
  -5  14   4       1721.27       1793.04       165.53 o                         
  -4  14   4        543.32        239.54       169.71 o                         
  -3  14   4        136.87        206.40        79.64 o                         
  -2  14   4         91.96        113.46       126.04 o                         
  -1  14   4       1172.11       1131.60       202.95 o                         
   0  14   4       4748.62       4849.42       374.89 o                         
   1  14   4         14.22        -38.36       122.90 o                         
   2  14   4         13.76       -130.94       130.94 o                         
   3  14   4       1540.67       1234.64       157.72 o                         
   4  14   4       4350.41       4477.01       243.08 o                         
   5  14   4        409.28        403.40        84.95 o                         
  -5  15   4        303.72        262.77        63.58 o                         
  -4  15   4       1394.86       1446.88       140.19 o                         
  -3  15   4        477.40        546.87       190.82 o                         
  -2  15   4       1213.95       1246.65       234.43 o                         
  -1  15   4       3068.87       2994.43       309.52 o                         
   0  15   4       4508.60       4493.04       366.71 o                         
   1  15   4        466.89        553.16       174.08 o                         
   2  15   4       1390.69       1739.81       239.24 o                         
   3  15   4       1331.02       1534.16       221.05 o                         
   4  15   4        101.22         35.57       108.43 o                         
   5  15   4        213.97        314.97        84.97 o                         
  -5  16   4       1180.42       1085.15        91.73 o                         
  -4  16   4        257.51        235.36        76.83 o                         
  -3  16   4        296.36        377.05       163.81 o                         
  -2  16   4       2477.96       2705.17       292.55 o                         
  -1  16   4        878.69        917.33       196.81 o                         
   0  16   4        431.75        471.55       158.00 o                         
   1  16   4       1083.50       1323.50       226.64 o                         
   2  16   4         60.19         19.91       116.63 o                         
   3  16   4        241.77        215.87       124.10 o                         
   4  16   4       1319.54       1528.70       164.76 o                         
  -4  17   4       2316.26       2385.96       135.18 o                         
  -3  17   4       1285.30        957.16       171.96 o                         
  -2  17   4         60.66         59.48       139.04 o                         
  -1  17   4       1455.38       1327.58       206.78 o                         
   0  17   4       1685.73       1870.14       241.92 o                         
   1  17   4         20.99         75.17       125.20 o                         
   2  17   4       1889.40       2000.81       222.15 o                         
   3  17   4        142.80        230.12        97.57 o                         
   4  17   4         57.90        -56.80        56.80 o                         
  -3  18   4         47.36         46.59        44.86 o                         
  -2  18   4        659.80        554.03       143.79 o                         
  -1  18   4         71.10         -0.91       113.26 o                         
   0  18   4        482.87        411.77       138.65 o                         
   1  18   4       2131.21       2410.46       219.39 o                         
   2  18   4        370.12        394.74       110.10 o                         
   3  18   4        416.62        457.63        84.58 o                         
  -1  19   4        359.02        401.02       111.63 o                         
   0  19   4       1208.86       1407.09       156.48 o                         
   1  19   4        306.93        394.23       101.27 o                         
  -9   0   5         12.21         31.32        35.55 o                         
  -7   0   5      14127.92      13942.63       393.02 o                         
  -5   0   5       2826.73       3044.45       202.99 o                         
  -3   0   5      27762.46      30378.97      1124.53 o                         
  -1   0   5      13619.46      13366.57       234.02 o                         
   1   0   5      37109.84      38712.86       799.74 o                         
   3   0   5      21526.59      22775.50       656.05 o                         
   5   0   5      23738.08      23300.59      1335.75 o                         
   7   0   5       2042.35       2508.17       195.79 o                         
  -9   1   5        129.83         68.29        28.59 o                         
  -8   1   5         75.89         -3.85        83.91 o                         
  -7   1   5        621.79        509.99        68.95 o                         
  -6   1   5        299.71        322.71        48.80 o                         
  -5   1   5       1309.48       1397.11       118.05 o                         
  -4   1   5       1727.27       1800.57       113.64 o                         
  -3   1   5      38190.16      40233.92       410.53 o                         
  -2   1   5        311.41        246.49        22.71 o                         
  -1   1   5      14812.88      14815.92       192.58 o                         
   0   1   5       1286.43       1258.05        47.70 o                         
   1   1   5      72344.20      72992.23      2150.38 o                         
   2   1   5       3074.51       3078.10       138.86 o                         
   3   1   5        867.79        825.02        83.40 o                         
   4   1   5         31.83        -48.68        48.68 o                         
   5   1   5        794.21        809.38        66.13 o                         
   6   1   5        358.26        305.46       123.58 o                         
   7   1   5       2632.62       2803.88       144.80 o                         
   8   1   5        192.95        212.32        60.88 o                         
  -9   2   5        131.38        117.81        38.72 o                         
  -8   2   5        843.67        816.07       103.84 o                         
  -7   2   5       6897.05       7133.22       225.00 o                         
  -6   2   5        652.45        712.23        67.85 o                         
  -5   2   5        231.35        213.21        42.28 o                         
  -4   2   5        491.33        623.77       117.30 o                         
  -3   2   5      19426.38      21118.55       323.94 o                         
  -2   2   5      12033.22      11715.41       184.08 o                         
  -1   2   5       2190.20       2255.03        94.81 o                         
   0   2   5       9797.11       9512.10       420.69 o                         
   1   2   5      28143.60      28490.15      1781.82 o                         
   2   2   5        822.45        809.40        91.26 o                         
   3   2   5       4893.68       4937.95       183.13 o                         
   4   2   5       5493.60       5733.27       267.61 o                         
   5   2   5      15960.76      16281.65       358.16 o                         
   6   2   5       2426.29       2729.68       144.67 o                         
   7   2   5       1674.90       1906.22       119.30 o                         
   8   2   5         34.95          9.40        56.50 o                         
  -9   3   5        121.80         61.32        39.52 o                         
  -8   3   5        204.08        248.05        75.81 o                         
  -7   3   5         45.26         68.91        74.97 o                         
  -6   3   5       3382.21       3105.42       152.36 o                         
  -5   3   5       2290.91       2304.81        91.91 o                         
  -4   3   5       6176.96       6413.29       211.14 o                         
  -3   3   5      33367.78      33019.52       359.26 o                         
  -2   3   5        652.16        596.64        89.61 o                         
  -1   3   5        503.67        530.32        57.61 o                         
   0   3   5       1329.56       1187.62        54.09 o                         
   1   3   5      25626.04      27049.96       391.00 o                         
   2   3   5      20624.48      20583.93       557.61 o                         
   3   3   5       4004.54       4135.43       218.27 o                         
   4   3   5        637.86        551.02        91.97 o                         
   5   3   5        703.22        804.26        85.43 o                         
   6   3   5       1464.41       1482.29        96.66 o                         
   7   3   5        497.39        510.77        71.29 o                         
   8   3   5       1001.94       1098.44       117.65 o                         
  -9   4   5       1514.79       1216.41       147.86 o                         
  -8   4   5        449.12        533.50        86.25 o                         
  -7   4   5       3822.44       4033.44       268.75 o                         
  -6   4   5       1196.33       1141.91       161.70 o                         
  -5   4   5         72.30         45.43        31.77 o                         
  -4   4   5         12.01         21.07        34.84 o                         
  -3   4   5       2888.75       2835.97       111.36 o                         
  -2   4   5      10897.47      10530.12       232.56 o                         
  -1   4   5      27932.30      27947.46       340.34 o                         
   0   4   5       7365.48       7064.08       148.76 o                         
   1   4   5       7113.01       7080.57       261.99 o                         
   2   4   5       1891.61       1772.71       175.44 o                         
   3   4   5        253.78        318.31       116.19 o                         
   4   4   5       4852.07       4867.80       260.02 o                         
   5   4   5       3765.18       3913.77       164.96 o                         
   6   4   5       2214.32       2518.72       159.38 o                         
   7   4   5       2523.98       2722.54       209.41 o                         
   8   4   5        287.27        355.92        76.14 o                         
  -8   5   5         94.62        127.33        61.23 o                         
  -7   5   5         16.82         34.03        75.94 o                         
  -6   5   5       1543.13       1282.93       168.03 o                         
  -5   5   5      11792.19      12022.06       258.21 o                         
  -4   5   5       5062.66       5085.19       187.82 o                         
  -3   5   5       6372.85       6420.08       192.80 o                         
  -2   5   5        277.79        226.23        46.38 o                         
  -1   5   5       1075.37       1398.97       162.47 o                         
   0   5   5       3109.85       3144.25       116.17 o                         
   1   5   5       1599.06       1596.74       186.58 o                         
   2   5   5      13073.47      13813.78       477.11 o                         
   3   5   5      15655.17      15946.85       609.02 o                         
   4   5   5          3.63        -30.81        30.81 o                         
   5   5   5       1055.45       1147.85       131.66 o                         
   6   5   5        812.17        752.60       123.18 o                         
   7   5   5        817.72       1052.03       142.60 o                         
   8   5   5        169.30        202.18        63.73 o                         
  -8   6   5        255.36        286.36        46.11 o                         
  -7   6   5       3002.15       2954.31       240.54 o                         
  -6   6   5        908.22        885.79       150.03 o                         
  -5   6   5        637.97        563.60        82.72 o                         
  -4   6   5        936.21        882.64        83.36 o                         
  -3   6   5         52.55         36.11        33.67 o                         
  -2   6   5       5201.96       5123.12       163.53 o                         
  -1   6   5      31836.73      31800.09       765.40 o                         
   0   6   5       3337.39       3237.62       252.08 o                         
   1   6   5      12989.36      14224.79       324.52 o                         
   2   6   5        495.45        480.84       106.24 o                         
   3   6   5       1698.28       1897.35       228.52 o                         
   4   6   5         24.35         -4.16        43.39 o                         
   5   6   5       1120.27       1118.91       107.46 o                         
   6   6   5        402.84        347.17        72.83 o                         
   7   6   5       1913.17       2033.56       170.64 o                         
   8   6   5        127.48         76.76        45.93 o                         
  -8   7   5        636.73        569.72        51.86 o                         
  -7   7   5         35.29        -33.68        94.24 o                         
  -6   7   5        387.90        489.89       116.68 o                         
  -5   7   5       7728.63       8115.06       313.07 o                         
  -4   7   5         58.99         23.83        99.72 o                         
  -3   7   5       1677.58       1300.48       209.64 o                         
  -2   7   5        122.77        108.75        82.55 o                         
  -1   7   5        541.41        465.23       124.05 o                         
   0   7   5       1147.84       1209.17       175.02 o                         
   1   7   5       1568.68       1621.55       120.94 o                         
   2   7   5       1747.44       1845.75       149.74 o                         
   3   7   5      10752.25      11030.12       536.81 o                         
   4   7   5         54.79        149.04        47.17 o                         
   5   7   5        677.37        599.79        81.21 o                         
   6   7   5       1206.93       1267.63       113.31 o                         
   7   7   5        353.35        323.14        84.70 o                         
   8   7   5         64.35          7.15        29.95 o                         
  -8   8   5          5.26         -7.35        24.74 o                         
  -7   8   5       1052.69       1103.00       152.31 o                         
  -6   8   5         44.09         76.58        88.68 o                         
  -5   8   5       3153.23       2915.78       245.14 o                         
  -4   8   5       2622.84       2698.42       178.86 o                         
  -3   8   5        823.90        743.24       167.98 o                         
  -2   8   5        279.93        294.81       115.56 o                         
  -1   8   5      10960.16      10557.88       505.13 o                         
   0   8   5        232.55        243.33       101.14 o                         
   1   8   5       6068.90       6288.48       399.23 o                         
   2   8   5        937.80        948.32       112.07 o                         
   3   8   5        102.88        108.48        85.50 o                         
   4   8   5        899.32        841.65        77.65 o                         
   5   8   5        365.68        328.50       115.29 o                         
   6   8   5         23.98        112.98        87.58 o                         
   7   8   5       1540.86       1536.50       131.52 o                         
  -8   9   5        901.46        713.88        80.48 o                         
  -7   9   5        388.61        359.64        55.99 o                         
  -6   9   5         25.43        146.26       104.03 o                         
  -5   9   5        754.75        838.66       148.42 o                         
  -4   9   5       1955.88       2296.52       246.20 o                         
  -3   9   5       4773.30       4995.11       278.11 o                         
  -2   9   5        635.23        664.84       150.52 o                         
  -1   9   5       1451.62       1325.76       203.41 o                         
   0   9   5       2664.79       2785.93       276.83 o                         
   1   9   5       4451.69       4340.67       346.43 o                         
   2   9   5         15.12         15.11        37.69 o                         
   3   9   5       1971.28       1938.08       152.72 o                         
   4   9   5        216.61        165.49        46.80 o                         
   5   9   5       2044.56       2228.95       179.32 o                         
   6   9   5        686.87        702.94        84.97 o                         
   7   9   5        132.19        256.36        65.09 o                         
  -7  10   5       1362.51       1583.53       149.87 o                         
  -6  10   5          4.30         72.48        97.18 o                         
  -5  10   5       2800.09       3345.18       261.15 o                         
  -4  10   5       4340.18       3918.18       396.28 o                         
  -3  10   5       1224.18       1130.48       144.44 o                         
  -2  10   5        893.66        963.86       121.12 o                         
  -1  10   5       5429.17       5347.93       254.93 o                         
   0  10   5        498.44        392.47        84.70 o                         
   1  10   5       4170.61       4050.66       141.44 o                         
   2  10   5       4481.94       4411.07       177.34 o                         
   3  10   5        757.99        886.07       155.37 o                         
   4  10   5         33.83        -12.57       102.47 o                         
   5  10   5       3817.96       4037.84       215.76 o                         
   6  10   5        232.65        257.69        56.13 o                         
   7  10   5        464.52        526.27       101.61 o                         
  -7  11   5        522.27        625.97        91.88 o                         
  -6  11   5        755.65        681.99       130.20 o                         
  -5  11   5        818.89        612.54       137.15 o                         
  -4  11   5       1522.83       1674.68       290.98 o                         
  -3  11   5       3357.10       3641.90       353.88 o                         
  -2  11   5        940.52        933.11       159.56 o                         
  -1  11   5        767.37        996.40       236.62 o                         
   0  11   5         57.31         71.56        53.62 o                         
   1  11   5       1271.52       1117.12        90.65 o                         
   2  11   5       1209.83       1203.89       105.15 o                         
   3  11   5       4888.10       5237.67       237.72 o                         
   4  11   5       1111.62       1208.76       126.26 o                         
   5  11   5        850.03        748.13       102.78 o                         
   6  11   5       1187.54       1003.03       157.44 o                         
   7  11   5         11.24         -1.11        48.23 o                         
  -7  12   5       1024.32        929.48        65.80 o                         
  -6  12   5         87.65        116.07        75.43 o                         
  -5  12   5        668.08        750.26       136.69 o                         
  -4  12   5        383.20        264.56       150.32 o                         
  -3  12   5       1852.81       1824.85       268.34 o                         
  -2  12   5      12857.34      13809.49       625.74 o                         
  -1  12   5       2401.57       2399.13       195.25 o                         
   0  12   5       7129.03       6875.88       313.19 o                         
   1  12   5       2591.76       2592.46       139.79 o                         
   2  12   5       1054.16       1014.08        93.24 o                         
   3  12   5          2.46         -7.16        64.76 o                         
   4  12   5         48.54         75.49        57.52 o                         
   5  12   5       1290.66       1256.62       119.54 o                         
   6  12   5        600.58        576.52       103.64 o                         
  -6  13   5       1357.00       1359.37       130.84 o                         
  -5  13   5       2616.09       2921.29       218.64 o                         
  -4  13   5       2590.32       2344.95       316.26 o                         
  -3  13   5       1055.09       1246.16       245.56 o                         
  -2  13   5        477.18        472.48       173.59 o                         
  -1  13   5        895.71        915.95       179.69 o                         
   0  13   5       3067.26       2929.45       291.87 o                         
   1  13   5       1588.75       1578.26       231.67 o                         
   2  13   5       5288.20       5405.17       256.25 o                         
   3  13   5       4423.69       4745.83       187.50 o                         
   4  13   5        287.66        307.47        69.99 o                         
   5  13   5       1078.26        974.67        80.33 o                         
   6  13   5       2003.79       1752.25       199.75 o                         
  -6  14   5          3.01        -43.45        43.45 o                         
  -5  14   5        747.72        805.99       120.38 o                         
  -4  14   5         96.01        108.03        85.17 o                         
  -3  14   5        145.71        -89.76       167.01 o                         
  -2  14   5       4897.27       5143.44       405.44 o                         
  -1  14   5      12596.47      14313.28       633.30 o                         
   0  14   5        351.64        213.75       133.48 o                         
   1  14   5        351.07        358.12       142.32 o                         
   2  14   5       2414.65       2718.04       277.57 o                         
   3  14   5       1923.46       1952.24       234.71 o                         
   4  14   5        152.97        226.21        61.92 o                         
   5  14   5         30.40        101.68        74.10 o                         
  -5  15   5       5820.09       6360.87       245.11 o                         
  -4  15   5        635.36        686.11       116.03 o                         
  -3  15   5        158.25         35.98       147.80 o                         
  -2  15   5         25.30        170.55       146.32 o                         
  -1  15   5         25.67         27.80       124.20 o                         
   0  15   5        195.62        173.14       128.84 o                         
   1  15   5        103.09        316.46       138.97 o                         
   2  15   5       1874.80       1934.96       240.41 o                         
   3  15   5       7045.78       7792.53       404.66 o                         
   4  15   5        343.91        321.56        97.91 o                         
   5  15   5       1013.79       1035.67       101.66 o                         
  -5  16   5        143.94        140.77        42.75 o                         
  -4  16   5        395.66        311.50        80.82 o                         
  -3  16   5         38.28        150.78       147.24 o                         
  -2  16   5        868.61        835.91       201.64 o                         
  -1  16   5      10567.43      11880.12       560.32 o                         
   0  16   5         13.82         60.27       125.63 o                         
   1  16   5         63.29         38.51       112.97 o                         
   2  16   5        927.35        908.05       171.77 o                         
   3  16   5       1593.32       1911.02       197.02 o                         
   4  16   5        242.71        279.73        80.07 o                         
  -4  17   5        808.34        841.87        82.90 o                         
  -3  17   5         18.96         12.15        58.50 o                         
  -2  17   5        876.68        945.04       186.88 o                         
  -1  17   5        130.55        116.34       129.14 o                         
   0  17   5       2502.69       3168.05       280.27 o                         
   1  17   5        787.33        718.73       155.65 o                         
   2  17   5        156.49        122.54        95.85 o                         
   3  17   5       5987.55       6703.65       291.95 o                         
  -3  18   5        106.63         64.23        39.31 o                         
  -2  18   5        138.65        281.68       119.33 o                         
  -1  18   5       5334.81       5978.36       337.64 o                         
   0  18   5        307.59        309.12       126.75 o                         
   1  18   5        373.06        456.28       120.33 o                         
   2  18   5        132.36        200.96        83.02 o                         
  -8   0   6       1515.74       1374.20       153.88 o                         
  -6   0   6        252.30        316.73        86.25 o                         
  -4   0   6      10405.87      10716.04       486.14 o                         
  -2   0   6        274.02        203.31        56.49 o                         
   0   0   6      41563.02      43979.26       560.82 o                         
   2   0   6       5353.73       5438.89       349.18 o                         
   4   0   6        510.50        608.58       134.25 o                         
   6   0   6        501.45        474.49       105.33 o                         
   8   0   6       1331.46       1231.54       112.57 o                         
  -9   1   6         44.81         44.68        23.12 o                         
  -8   1   6       3832.44       4058.27       241.39 o                         
  -7   1   6        289.15        244.15        57.12 o                         
  -6   1   6        360.90        368.10        60.21 o                         
  -5   1   6        245.21        288.63        38.99 o                         
  -4   1   6      15505.92      16054.73       419.35 o                         
  -3   1   6       5723.68       6213.83       237.06 o                         
  -2   1   6       4332.09       4399.94        98.73 o                         
  -1   1   6        349.46        288.12        36.50 o                         
   0   1   6       5308.27       5147.61        96.60 o                         
   1   1   6       1447.87       1451.66       134.88 o                         
   2   1   6       1009.20       1047.17       118.02 o                         
   3   1   6        275.89        316.43        76.82 o                         
   4   1   6      12773.38      13047.64       600.19 o                         
   5   1   6         10.99         64.79        33.68 o                         
   6   1   6       2941.70       2970.64       157.04 o                         
   7   1   6         64.17         45.18        49.36 o                         
   8   1   6         44.14         93.73        55.08 o                         
  -9   2   6        336.89        342.67        65.77 o                         
  -8   2   6       2038.22       1939.59       104.65 o                         
  -7   2   6        116.02         29.08        51.17 o                         
  -6   2   6       1161.82       1234.21        88.96 o                         
  -5   2   6       2233.29       2147.62        93.21 o                         
  -4   2   6       4953.97       5659.70       678.81 o                         
  -3   2   6       7047.36       7153.54       194.73 o                         
  -2   2   6        480.36        489.86        48.82 o                         
  -1   2   6        449.76        472.56        44.70 o                         
   0   2   6      35492.00      33569.93       778.88 o                         
   1   2   6       5413.59       5561.84       241.16 o                         
   2   2   6      10790.30      11023.02       269.39 o                         
   3   2   6       4371.48       4539.86       187.82 o                         
   4   2   6        639.63        551.14       101.69 o                         
   5   2   6        112.91        124.55        39.76 o                         
   6   2   6        124.97         81.41        77.60 o                         
   7   2   6          8.28         83.04        51.55 o                         
   8   2   6        690.75        656.74        93.18 o                         
  -9   3   6         86.74         42.02        29.84 o                         
  -8   3   6       1394.58       1516.40       122.33 o                         
  -7   3   6       1318.70       1532.86       141.53 o                         
  -6   3   6        447.12        464.84        72.06 o                         
  -5   3   6        391.18        397.49        46.34 o                         
  -4   3   6      19521.47      19627.38       457.44 o                         
  -3   3   6       3709.98       3818.57       128.52 o                         
  -2   3   6       8612.91       8829.57       180.56 o                         
  -1   3   6       5164.83       5075.76       154.11 o                         
   0   3   6        284.35        345.72        89.77 o                         
   1   3   6       2080.48       2286.67       163.39 o                         
   2   3   6        130.51        174.17        63.18 o                         
   3   3   6       1094.19       1104.04       129.40 o                         
   4   3   6       7876.81       8286.33       195.50 o                         
   5   3   6        755.88        720.73        63.08 o                         
   6   3   6       5516.43       5963.48       225.22 o                         
   7   3   6        203.26        326.83       103.70 o                         
   8   3   6        252.51        276.39        69.63 o                         
  -8   4   6       1992.52       2179.99       200.69 o                         
  -7   4   6       1185.25       1088.52       124.35 o                         
  -6   4   6       1933.85       1844.20       195.23 o                         
  -5   4   6       1796.89       1813.62        88.22 o                         
  -3   4   6         74.57         72.89        29.40 o                         
  -2   4   6       5181.69       5078.58       168.23 o                         
  -1   4   6       5192.91       5555.74       287.02 o                         
   0   4   6      32724.30      34093.14       705.78 o                         
   1   4   6       1976.12       2028.67       118.66 o                         
   2   4   6      32048.25      34767.64       751.72 o                         
   3   4   6        206.50        294.32        77.36 o                         
   4   4   6       2525.44       2442.43       125.18 o                         
   5   4   6       1401.43       1296.98       100.25 o                         
   6   4   6        813.35        772.72        97.81 o                         
   7   4   6         91.77         70.35        77.76 o                         
   8   4   6        271.36        286.09        69.40 o                         
  -8   5   6         22.57         57.32        54.57 o                         
  -7   5   6        425.92        391.15        91.31 o                         
  -6   5   6       2126.50       2008.75       196.73 o                         
  -5   5   6        167.18        176.21        46.92 o                         
  -4   5   6      14463.66      14431.68       435.39 o                         
  -3   5   6       3322.05       3199.77       198.44 o                         
  -2   5   6      19688.49      19669.71       333.66 o                         
  -1   5   6       2876.90       3273.79       244.35 o                         
   0   5   6      10047.09      11038.21       436.45 o                         
   1   5   6       1781.92       1535.45       182.01 o                         
   2   5   6        830.36        756.59       125.66 o                         
   3   5   6          5.56        -90.88        90.88 o                         
   4   5   6       3991.32       4184.61       147.09 o                         
   5   5   6        451.00        492.97        79.70 o                         
   6   5   6       6606.47       7101.72       256.69 o                         
   7   5   6         81.11        103.06        74.49 o                         
   8   5   6       1104.79        999.24        93.59 o                         
  -8   6   6       2835.22       2976.35       140.66 o                         
  -7   6   6        476.96        439.87        93.92 o                         
  -6   6   6       2979.47       2772.65       235.27 o                         
  -5   6   6        507.02        494.27       108.89 o                         
  -4   6   6         92.67        137.58        58.53 o                         
  -3   6   6       5495.24       5305.64       191.01 o                         
  -2   6   6        900.69        788.63        74.08 o                         
  -1   6   6       5727.61       5985.25       346.42 o                         
   0   6   6      17306.31      18171.43       594.12 o                         
   1   6   6       1068.73       1149.29       170.44 o                         
   2   6   6      22163.22      22919.17       484.55 o                         
   3   6   6       3232.94       3601.06       306.19 o                         
   4   6   6       2478.15       2399.93       116.53 o                         
   5   6   6       5004.73       5416.43       223.25 o                         
   6   6   6       1141.83       1189.55       112.68 o                         
   7   6   6          1.49         61.72        62.93 o                         
   8   6   6         68.42         47.51        37.42 o                         
  -8   7   6        126.37        130.57        34.25 o                         
  -7   7   6       1432.95       1587.76       180.46 o                         
  -6   7   6          3.46         18.28        79.61 o                         
  -5   7   6       3894.98       4274.21       282.74 o                         
  -4   7   6       5226.76       5253.60       235.51 o                         
  -3   7   6        102.18         27.42        93.73 o                         
  -2   7   6      10218.98       9701.73       494.02 o                         
  -1   7   6       2645.11       2687.16       257.10 o                         
   0   7   6        347.71        274.61        99.91 o                         
   1   7   6      21356.04      21501.45       710.83 o                         
   2   7   6       2007.52       2121.53       239.74 o                         
   3   7   6       2339.46       2262.04       116.11 o                         
   4   7   6       1649.44       1804.98       113.22 o                         
   5   7   6       3381.71       3367.44       178.93 o                         
   6   7   6       1890.12       1945.30       136.80 o                         
   7   7   6       2095.32       2173.61       159.90 o                         
  -8   8   6        860.97        794.85        53.82 o                         
  -7   8   6       1314.85       1368.60       158.56 o                         
  -6   8   6       3769.98       3977.03       278.91 o                         
  -5   8   6        710.89        856.76       149.77 o                         
  -4   8   6        413.07        200.34       119.53 o                         
  -3   8   6      11271.05      12188.17       413.34 o                         
  -2   8   6        292.44        334.58       110.77 o                         
  -1   8   6       4435.03       4590.23       348.85 o                         
   0   8   6       7798.68       8347.98       458.08 o                         
   1   8   6        656.56        824.45       158.49 o                         
   2   8   6      10492.24      10203.24       565.12 o                         
   3   8   6       3679.53       3471.25       182.75 o                         
   4   8   6        197.39        217.49        56.27 o                         
   5   8   6       3505.20       3560.20       176.98 o                         
   6   8   6        555.80        590.17        88.53 o                         
   7   8   6        587.13        570.42        76.32 o                         
  -8   9   6        631.04        564.62        71.84 o                         
  -7   9   6       1334.20       1479.94       149.75 o                         
  -6   9   6        885.78        801.84       144.70 o                         
  -5   9   6       2672.58       2994.48       245.48 o                         
  -4   9   6       3077.19       3116.96       348.08 o                         
  -3   9   6       1191.38       1235.24       149.64 o                         
  -2   9   6       2938.27       3221.13       208.31 o                         
  -1   9   6       2337.53       2150.44       253.12 o                         
   0   9   6       2906.80       2748.90       282.29 o                         
   1   9   6      18261.71      19175.28       736.96 o                         
   2   9   6       4917.36       4909.63       184.57 o                         
   3   9   6        703.09        518.24        80.71 o                         
   4   9   6       2126.66       2177.23       167.35 o                         
   5   9   6       1814.18       1846.19       128.16 o                         
   6   9   6         47.01         90.18        41.83 o                         
   7   9   6        792.12        780.68        95.04 o                         
  -7  10   6        965.44       1116.87       125.48 o                         
  -6  10   6       2662.98       3040.05       231.40 o                         
  -5  10   6         30.37         30.22        76.82 o                         
  -4  10   6       7569.90       7149.27       521.09 o                         
  -3  10   6      14014.57      15162.53       494.86 o                         
  -2  10   6      10929.84      11412.11       304.64 o                         
  -1  10   6        762.39        775.66        80.94 o                         
   0  10   6       4608.17       4874.51       184.28 o                         
   1  10   6          1.65        -55.60        55.60 o                         
   2  10   6         96.73        102.19        50.31 o                         
   3  10   6       1716.94       1673.92       144.26 o                         
   4  10   6       4466.53       4542.79       225.81 o                         
   5  10   6       3929.20       4138.94       152.42 o                         
   6  10   6       1390.12       1388.43        96.29 o                         
   7  10   6        334.97        332.43        68.12 o                         
  -7  11   6        141.95        197.10        65.67 o                         
  -6  11   6        798.78        829.79       132.59 o                         
  -5  11   6          6.08        -85.57        92.36 o                         
  -4  11   6        567.21        577.53       106.04 o                         
  -3  11   6        906.74        987.41       169.67 o                         
  -2  11   6       3578.97       3772.53       184.82 o                         
  -1  11   6        359.37        151.61        87.55 o                         
   0  11   6       7254.67       7171.35       269.20 o                         
   1  11   6       2205.62       2186.22       125.99 o                         
   2  11   6       3026.05       2891.22       146.50 o                         
   3  11   6         13.56        -82.09        97.23 o                         
   4  11   6       5698.48       6255.56       260.79 o                         
   5  11   6        150.15        194.34        77.04 o                         
   6  11   6        106.68        -37.61        84.83 o                         
  -7  12   6        451.56        405.60        60.64 o                         
  -6  12   6       2304.43       2569.99       182.45 o                         
  -5  12   6        884.88        835.12       146.34 o                         
  -4  12   6       3676.55       3548.56       375.55 o                         
  -3  12   6        918.25       1044.90       174.64 o                         
  -2  12   6       3302.12       3586.96       211.70 o                         
  -1  12   6       2699.36       2566.83       169.25 o                         
   0  12   6       2033.62       2017.34       152.91 o                         
   1  12   6       1061.06       1041.77       110.78 o                         
   2  12   6        465.60        542.94       115.00 o                         
   3  12   6       1059.76        978.07        97.68 o                         
   4  12   6       4209.93       4348.24       172.48 o                         
   5  12   6       1142.81       1121.93        87.59 o                         
   6  12   6       1544.23       1370.78       139.66 o                         
  -6  13   6        549.55        629.76        96.40 o                         
  -5  13   6        700.69        805.31       126.28 o                         
  -4  13   6         28.05         47.79       164.80 o                         
  -3  13   6        661.39        677.67       197.19 o                         
  -2  13   6       4871.82       5651.89       425.10 o                         
  -1  13   6       1179.01       1337.67       210.05 o                         
   0  13   6      10586.21      10465.71       474.75 o                         
   1  13   6        338.13        497.62        85.04 o                         
   2  13   6       6596.81       6519.82       251.12 o                         
   3  13   6        545.60        499.98        73.48 o                         
   4  13   6       2790.75       2840.94       134.47 o                         
   5  13   6         13.69         46.53        39.66 o                         
  -6  14   6       3585.90       3692.96       152.06 o                         
  -5  14   6       1030.55        893.22       118.02 o                         
  -4  14   6         97.79        168.54        87.06 o                         
  -3  14   6         61.82        -28.30       147.14 o                         
  -2  14   6       1847.09       2203.67       275.42 o                         
  -1  14   6       2774.25       2723.34       291.83 o                         
   0  14   6        248.92        153.36       101.43 o                         
   1  14   6        874.32        590.46       153.79 o                         
   2  14   6       2134.35       2127.89       140.86 o                         
   3  14   6       2301.94       2439.79       144.67 o                         
   4  14   6        263.26        230.61        57.17 o                         
   5  14   6        260.87        230.01        70.00 o                         
  -5  15   6        817.37        921.33       101.31 o                         
  -4  15   6        126.81         89.35        86.64 o                         
  -3  15   6         43.26        113.51       165.12 o                         
  -2  15   6       8589.74       9097.02       508.32 o                         
  -1  15   6       2411.38       2826.81       291.61 o                         
   0  15   6        359.89        297.02       134.21 o                         
   1  15   6         64.82         74.06       104.71 o                         
   2  15   6       2322.11       2379.29       239.86 o                         
   3  15   6         54.82         -4.02       111.75 o                         
   4  15   6        865.17        862.22       111.92 o                         
  -4  16   6          8.30         36.34        57.30 o                         
  -3  16   6       1020.33        775.99       184.13 o                         
  -2  16   6        826.46        832.23       180.65 o                         
  -1  16   6        442.62        433.18       157.27 o                         
   0  16   6        175.48        246.27       136.62 o                         
   1  16   6          2.65        -31.06       119.10 o                         
   2  16   6       1451.55       1624.75       185.37 o                         
   3  16   6        708.51        823.65       125.30 o                         
  -3  17   6        116.50        140.74        62.63 o                         
  -2  17   6       4145.04       4295.13       306.68 o                         
  -1  17   6         91.13        -83.02       119.18 o                         
   0  17   6         39.74         81.53       106.10 o                         
   1  17   6       1249.90       1360.48       176.11 o                         
   2  17   6        820.42        839.17       129.86 o                         
   3  17   6        207.80        241.15        69.46 o                         
  -2  18   6        444.23        310.78       112.05 o                         
  -1  18   6        366.55        538.97       125.30 o                         
   0  18   6        301.36        295.27       102.94 o                         
   1  18   6        627.96        735.84       121.68 o                         
  -7   0   7        180.33        177.85       133.86 o                         
  -5   0   7       2029.54       2143.31       121.98 o                         
  -3   0   7      35128.84      36534.64       878.93 o                         
  -1   0   7       3397.74       3333.58       176.48 o                         
   1   0   7      46336.08      48503.23      1059.68 o                         
   3   0   7        104.51         45.30        94.08 o                         
   5   0   7        688.12        801.48        86.27 o                         
   7   0   7         50.49         42.84        73.84 o                         
  -8   1   7         74.53         57.09        54.80 o                         
  -7   1   7       3984.78       3942.41       156.10 o                         
  -6   1   7         99.11         86.96        45.26 o                         
  -5   1   7       1273.82       1117.10        68.39 o                         
  -4   1   7        133.15        153.24        84.01 o                         
  -3   1   7       3509.45       3036.59       186.24 o                         
  -2   1   7       2396.12       2500.44        98.71 o                         
  -1   1   7       3976.11       4031.22       160.72 o                         
   0   1   7       2729.87       2857.61       119.98 o                         
   1   1   7      25630.96      26097.74       547.40 o                         
   2   1   7        983.09        916.09       123.01 o                         
   3   1   7       5615.12       6276.09       505.34 o                         
   4   1   7       1330.60       1272.82        75.78 o                         
   5   1   7      17502.77      18540.05       379.42 o                         
   6   1   7        396.72        380.19        69.15 o                         
   7   1   7         53.09        115.02        51.14 o                         
   8   1   7         10.91         38.86        39.96 o                         
  -8   2   7        209.22        134.28        45.72 o                         
  -7   2   7         30.21         15.65        62.52 o                         
  -6   2   7        471.62        423.55        57.97 o                         
  -5   2   7       6647.80       6738.09       160.69 o                         
  -4   2   7       3213.68       3128.28       228.96 o                         
  -3   2   7      12948.99      13169.65       374.41 o                         
  -2   2   7       1335.44       1324.57        76.51 o                         
  -1   2   7       5441.12       5831.43       255.34 o                         
   0   2   7       1828.57       1931.48       139.20 o                         
   1   2   7      11506.02      11856.00       273.60 o                         
   2   2   7       8299.84       8900.31       336.68 o                         
   3   2   7        260.79        299.29        80.52 o                         
   4   2   7       1536.86       1441.92        76.73 o                         
   5   2   7       4236.57       4348.99       191.00 o                         
   6   2   7        424.78        398.88        69.01 o                         
   7   2   7        281.39        308.58        61.45 o                         
   8   2   7        239.07        204.74        57.05 o                         
  -8   3   7        365.18        308.85        66.93 o                         
  -7   3   7       1560.89       1694.34       113.76 o                         
  -6   3   7        251.83        313.14        58.64 o                         
  -5   3   7       1673.00       1585.10        97.85 o                         
  -4   3   7         41.26        -19.34        53.54 o                         
  -3   3   7       1751.86       1778.90       114.38 o                         
  -2   3   7       8191.81       8572.19       190.22 o                         
  -1   3   7       4778.75       4581.03       306.98 o                         
   0   3   7       9601.17      10363.69       371.63 o                         
   1   3   7       8408.11       7981.75       233.32 o                         
   2   3   7         13.24        -35.35        55.50 o                         
   3   3   7       1814.42       1801.10       158.38 o                         
   4   3   7       1075.54       1072.23        69.29 o                         
   5   3   7       8218.93       8354.09       212.50 o                         
   6   3   7       2329.22       2391.28       159.55 o                         
   7   3   7        110.67        158.75        81.35 o                         
   8   3   7        145.29        120.78        50.97 o                         
  -8   4   7        756.37        809.62        87.81 o                         
  -7   4   7         83.92        -36.47        50.78 o                         
  -6   4   7        198.60        127.28        59.35 o                         
  -5   4   7      14659.27      14888.31       252.05 o                         
  -4   4   7       2641.01       2507.17       150.67 o                         
  -3   4   7       7915.20       8579.89       246.11 o                         
  -2   4   7       1410.12       1270.96        80.29 o                         
  -1   4   7      16555.66      17327.89       517.96 o                         
   0   4   7         19.06         92.14        65.22 o                         
   1   4   7       1421.35       1538.14       173.05 o                         
   2   4   7       4602.31       4052.37       338.22 o                         
   3   4   7       4513.66       5063.40       321.11 o                         
   4   4   7       2699.10       2923.16       126.85 o                         
   5   4   7       2344.44       2598.89       159.48 o                         
   6   4   7        320.74        341.27        82.48 o                         
   7   4   7        743.47        743.42       114.04 o                         
   8   4   7         53.12         33.10        37.67 o                         
  -8   5   7         32.77         38.44        50.52 o                         
  -7   5   7         31.45        -70.46        70.46 o                         
  -6   5   7         48.12        -20.46        84.40 o                         
  -5   5   7        717.11        703.29        80.62 o                         
  -4   5   7       5540.45       5503.76       186.17 o                         
  -3   5   7         65.36        104.99        49.75 o                         
  -2   5   7         80.90        137.39        43.55 o                         
  -1   5   7      15808.82      15692.04       530.62 o                         
   0   5   7       7806.14       7874.80       380.68 o                         
   1   5   7       4389.90       4544.80       307.54 o                         
   2   5   7         67.30        138.03        94.51 o                         
   3   5   7       7271.16       7422.05       179.20 o                         
   4   5   7          7.78         40.50        48.93 o                         
   5   5   7        582.53        543.11        89.47 o                         
   6   5   7        860.29        949.07       107.91 o                         
   7   5   7        260.14        369.50        89.06 o                         
   8   5   7        569.66        662.24        66.97 o                         
  -8   6   7       1039.46        981.36        84.58 o                         
  -7   6   7        367.56        282.09        79.82 o                         
  -6   6   7        542.18        486.74       120.51 o                         
  -5   6   7      10113.63      10197.46       407.84 o                         
  -4   6   7          1.12        186.02        81.66 o                         
  -3   6   7       1274.84       1345.47       106.49 o                         
  -2   6   7        579.92        602.80       133.48 o                         
  -1   6   7       1587.56       1855.38       206.88 o                         
   0   6   7       5644.45       6048.67       354.01 o                         
   1   6   7       2819.37       2954.90       262.26 o                         
   2   6   7        150.44        393.03       118.19 o                         
   3   6   7       8484.46       8658.93       191.20 o                         
   4   6   7       3160.25       3017.03       189.99 o                         
   5   6   7       1636.88       1805.74       136.46 o                         
   6   6   7         94.71        134.54        62.03 o                         
   7   6   7        625.83        660.27        97.03 o                         
  -8   7   7        288.62        291.49        32.17 o                         
  -7   7   7        790.26        881.41       112.61 o                         
  -6   7   7        144.44         43.69        78.70 o                         
  -5   7   7        968.87        969.62       145.91 o                         
  -4   7   7       9018.39       9691.60       384.41 o                         
  -3   7   7        383.38        327.59        86.00 o                         
  -2   7   7       4822.02       5133.44       362.36 o                         
  -1   7   7      20113.70      21418.25       702.18 o                         
   0   7   7        619.28        701.82       142.62 o                         
   1   7   7       1790.55       1641.45       210.41 o                         
   2   7   7       2139.77       2094.78       147.68 o                         
   3   7   7       4059.54       4163.49       162.11 o                         
   4   7   7       2856.78       2796.88       237.47 o                         
   5   7   7        368.98        327.10       111.15 o                         
   6   7   7         30.82         29.27        78.62 o                         
   7   7   7       1096.34       1042.73        78.28 o                         
  -8   8   7        835.06        738.16        57.00 o                         
  -7   8   7        921.92        950.39       135.82 o                         
  -6   8   7       2508.35       2799.20       219.27 o                         
  -5   8   7       6563.07       6974.06       349.97 o                         
  -4   8   7        728.07        853.60       135.70 o                         
  -3   8   7       3508.63       3624.09       236.93 o                         
  -2   8   7        847.35        862.48       126.05 o                         
  -1   8   7        599.59        420.08       131.96 o                         
   0   8   7      15219.96      16536.08       643.89 o                         
   1   8   7       8515.97       8759.05       295.59 o                         
   2   8   7        471.62        495.92        61.99 o                         
   3   8   7      10094.23      10327.02       221.07 o                         
   4   8   7       3456.28       3377.83       174.70 o                         
   5   8   7        162.12        241.18        68.03 o                         
   6   8   7        333.00        353.87        70.31 o                         
   7   8   7        482.56        456.52        52.02 o                         
  -7   9   7       1731.77       1720.47        95.99 o                         
  -6   9   7        111.60        182.19        97.63 o                         
  -5   9   7        256.32        311.36       103.55 o                         
  -4   9   7       3271.22       2961.25       369.73 o                         
  -3   9   7      14133.77      15558.48       494.27 o                         
  -2   9   7       1453.96       1442.00       115.50 o                         
  -1   9   7       3799.81       4014.78       171.41 o                         
   0   9   7       1968.56       1991.53       119.72 o                         
   1   9   7        829.58        784.02        78.59 o                         
   2   9   7       1001.03       1011.86        65.58 o                         
   3   9   7        145.17        104.13        65.60 o                         
   4   9   7         81.01         76.37        52.34 o                         
   5   9   7       4536.06       4623.68       162.98 o                         
   6   9   7        305.77        236.45        47.06 o                         
  -7  10   7       2091.20       2153.29       116.07 o                         
  -6  10   7        941.28       1100.65       142.79 o                         
  -5  10   7        168.60        265.87        98.63 o                         
  -4  10   7         78.69        178.68       145.63 o                         
  -3  10   7       5735.62       5663.48       276.48 o                         
  -2  10   7        515.90        468.51        82.35 o                         
  -1  10   7        752.03        838.96        95.57 o                         
   0  10   7       7694.12       7626.40       235.46 o                         
   1  10   7      17086.32      16730.85       342.44 o                         
   2  10   7          3.11          2.03        46.15 o                         
   3  10   7       4110.80       4201.86       211.49 o                         
   4  10   7       1654.90       1525.66       137.14 o                         
   5  10   7          4.89        -28.95        64.56 o                         
   6  10   7         50.37        -10.52        67.22 o                         
  -7  11   7       1611.31       1649.82       101.93 o                         
  -6  11   7          5.76        -52.38        52.38 o                         
  -5  11   7        643.82        629.59        89.37 o                         
  -4  11   7       1091.04       1078.59       175.53 o                         
  -3  11   7      13296.52      14000.51       428.77 o                         
  -2  11   7        376.54        366.87        83.45 o                         
  -1  11   7       1858.93       1989.26       196.00 o                         
   0  11   7       1448.87       1413.30       111.92 o                         
   1  11   7        379.94        344.12        70.76 o                         
   2  11   7       1611.51       1367.56       104.61 o                         
   3  11   7        378.29        347.73        67.13 o                         
   4  11   7        332.71        434.88        72.90 o                         
   5  11   7       3492.65       3322.40       170.37 o                         
   6  11   7        491.36        272.76        74.67 o                         
  -6  12   7        129.89         63.79        55.91 o                         
  -5  12   7         75.76         17.24        85.19 o                         
  -4  12   7       1264.06       1138.47       104.02 o                         
  -3  12   7       1331.96       1432.61       147.43 o                         
  -2  12   7        587.80        602.34       105.66 o                         
  -1  12   7       2265.03       2135.21       161.09 o                         
   0  12   7        220.09        123.00        65.84 o                         
   1  12   7      13353.56      12788.70      1039.77 o                         
   2  12   7       3435.67       3082.12       176.83 o                         
   3  12   7       2245.48       2128.94       123.32 o                         
   4  12   7       1642.44       1681.65       106.38 o                         
   5  12   7        324.96        358.84        69.14 o                         
  -6  13   7        115.96        197.03        63.12 o                         
  -5  13   7        290.43        381.11        94.25 o                         
  -4  13   7       1060.19       1133.75       146.42 o                         
  -3  13   7       5272.06       5378.92       243.20 o                         
  -2  13   7        766.48        573.13        89.05 o                         
  -1  13   7       3013.03       3025.82       183.72 o                         
   0  13   7       3097.87       3003.96       176.87 o                         
   1  13   7          5.60         94.76        59.79 o                         
   2  13   7        472.47        406.63        75.36 o                         
   3  13   7          4.27        -25.13        76.21 o                         
   4  13   7         99.33         61.20        53.56 o                         
   5  13   7        700.94        683.48        94.06 o                         
  -5  14   7        832.45        786.75       100.29 o                         
  -4  14   7       2034.40       2054.80       175.69 o                         
  -3  14   7        199.27        154.58       135.43 o                         
  -2  14   7        561.00        395.24       158.50 o                         
  -1  14   7        148.49         66.97       131.23 o                         
   0  14   7       1000.53        806.81       228.92 o                         
   1  14   7        153.60         96.32        59.36 o                         
   2  14   7       1431.19       1449.77       122.12 o                         
   3  14   7       4307.91       4467.87       182.36 o                         
   4  14   7       1022.48        916.03       163.66 o                         
  -5  15   7        271.10        342.43        62.75 o                         
  -4  15   7         18.89         35.14        60.42 o                         
  -3  15   7        713.36        708.43       171.97 o                         
  -2  15   7       2739.54       3159.23       302.08 o                         
  -1  15   7       7459.24       8619.18       459.09 o                         
   0  15   7       2048.42       2328.61       241.81 o                         
   1  15   7        730.88        906.47       167.66 o                         
   2  15   7       2369.27       2568.11       225.01 o                         
   3  15   7        203.31        268.97        52.44 o                         
   4  15   7         47.55        107.68        44.76 o                         
  -4  16   7        550.64        627.32        78.77 o                         
  -3  16   7        208.61        216.36        72.79 o                         
  -2  16   7       1487.61       1378.88       206.22 o                         
  -1  16   7         24.69         46.53       108.62 o                         
   0  16   7        499.80        481.49       121.63 o                         
   1  16   7         26.96        134.47       108.96 o                         
   2  16   7        315.50        373.54       106.77 o                         
   3  16   7       2648.28       2766.18       172.78 o                         
  -3  17   7        443.34        439.80        66.63 o                         
  -2  17   7          1.73        -23.43        91.42 o                         
  -1  17   7       4408.32       4827.17       296.71 o                         
   0  17   7        145.61        249.54       110.62 o                         
   1  17   7         33.73          9.31        73.30 o                         
   2  17   7       1508.10       1403.33       131.13 o                         
  -1  18   7         27.05        -34.55        66.16 o                         
   0  18   7        621.98        659.39       112.09 o                         
  -8   0   8       3046.73       3567.84       215.69 o                         
  -6   0   8      11713.01      12380.56       340.48 o                         
  -4   0   8      10564.56      11661.80       709.21 o                         
  -2   0   8       1032.27        962.22       100.50 o                         
   0   0   8       9406.58       9742.30       484.97 o                         
   2   0   8       2489.63       2496.72       276.86 o                         
   4   0   8      24279.49      24511.12       487.30 o                         
   6   0   8        225.93        152.67        79.28 o                         
  -8   1   8        475.10        381.17        63.87 o                         
  -7   1   8          0.03        -17.48        39.72 o                         
  -6   1   8        255.11        192.45        82.40 o                         
  -5   1   8       1470.33       1401.19        86.08 o                         
  -4   1   8      11146.56      11910.10       321.88 o                         
  -3   1   8        853.49        817.32       110.33 o                         
  -2   1   8      17424.75      16626.95       333.30 o                         
  -1   1   8         74.08         33.34        65.99 o                         
   0   1   8      48900.12      51100.70      1035.15 o                         
   1   1   8         46.45         61.01        49.84 o                         
   2   1   8       2045.06       1759.25       166.00 o                         
   3   1   8       1000.65        817.12       120.92 o                         
   4   1   8        144.23        137.50        35.93 o                         
   5   1   8        348.00        389.85        77.85 o                         
   6   1   8        291.63        292.05        68.73 o                         
   7   1   8         31.13         31.59        45.10 o                         
  -8   2   8       1863.90       1785.20        77.19 o                         
  -7   2   8        843.32        784.89        83.15 o                         
  -6   2   8       4768.57       4457.48       141.22 o                         
  -5   2   8       1743.87       1675.87       102.19 o                         
  -4   2   8      13072.32      13999.15       284.59 o                         
  -3   2   8       2238.19       2348.43       176.50 o                         
  -2   2   8         80.01         32.96        36.39 o                         
  -1   2   8      12676.53      13621.22       309.63 o                         
   0   2   8       5730.59       6113.19       300.36 o                         
   1   2   8       1943.03       1915.91       121.55 o                         
   2   2   8       4487.25       4731.68       263.33 o                         
   3   2   8       1631.22       1547.01       136.89 o                         
   4   2   8      17318.59      17129.52       270.68 o                         
   5   2   8       1536.82       1551.68        98.64 o                         
   6   2   8         44.63        109.04        60.19 o                         
   7   2   8        115.74        116.48        45.02 o                         
  -8   3   8       1079.84       1031.49        72.12 o                         
  -7   3   8         13.81        -60.89        60.89 o                         
  -6   3   8        809.38        691.52        78.20 o                         
  -5   3   8       5028.64       4975.79       177.91 o                         
  -4   3   8       1470.38       1301.65        94.98 o                         
  -3   3   8       4395.95       4330.46       180.72 o                         
  -2   3   8       5479.27       5607.08       163.91 o                         
  -1   3   8       2466.46       2487.18       148.57 o                         
   0   3   8      25238.19      27113.35       484.76 o                         
   1   3   8       3100.05       2989.50       178.10 o                         
   2   3   8        335.41        404.36       131.32 o                         
   3   3   8       9096.09       9014.50       206.31 o                         
   4   3   8       1311.22       1195.54        78.45 o                         
   5   3   8         26.49         -7.78        33.93 o                         
   6   3   8        380.37        412.32        67.97 o                         
   7   3   8       1427.92       1427.96       147.10 o                         
  -8   4   8        243.84        285.81        47.23 o                         
  -7   4   8        583.89        604.52        71.12 o                         
  -6   4   8        825.71        814.50        93.13 o                         
  -5   4   8       2653.96       2496.39       145.83 o                         
  -4   4   8      11927.17      12194.04       266.65 o                         
  -3   4   8       1619.36       1769.12       120.10 o                         
  -2   4   8       3935.60       4105.96       145.31 o                         
  -1   4   8       9001.43       9287.71       429.76 o                         
   0   4   8       2184.54       2150.24       151.23 o                         
   1   4   8        896.03        841.53       102.77 o                         
   2   4   8        518.25        443.36        92.28 o                         
   3   4   8       1136.49       1072.14        72.72 o                         
   4   4   8       6923.24       7188.32       224.74 o                         
   5   4   8       1547.81       1614.54       130.35 o                         
   6   4   8       1319.30       1353.24       118.31 o                         
   7   4   8        171.33        239.91        80.16 o                         
  -8   5   8       1220.44       1217.23        69.61 o                         
  -7   5   8          8.89        -41.00        61.81 o                         
  -6   5   8       1194.47       1289.88       114.21 o                         
  -5   5   8       3870.43       3898.70       179.85 o                         
  -4   5   8          9.09         63.15       115.61 o                         
  -3   5   8        846.62        801.43        90.28 o                         
  -2   5   8        709.20        873.47       101.14 o                         
  -1   5   8       1066.67       1190.42       157.97 o                         
   0   5   8      10654.32      10945.60       452.87 o                         
   1   5   8       8374.86       8839.41       429.94 o                         
   2   5   8       6091.69       6200.47       307.93 o                         
   3   5   8       1749.92       1927.31        91.69 o                         
   4   5   8       3898.23       4193.08       198.49 o                         
   5   5   8       1182.59       1169.85       113.74 o                         
   6   5   8        474.23        541.73        86.45 o                         
   7   5   8       1248.08       1411.35       131.34 o                         
  -8   6   8          2.99         72.64        69.63 o                         
  -7   6   8        132.99        101.11        71.42 o                         
  -6   6   8         62.75         -7.46        64.39 o                         
  -5   6   8        960.18        799.61       128.17 o                         
  -4   6   8       7736.88       7766.81       327.83 o                         
  -3   6   8       1499.86       1421.86       111.68 o                         
  -2   6   8      10424.35      10740.13       481.47 o                         
  -1   6   8       2988.02       2948.91       256.14 o                         
   0   6   8       1926.06       1887.87       201.39 o                         
   1   6   8        450.62        301.26       116.30 o                         
   2   6   8       2182.28       2390.13       105.01 o                         
   3   6   8       1015.52       1018.59        69.46 o                         
   4   6   8       5131.89       5463.10       227.05 o                         
   5   6   8        569.12        555.26        86.86 o                         
   6   6   8        842.06        899.29       146.34 o                         
   7   6   8         46.97         31.91        47.90 o                         
  -8   7   8        586.59        472.84        30.99 o                         
  -7   7   8          4.13         64.65        54.12 o                         
  -6   7   8       2071.35       2379.86       193.86 o                         
  -5   7   8        127.24        200.89        77.02 o                         
  -4   7   8        227.94        390.87        96.66 o                         
  -3   7   8       1190.78       1223.93       137.85 o                         
  -2   7   8        201.61        269.42       113.65 o                         
  -1   7   8        652.00        667.34       143.35 o                         
   0   7   8       8910.08       9206.66       471.43 o                         
   1   7   8       1088.95       1104.89       111.89 o                         
   2   7   8       3523.20       3402.68       119.60 o                         
   3   7   8          6.44         79.59        58.24 o                         
   4   7   8       1363.20       1346.11       119.56 o                         
   5   7   8       1916.49       2010.84       141.83 o                         
   6   7   8        226.49        126.47        86.13 o                         
   7   7   8        142.82        175.51        54.14 o                         
  -7   8   8        261.08        231.65        44.31 o                         
  -6   8   8        663.34        754.10       127.76 o                         
  -5   8   8        246.28        130.35        91.12 o                         
  -4   8   8       3928.40       4142.65       257.21 o                         
  -3   8   8       1350.62       1518.80       224.06 o                         
  -2   8   8       3379.35       3727.25       221.63 o                         
  -1   8   8        413.61        438.60        86.61 o                         
   0   8   8         57.93         20.62        56.26 o                         
   1   8   8       6490.36       6369.39       196.52 o                         
   2   8   8       4438.17       4309.75       167.38 o                         
   3   8   8       1310.76       1258.66       104.73 o                         
   4   8   8       2096.44       2297.99       120.44 o                         
   5   8   8          9.88         24.51        48.71 o                         
   6   8   8       1134.18       1167.01        76.25 o                         
  -7   9   8         43.92         66.33        52.88 o                         
  -6   9   8       1088.15       1154.52        90.41 o                         
  -5   9   8       1304.30       1527.36       167.53 o                         
  -4   9   8         43.46        -55.18        67.23 o                         
  -3   9   8        112.27        133.94       101.28 o                         
  -2   9   8       2694.71       2702.01       158.70 o                         
  -1   9   8        620.40        377.27       103.64 o                         
   0   9   8       5177.59       5542.68       197.71 o                         
   1   9   8          0.35         70.32        37.46 o                         
   2   9   8        538.57        547.29       132.31 o                         
   3   9   8        351.57         64.58       129.25 o                         
   4   9   8        542.94        451.23        60.23 o                         
   5   9   8       1960.73       1971.12       106.03 o                         
   6   9   8       1991.67       2035.00       117.43 o                         
  -7  10   8         54.72         33.70        54.96 o                         
  -6  10   8        792.47        834.36        89.32 o                         
  -5  10   8          9.45         82.27        82.13 o                         
  -4  10   8       2447.04       2480.23       208.96 o                         
  -3  10   8          1.29        -26.72       138.29 o                         
  -2  10   8       2364.90       2280.23       234.44 o                         
  -1  10   8       1287.67       1351.95       116.95 o                         
   0  10   8        434.59        486.92        78.71 o                         
   1  10   8       4665.59       4506.52       209.69 o                         
   2  10   8       7263.08       6582.25       245.67 o                         
   3  10   8        300.14        583.85       244.07 o                         
   4  10   8       4105.45       4078.27       199.07 o                         
   5  10   8        198.09        207.54        67.08 o                         
   6  10   8          8.20         37.51        49.68 o                         
  -7  11   8         47.74        102.82        48.86 o                         
  -6  11   8        886.64       1018.85       106.97 o                         
  -5  11   8       1667.69       1770.42       127.09 o                         
  -4  11   8        692.91        684.47        97.77 o                         
  -3  11   8        160.46        118.51        71.00 o                         
  -2  11   8      10069.81      10538.20       355.67 o                         
  -1  11   8        746.34        848.60       113.79 o                         
   0  11   8        911.36        941.14       110.42 o                         
   1  11   8        611.16        553.73        83.55 o                         
   2  11   8       2011.63       1912.64       140.65 o                         
   3  11   8       1650.09       1413.15        97.60 o                         
   4  11   8         34.60        -64.40       114.49 o                         
   5  11   8        953.48        872.92        88.98 o                         
  -6  12   8        415.46        647.08        83.62 o                         
  -5  12   8        509.01        557.98        96.88 o                         
  -4  12   8       2002.03       2302.45       149.58 o                         
  -3  12   8        373.54        228.84        85.10 o                         
  -2  12   8       2294.77       2265.72       173.84 o                         
  -1  12   8      11975.39      12309.73       366.33 o                         
   0  12   8         26.19         -0.40       121.65 o                         
   1  12   8        391.79        327.36        71.49 o                         
   2  12   8       6413.50       6284.65       242.19 o                         
   3  12   8        179.88        227.52        64.16 o                         
   4  12   8        790.10        726.31       108.68 o                         
   5  12   8         11.56        -26.89        65.84 o                         
  -6  13   8       1759.04       1779.88       102.93 o                         
  -5  13   8       2075.29       2137.06       153.91 o                         
  -4  13   8        269.88        257.22       112.52 o                         
  -3  13   8         39.95        -14.00        69.61 o                         
  -2  13   8       1778.55       1753.55       146.49 o                         
  -1  13   8         10.67         85.59        59.82 o                         
   0  13   8       4049.94       3798.63       195.29 o                         
   1  13   8        183.91        145.32        56.99 o                         
   2  13   8        805.21        748.28        96.62 o                         
   3  13   8       3233.38       3133.79       157.21 o                         
   4  13   8         16.46        142.88        74.83 o                         
  -5  14   8        650.11        638.25        84.48 o                         
  -4  14   8        787.66        681.27       103.77 o                         
  -3  14   8         53.62         86.07       125.27 o                         
  -2  14   8       5249.51       5421.78       239.50 o                         
  -1  14   8       5818.42       5751.93       227.56 o                         
   0  14   8        768.73        695.64        95.73 o                         
   1  14   8        684.15        679.05        93.68 o                         
   2  14   8       3682.22       3487.05       163.44 o                         
   3  14   8         64.43        168.62        53.71 o                         
   4  14   8         29.30         83.70        59.26 o                         
  -4  15   8       1677.32       2113.47       136.30 o                         
  -3  15   8         22.45         20.36        57.68 o                         
  -2  15   8         84.35        264.41       130.94 o                         
  -1  15   8        433.56        388.04       135.82 o                         
   0  15   8        658.77        567.32       143.31 o                         
   1  15   8          9.64          8.55        54.16 o                         
   2  15   8       5450.34       5392.03       448.92 o                         
   3  15   8       2380.41       2120.90       107.16 o                         
  -3  16   8        108.15         57.98        53.88 o                         
  -2  16   8       4035.04       4206.97       284.61 o                         
  -1  16   8        434.08        264.27       104.87 o                         
   0  16   8       2287.43       2621.52       223.32 o                         
   1  16   8        678.68        691.41       126.99 o                         
   2  16   8        340.37        408.43        82.74 o                         
  -2  17   8         88.14         71.09        41.03 o                         
  -1  17   8         28.39        127.72        83.89 o                         
   0  17   8         66.49          1.83        71.03 o                         
   1  17   8        647.43        646.94        92.05 o                         
  -7   0   9        361.38        410.82        63.03 o                         
  -5   0   9        526.48        360.61       156.45 o                         
  -3   0   9       7587.73       7824.57       479.91 o                         
  -1   0   9      11773.09      11907.60       531.01 o                         
   1   0   9       2066.99       1943.64       241.87 o                         
   3   0   9       4611.64       4532.80       162.41 o                         
   5   0   9       2627.70       2693.29       224.30 o                         
   7   0   9         13.11        -32.69        59.57 o                         
  -8   1   9        119.27        135.53        45.00 o                         
  -7   1   9       2454.32       2467.26       105.23 o                         
  -6   1   9        111.16        108.85        46.75 o                         
  -5   1   9       5903.85       5945.90       227.03 o                         
  -4   1   9        452.44        489.36        71.03 o                         
  -3   1   9         56.40        129.47        70.80 o                         
  -2   1   9         43.61          9.71        57.60 o                         
  -1   1   9       7002.82       8560.89       985.68 o                         
   0   1   9        318.63        219.02       111.28 o                         
   1   1   9      11010.38      11086.91       407.46 o                         
   2   1   9        476.62        479.32       102.11 o                         
   3   1   9        809.61        738.18        51.32 o                         
   4   1   9        465.37        488.64        74.35 o                         
   5   1   9        183.55        214.42        62.41 o                         
   6   1   9          0.31         75.54        55.67 o                         
   7   1   9       1310.26       1296.44        82.84 o                         
  -8   2   9        203.40        221.54        94.52 o                         
  -7   2   9         53.42         66.36        42.22 o                         
  -6   2   9         42.19         85.91        54.48 o                         
  -5   2   9        426.63        438.38        89.33 o                         
  -4   2   9        116.87        164.33        55.78 o                         
  -3   2   9       6875.00       6745.32       313.46 o                         
  -2   2   9        644.35        769.08       128.47 o                         
  -1   2   9      17656.64      18437.68       655.97 o                         
   0   2   9       1511.40       1375.48       146.76 o                         
   1   2   9        456.67        554.12       103.78 o                         
   2   2   9         45.40        144.90        79.26 o                         
   3   2   9       7679.67       7509.47       157.18 o                         
   4   2   9        259.88        232.62        51.98 o                         
   5   2   9       1560.32       1593.79       100.98 o                         
   6   2   9        168.26        275.36       133.39 o                         
   7   2   9          9.69         24.29        33.75 o                         
  -8   3   9         17.30        -27.58        54.04 o                         
  -7   3   9       1181.24       1254.20        76.44 o                         
  -6   3   9          3.25        -23.52        43.62 o                         
  -5   3   9       8649.61       8399.10       317.62 o                         
  -4   3   9       2591.62       2568.12       133.38 o                         
  -3   3   9          6.63        -23.30        36.00 o                         
  -2   3   9         95.66         74.88        68.82 o                         
  -1   3   9       9754.62      10470.15       496.13 o                         
   0   3   9         30.69        -26.41        82.24 o                         
   1   3   9        801.90        854.92       104.37 o                         
   2   3   9        267.34        339.14        54.17 o                         
   3   3   9       7422.51       7648.21       161.13 o                         
   4   3   9        460.59        474.16        60.38 o                         
   5   3   9        193.61        195.30        47.59 o                         
   6   3   9          5.09         28.00        50.99 o                         
   7   3   9       3061.34       3434.39       189.74 o                         
  -8   4   9         21.30         79.14        39.69 o                         
  -7   4   9         88.60         52.07        35.82 o                         
  -6   4   9        673.69        638.10        81.99 o                         
  -5   4   9        625.17        655.35        86.06 o                         
  -4   4   9          2.33         12.06        59.16 o                         
  -3   4   9        527.48        595.47        80.22 o                         
  -2   4   9         69.16         33.43        47.03 o                         
  -1   4   9      24240.60      25496.92       496.71 o                         
   0   4   9        402.11        287.50        67.54 o                         
   1   4   9       1690.60       2015.66       158.58 o                         
   2   4   9          2.83         36.55        27.91 o                         
   3   4   9      12435.72      12960.67       267.42 o                         
   4   4   9         57.34         -8.06        35.00 o                         
   5   4   9        760.04        824.66        98.27 o                         
   6   4   9        191.55        216.86        90.37 o                         
   7   4   9        446.34        492.76        82.86 o                         
  -8   5   9         34.18         22.31        32.96 o                         
  -7   5   9         94.20         66.66        44.76 o                         
  -6   5   9       1645.74       1501.29       111.61 o                         
  -5   5   9      14536.62      14995.54       336.99 o                         
  -4   5   9        617.85        655.19        84.76 o                         
  -3   5   9        230.91        246.02        91.81 o                         
  -2   5   9        386.57        393.93       122.04 o                         
  -1   5   9      10483.69      11294.46       350.25 o                         
   0   5   9       1523.08       1612.85       144.23 o                         
   1   5   9        210.10        273.07        82.42 o                         
   2   5   9        110.88        165.05        34.00 o                         
   3   5   9       8443.24       8690.95       192.12 o                         
   4   5   9       1846.54       2002.69       144.11 o                         
   5   5   9        327.25        304.20        74.54 o                         
   6   5   9        220.46        191.89        60.52 o                         
   7   5   9       2909.09       3293.15       168.35 o                         
  -8   6   9        364.66        341.66        45.45 o                         
  -7   6   9         36.24         23.52        40.31 o                         
  -6   6   9        769.43        814.80       122.01 o                         
  -5   6   9       1044.02        990.50        97.33 o                         
  -4   6   9       3227.51       3184.40       156.13 o                         
  -3   6   9        388.02        430.16        70.63 o                         
  -2   6   9       6375.22       6542.98       591.15 o                         
  -1   6   9      22236.19      21922.67       486.22 o                         
   0   6   9         86.84         40.26        44.44 o                         
   1   6   9         89.97        158.54        39.67 o                         
   2   6   9        904.39        856.45        63.76 o                         
   3   6   9       9803.20       9977.32       240.18 o                         
   4   6   9       4210.11       4598.17       211.46 o                         
   5   6   9        541.83        544.30        87.54 o                         
   6   6   9        174.27        179.25        56.97 o                         
   7   6   9        572.38        601.94        72.08 o                         
  -7   7   9        253.99        272.94        62.17 o                         
  -6   7   9       1288.89       1295.62       139.81 o                         
  -5   7   9       5616.57       6103.68       219.08 o                         
  -4   7   9       1956.97       2179.05       132.46 o                         
  -3   7   9         72.31        200.23       128.57 o                         
  -2   7   9        727.51        893.07        97.95 o                         
  -1   7   9       4612.15       4904.97       177.23 o                         
   0   7   9       9130.61       9294.24       236.49 o                         
   1   7   9       2557.57       2473.23       103.93 o                         
   2   7   9       7176.95       7992.86       274.50 o                         
   3   7   9       1226.26       1659.25       129.78 o                         
   4   7   9        350.65        295.60        68.33 o                         
   5   7   9        178.16        226.22        67.21 o                         
   6   7   9       1866.26       2052.07       115.91 o                         
  -7   8   9        116.17        154.46        34.87 o                         
  -6   8   9       2420.87       2599.98       130.70 o                         
  -5   8   9        934.40        826.05        87.36 o                         
  -4   8   9       3498.99       3661.34       235.26 o                         
  -3   8   9       2157.38       2400.51       270.32 o                         
  -2   8   9       8757.37       8993.60       361.10 o                         
  -1   8   9       3530.42       3666.82       156.66 o                         
   0   8   9        836.12        667.30        76.44 o                         
   1   8   9        453.93        491.51        70.37 o                         
   2   8   9        261.81        296.25        49.79 o                         
   3   8   9       4920.11       5027.74       208.98 o                         
   4   8   9       6039.81       6576.47       236.98 o                         
   5   8   9       2634.23       3028.90       155.25 o                         
   6   8   9        155.93        218.85        63.44 o                         
  -7   9   9        852.98        818.13        55.15 o                         
  -6   9   9       1626.91       1721.65       145.80 o                         
  -5   9   9        531.50        699.96       115.27 o                         
  -4   9   9       3025.01       3033.31       218.96 o                         
  -3   9   9        831.23        854.31       123.08 o                         
  -2   9   9        181.95         93.30        62.89 o                         
  -1   9   9        763.74       1153.64       124.01 o                         
   0   9   9      12529.18      12190.99       278.96 o                         
   1   9   9      10019.75       9942.79       452.64 o                         
   2   9   9       5667.37       5528.33       221.99 o                         
   3   9   9        448.74        341.60        62.39 o                         
   4   9   9         67.54        -23.89        45.71 o                         
   5   9   9        579.55        700.42        76.31 o                         
   6   9   9        343.06        389.97        56.69 o                         
  -7  10   9       1470.17       1236.11       119.95 o                         
  -6  10   9       1535.46       1688.72       104.62 o                         
  -5  10   9        488.56        560.73        86.41 o                         
  -4  10   9       1496.00       1312.03       116.54 o                         
  -3  10   9      13823.46      14092.67       425.95 o                         
  -2  10   9       2486.92       2728.57       189.39 o                         
  -1  10   9        209.77        177.74        69.30 o                         
   0  10   9         13.39        -55.07        55.07 o                         
   1  10   9         71.73         68.02        54.97 o                         
   2  10   9         19.83         32.23        82.74 o                         
   3  10   9        104.51        132.41        94.69 o                         
   4  10   9       3900.73       3968.74       274.66 o                         
   5  10   9       5616.29       5866.60       285.22 o                         
  -6  11   9         44.22         67.96        40.53 o                         
  -5  11   9         63.08        -37.22        49.52 o                         
  -4  11   9         93.87        108.39        60.25 o                         
  -3  11   9       3004.66       3101.87       230.23 o                         
  -2  11   9        529.79        506.04        97.30 o                         
  -1  11   9        616.27        577.92        97.72 o                         
   0  11   9       1483.76       1325.68       121.37 o                         
   1  11   9      14405.24      14422.14       512.80 o                         
   2  11   9        417.16        337.50       113.17 o                         
   3  11   9         54.35        -64.29        88.61 o                         
   4  11   9        759.47        607.99       123.83 o                         
   5  11   9        835.89        782.16       111.10 o                         
  -6  12   9        511.47        521.21        63.81 o                         
  -5  12   9        326.45        404.34        61.30 o                         
  -4  12   9        577.98        644.35       116.05 o                         
  -3  12   9       8722.49       9180.83       388.44 o                         
  -2  12   9         72.29         68.66        65.61 o                         
  -1  12   9         23.38        125.06        62.79 o                         
   0  12   9       1168.94       1149.81       115.04 o                         
   1  12   9         82.44         28.35        49.03 o                         
   2  12   9        543.54        514.69        80.71 o                         
   3  12   9        131.37         -3.68        89.63 o                         
   4  12   9        202.33        112.07        83.18 o                         
   5  12   9       3709.99       3951.11       182.52 o                         
  -5  13   9         87.07         12.76        47.29 o                         
  -4  13   9        743.32        726.62        76.85 o                         
  -3  13   9       1210.74       1206.23       162.60 o                         
  -2  13   9        313.59        379.64       136.39 o                         
  -1  13   9         55.10         63.74        98.83 o                         
   0  13   9        136.84        134.51        61.49 o                         
   1  13   9      12040.38      12714.18       324.39 o                         
   2  13   9        455.47        364.33        68.92 o                         
   3  13   9        142.13        164.56        84.02 o                         
   4  13   9       1229.35       1162.76       119.76 o                         
  -4  14   9         63.02         57.98        50.28 o                         
  -3  14   9       3356.65       3526.66       333.66 o                         
  -2  14   9        285.01        347.04        77.94 o                         
  -1  14   9        221.34        266.29       155.63 o                         
   0  14   9       2500.08       2462.97       146.80 o                         
   1  14   9         54.81         55.99        65.69 o                         
   2  14   9        590.92        455.61        68.96 o                         
   3  14   9         97.99        106.71        61.18 o                         
   4  14   9         28.96         56.15        45.80 o                         
  -4  15   9       1044.91        934.46        77.75 o                         
  -3  15   9        115.79         69.54        52.82 o                         
  -2  15   9        370.51        340.75       122.43 o                         
  -1  15   9        115.78         85.20        69.92 o                         
   0  15   9         45.65         -9.83        87.74 o                         
   1  15   9       2599.93       2622.54       146.02 o                         
   2  15   9         85.70         73.13        39.70 o                         
  -2  16   9         61.12         82.68        46.08 o                         
  -1  16   9       1255.19       1235.93       147.76 o                         
   0  16   9        911.63       1037.78       128.21 o                         
   1  16   9          2.28        -34.31        59.32 o                         
  -8   0  10         48.99        180.53        60.13 o                         
  -6   0  10       1525.72       1774.93       163.40 o                         
  -4   0  10       2720.57       2760.85       199.69 o                         
  -2   0  10      41965.07      43377.72       961.65 o                         
   0   0  10       6741.56       6791.59       447.13 o                         
   2   0  10       5422.05       5504.37       181.87 o                         
   4   0  10        840.58        801.35       133.92 o                         
   6   0  10       1216.59       1368.74       146.24 o                         
  -8   1  10          2.06         33.35        37.71 o                         
  -7   1  10        102.58         46.82        52.63 o                         
  -6   1  10      10348.87      10800.61       252.64 o                         
  -5   1  10        493.21        570.58        76.35 o                         
  -4   1  10        456.89        419.48        55.39 o                         
  -3   1  10        124.04        124.30        46.24 o                         
  -2   1  10       2629.68       2614.87       214.69 o                         
  -1   1  10       1494.40       1584.79       210.98 o                         
   0   1  10       3032.83       2968.69       217.83 o                         
   1   1  10        201.27        245.94        90.41 o                         
   2   1  10      20212.65      20852.45       245.71 o                         
   3   1  10        631.25        727.85        56.03 o                         
   4   1  10       5947.40       6302.88       234.19 o                         
   5   1  10        885.20        940.35        95.97 o                         
   6   1  10       2877.07       2972.24       142.32 o                         
   7   1  10        292.70        298.09        41.59 o                         
  -8   2  10        193.54        137.06        56.75 o                         
  -7   2  10        174.68        233.46        67.62 o                         
  -6   2  10       1215.54       1327.69       114.02 o                         
  -5   2  10        998.91        971.21       111.32 o                         
  -4   2  10        281.06        372.45        70.00 o                         
  -3   2  10       3485.04       3569.52       148.02 o                         
  -2   2  10      21356.09      21126.56       412.10 o                         
  -1   2  10       2361.22       2145.75       245.79 o                         
   0   2  10       6877.24       7192.27       334.55 o                         
   1   2  10        607.07        656.64        66.83 o                         
   2   2  10       1904.14       2087.71        92.27 o                         
   3   2  10       3979.87       3994.17       120.97 o                         
   4   2  10        438.74        554.57        65.32 o                         
   5   2  10        295.94        303.56        50.89 o                         
   6   2  10       1546.52       1706.88       110.02 o                         
   7   2  10         14.99        -24.57        43.68 o                         
  -8   3  10        105.49        150.68        56.68 o                         
  -7   3  10        842.47        889.31        77.42 o                         
  -6   3  10       4382.95       4466.78       182.22 o                         
  -5   3  10       1088.33       1392.97       111.89 o                         
  -4   3  10        254.03        377.84        64.15 o                         
  -3   3  10        341.22        415.53        86.97 o                         
  -2   3  10       2628.01       2458.11       147.82 o                         
  -1   3  10       7460.35       9011.94       489.76 o                         
   0   3  10        308.29        265.79       129.34 o                         
   1   3  10       6852.36       6821.44       201.86 o                         
   2   3  10      11261.06      11411.51       237.77 o                         
   3   3  10         35.16         40.65        29.83 o                         
   4   3  10       4777.96       5224.90       178.36 o                         
   5   3  10       1449.61       1457.49        92.69 o                         
   6   3  10        751.00        883.41        77.94 o                         
   7   3  10        730.50        747.06        82.36 o                         
  -8   4  10        480.71        249.49        57.15 o                         
  -7   4  10        297.24        339.24        53.25 o                         
  -6   4  10       3388.68       3449.25       180.41 o                         
  -5   4  10        896.34        969.24       115.46 o                         
  -4   4  10        126.25        166.02        74.64 o                         
  -3   4  10       1863.87       1759.59       135.62 o                         
  -2   4  10      12892.97      12931.74       321.91 o                         
  -1   4  10       1753.12       1646.04        85.91 o                         
   0   4  10       6547.13       6419.80       166.69 o                         
   1   4  10        653.82        611.65        48.49 o                         
   2   4  10        587.23        590.37        50.04 o                         
   3   4  10       6623.82       6778.26       167.18 o                         
   4   4  10       1201.78       1083.20        84.15 o                         
   5   4  10        214.07        121.75        60.88 o                         
   6   4  10       1740.02       1889.03       167.41 o                         
   7   4  10         83.94         86.27        42.57 o                         
  -7   5  10        185.68        214.33        40.43 o                         
  -6   5  10        213.65        271.43        44.86 o                         
  -5   5  10        824.90        777.07       105.51 o                         
  -4   5  10       6441.03       6470.39       250.18 o                         
  -3   5  10        828.08        955.92       107.41 o                         
  -2   5  10       3860.93       3608.67       173.10 o                         
  -1   5  10       5754.89       5642.48       158.06 o                         
   0   5  10       3125.84       2855.71       133.40 o                         
   1   5  10       1476.72       1472.75        86.29 o                         
   2   5  10       5160.79       4964.63       155.14 o                         
   3   5  10         15.04        -46.62        46.62 o                         
   4   5  10       2031.71       2191.54       150.75 o                         
   5   5  10        164.56        164.96        61.35 o                         
   6   5  10         16.69         41.58        61.60 o                         
   7   5  10        423.39        348.21        52.84 o                         
  -7   6  10        598.82        487.29        96.58 o                         
  -6   6  10       2844.44       2942.74       135.58 o                         
  -5   6  10        147.41        169.19        50.49 o                         
  -4   6  10       2560.19       2662.69       186.35 o                         
  -3   6  10         79.33         99.11        74.63 o                         
  -2   6  10       3202.04       3321.98       181.63 o                         
  -1   6  10       1225.92       1088.35        77.71 o                         
   0   6  10       4094.53       4227.92       139.10 o                         
   1   6  10        120.74        235.10        45.81 o                         
   2   6  10       2790.96       2846.79       139.37 o                         
   3   6  10       2698.22       3019.24       139.26 o                         
   4   6  10       2285.47       2410.74       153.61 o                         
   5   6  10         19.07         23.29        55.21 o                         
   6   6  10       1608.86       1931.71       148.55 o                         
  -7   7  10        141.10         42.50        51.70 o                         
  -6   7  10       1057.02       1037.92       100.88 o                         
  -5   7  10        129.00         63.16        47.09 o                         
  -4   7  10       4984.46       5372.77       382.62 o                         
  -3   7  10       2673.11       2723.51       224.87 o                         
  -2   7  10       3314.49       3480.72       185.39 o                         
  -1   7  10        104.43        105.66        61.90 o                         
   0   7  10       2542.32       2578.75       123.01 o                         
   1   7  10         95.07         64.84        38.80 o                         
   2   7  10       4279.88       4247.85       156.12 o                         
   3   7  10        208.77        200.94        62.65 o                         
   4   7  10        544.90        655.82        89.09 o                         
   5   7  10         10.42         -1.17        49.01 o                         
   6   7  10        400.62        425.56        72.60 o                         
  -7   8  10        699.72        583.45        91.39 o                         
  -6   8  10        197.51        230.59        49.60 o                         
  -5   8  10         57.34         44.21        53.02 o                         
  -4   8  10        284.79        380.49        88.09 o                         
  -3   8  10        583.35        603.96       137.98 o                         
  -2   8  10       2448.91       2313.70       152.38 o                         
  -1   8  10        647.85        639.96        89.40 o                         
   0   8  10       8183.53       8033.99       267.22 o                         
   1   8  10        893.89        758.80        96.67 o                         
   2   8  10        259.85        226.26        47.06 o                         
   3   8  10        915.96        902.44        94.24 o                         
   4   8  10       2200.81       2265.25       139.69 o                         
   5   8  10        242.45        185.42        51.55 o                         
   6   8  10       1584.73       1657.76       104.53 o                         
  -7   9  10        453.27        443.12        81.81 o                         
  -6   9  10       1522.65       1525.87        95.82 o                         
  -5   9  10        449.11        585.31        80.97 o                         
  -4   9  10       3708.95       3917.82       181.26 o                         
  -3   9  10       1075.26       1128.20       105.07 o                         
  -2   9  10        522.48        366.57        80.87 o                         
  -1   9  10        553.48        549.09        83.58 o                         
   0   9  10        543.25        445.03        79.05 o                         
   1   9  10         75.88         46.08        53.50 o                         
   2   9  10       2734.47       2992.96       243.69 o                         
   3   9  10         63.27        124.94        49.01 o                         
   4   9  10       1556.95       1815.32       116.90 o                         
   5   9  10         15.94         69.91        63.86 o                         
  -6  10  10         11.92         93.54        42.52 o                         
  -5  10  10        159.77        139.33        55.15 o                         
  -4  10  10         21.23         79.86        67.08 o                         
  -3  10  10          6.15        -55.94        55.94 o                         
  -2  10  10       4213.82       4042.06       219.21 o                         
  -1  10  10       1383.86       1325.53       186.14 o                         
   0  10  10       2765.30       2469.51       235.19 o                         
   1  10  10        477.87        485.10        82.57 o                         
   2  10  10         27.64        149.16        84.84 o                         
   3  10  10       2216.77       2398.08       220.14 o                         
   4  10  10        447.83        450.48       112.30 o                         
   5  10  10          2.85        -37.70        68.32 o                         
  -6  11  10       1131.87        997.02       130.19 o                         
  -5  11  10        864.28        977.53        80.37 o                         
  -4  11  10       4423.55       4849.51       203.27 o                         
  -3  11  10        127.28        139.67        55.83 o                         
  -2  11  10        160.70        134.26        69.64 o                         
  -1  11  10       1769.65       1857.94       179.99 o                         
   0  11  10        144.70        102.69        88.73 o                         
   1  11  10        266.21        390.64       105.28 o                         
   2  11  10       1495.39       1675.65       191.81 o                         
   3  11  10          4.84         32.24        92.81 o                         
   4  11  10       1498.98       1575.06       155.92 o                         
   5  11  10          3.96        -17.13        52.34 o                         
  -5  12  10       1261.25       1274.50       219.24 o                         
  -4  12  10          4.67          5.06        49.95 o                         
  -3  12  10        185.32        119.91        83.12 o                         
  -2  12  10       1619.69       1568.53       139.33 o                         
  -1  12  10        142.55        151.69        68.38 o                         
   0  12  10       3311.61       3314.63       173.61 o                         
   1  12  10         95.17         47.53        76.70 o                         
   2  12  10          9.53        -56.31        88.97 o                         
   3  12  10       3356.30       3354.93       222.18 o                         
   4  12  10        746.57        765.82       103.29 o                         
  -4  13  10       2380.00       2519.64       110.75 o                         
  -3  13  10         34.83         32.94        90.69 o                         
  -2  13  10        171.15        108.96        65.59 o                         
  -1  13  10       5553.46       5861.92       225.78 o                         
   0  13  10       1721.14       1605.50       125.31 o                         
   1  13  10       1126.21        853.04       131.92 o                         
   2  13  10        967.90        907.82       131.24 o                         
   3  13  10        109.25        220.28        77.83 o                         
   4  13  10        329.32        266.96        66.15 o                         
  -4  14  10        447.34        477.50        59.35 o                         
  -3  14  10        296.33        214.63        44.28 o                         
  -2  14  10         30.14          5.43        86.28 o                         
  -1  14  10         86.88        143.15       111.12 o                         
   0  14  10       2251.36       2259.21       154.74 o                         
   1  14  10          5.02         93.28        72.65 o                         
   2  14  10        811.27        881.58       110.27 o                         
   3  14  10       1683.28       1459.27       113.72 o                         
  -2  15  10       1046.12       1058.99        89.95 o                         
  -1  15  10       1977.48       1638.79        96.47 o                         
   0  15  10       4462.11       4135.38       142.79 o                         
   1  15  10         22.27        -17.03        52.57 o                         
   2  15  10        486.76        350.94        64.02 o                         
  -7   0  11       7726.00       8146.76       332.19 o                         
  -5   0  11        116.79         98.73        80.71 o                         
  -3   0  11        553.75        614.66       133.89 o                         
  -1   0  11       1042.10       1086.20        88.35 o                         
   1   0  11      13450.17      13473.95       287.40 o                         
   3   0  11       1807.14       1873.36       130.30 o                         
   5   0  11       1448.82       1514.65       163.19 o                         
  -7   1  11          3.21         51.93        49.84 o                         
  -6   1  11        124.57         91.29        62.25 o                         
  -5   1  11        171.49         99.42        53.49 o                         
  -4   1  11       1450.26       1270.15        93.21 o                         
  -3   1  11      13659.35      14276.75       381.08 o                         
  -2   1  11          4.33        -34.88        61.73 o                         
  -1   1  11        885.49        844.03        57.95 o                         
   0   1  11       1159.10       1194.59        64.45 o                         
   1   1  11       7281.29       7166.96       156.42 o                         
   2   1  11        315.15        294.29        42.50 o                         
   3   1  11       2333.85       2388.21       102.30 o                         
   4   1  11        269.62        296.56        68.57 o                         
   5   1  11        815.71        830.68        90.13 o                         
   6   1  11         30.87         13.53        37.99 o                         
  -7   2  11       3526.51       3468.30       130.04 o                         
  -6   2  11        914.68        971.62        95.79 o                         
  -5   2  11       1953.87       1936.64       132.14 o                         
  -4   2  11        218.66        175.81        52.42 o                         
  -3   2  11       1721.47       1689.01       139.60 o                         
  -2   2  11         78.93        121.23        59.81 o                         
  -1   2  11        937.50        987.29        56.79 o                         
   0   2  11       1321.07       1276.13        70.18 o                         
   1   2  11       8443.81       8274.39       149.07 o                         
   2   2  11        842.08        863.48        61.80 o                         
   3   2  11       4524.03       4477.29       160.02 o                         
   4   2  11          4.68         17.61        67.60 o                         
   5   2  11       1663.26       1754.09       121.51 o                         
   6   2  11        101.50        201.68        65.81 o                         
  -7   3  11        268.94        260.90        70.89 o                         
  -6   3  11         30.42         66.71        52.02 o                         
  -5   3  11        128.13        229.66        69.87 o                         
  -4   3  11       4039.98       4064.83       183.01 o                         
  -3   3  11       5546.90       5664.61       286.37 o                         
  -2   3  11       2756.55       2694.05       358.21 o                         
  -1   3  11       6471.02       6416.08       135.45 o                         
   0   3  11        114.17         73.61        27.16 o                         
   1   3  11       5964.80       5851.54       151.98 o                         
   2   3  11       1035.49       1012.94        66.38 o                         
   3   3  11       4774.10       4593.79       139.30 o                         
   4   3  11        452.22        469.94        59.67 o                         
   5   3  11        273.16        317.84        51.56 o                         
   6   3  11         20.85        -34.37        62.84 o                         
  -7   4  11       1735.41       1694.02       153.23 o                         
  -6   4  11       1062.32       1095.51        91.36 o                         
  -5   4  11       5210.02       5317.58       229.86 o                         
  -4   4  11         97.96         78.84        68.22 o                         
  -3   4  11       3931.25       4344.89       208.85 o                         
  -2   4  11       3527.76       3457.90       150.34 o                         
  -1   4  11       5531.89       5405.29       139.77 o                         
   0   4  11       1051.73        941.36        63.59 o                         
   1   4  11        435.36        439.54        50.79 o                         
   2   4  11        336.58        313.75        43.82 o                         
   3   4  11       4910.09       4945.18       143.92 o                         
   4   4  11        658.64        727.45        67.57 o                         
   5   4  11        509.61        642.57        82.72 o                         
   6   4  11        316.32        326.88        76.59 o                         
  -7   5  11        658.45        554.36        69.71 o                         
  -6   5  11        156.51         36.98       102.93 o                         
  -5   5  11        538.89        566.81        75.41 o                         
  -4   5  11        979.99        940.90       109.10 o                         
  -3   5  11       1227.37       1160.12       116.20 o                         
  -2   5  11        159.16        142.31        50.72 o                         
  -1   5  11      12533.85      12593.61       243.48 o                         
   0   5  11        362.74        265.50        43.37 o                         
   1   5  11       2779.17       2733.64       102.33 o                         
   2   5  11        189.89        178.40        39.05 o                         
   3   5  11       7571.79       7725.22       353.89 o                         
   4   5  11         89.51         41.80        79.91 o                         
   5   5  11         22.60         47.04        85.99 o                         
   6   5  11        942.64       1126.98       109.84 o                         
  -7   6  11       1093.54        970.57        74.67 o                         
  -6   6  11        372.49        402.50        74.30 o                         
  -5   6  11       4277.67       4288.15       186.06 o                         
  -4   6  11         12.26         13.74        56.43 o                         
  -3   6  11       1328.44       1402.65       119.75 o                         
  -2   6  11       3879.83       3952.26       201.31 o                         
  -1   6  11       5427.42       5373.50       161.79 o                         
   0   6  11          8.22        -47.79        51.06 o                         
   1   6  11        688.35        675.10        70.88 o                         
   2   6  11       2692.59       2647.62       126.67 o                         
   3   6  11       4111.29       4336.64       163.01 o                         
   4   6  11         50.69        116.30        55.20 o                         
   5   6  11        477.66        475.13        69.57 o                         
   6   6  11          1.32         -2.92        37.81 o                         
  -7   7  11          7.50          1.16        39.49 o                         
  -6   7  11       2588.59       2574.07       210.66 o                         
  -5   7  11       1511.69       1456.33       153.15 o                         
  -4   7  11         49.64         39.70        55.31 o                         
  -3   7  11       2401.28       2389.25       160.64 o                         
  -2   7  11       4511.66       4144.84       205.10 o                         
  -1   7  11       5449.17       5311.80       226.30 o                         
   0   7  11       3257.76       3069.64       133.24 o                         
   1   7  11        299.13        206.82        57.19 o                         
   2   7  11       1720.28       1684.27       103.81 o                         
   3   7  11       5441.64       5819.19       221.49 o                         
   4   7  11        988.83        994.92        98.19 o                         
   5   7  11        163.03         57.44        41.92 o                         
   6   7  11       2164.62       2121.94       111.85 o                         
  -6   8  11        461.65        422.39        75.78 o                         
  -5   8  11       1701.12       1519.40       188.83 o                         
  -4   8  11        805.42        670.29       163.33 o                         
  -3   8  11        242.67        259.50        71.53 o                         
  -2   8  11       4480.49       4453.99       206.92 o                         
  -1   8  11       4549.06       4769.61       213.21 o                         
   0   8  11       1812.95       1921.50       172.72 o                         
   1   8  11       3106.94       3033.06       169.11 o                         
   2   8  11       8314.70       8553.91       214.06 o                         
   3   8  11        154.82        124.19        53.38 o                         
   4   8  11         86.33         61.21        45.61 o                         
   5   8  11        262.42        260.87        46.94 o                         
  -6   9  11       2136.28       1980.21       114.25 o                         
  -5   9  11       1274.67       1345.54       170.96 o                         
  -4   9  11         14.18         18.06       100.88 o                         
  -3   9  11       5105.61       5305.49       345.58 o                         
  -2   9  11       3282.29       3030.35       266.27 o                         
  -1   9  11       1070.94        900.15       102.84 o                         
   0   9  11        345.84        292.47        70.91 o                         
   1   9  11        130.23        109.48        57.94 o                         
   2   9  11        140.36        161.79       100.12 o                         
   3   9  11       1233.12       1223.25        98.59 o                         
   4   9  11       1290.63       1294.01        90.87 o                         
   5   9  11       1674.34       1565.82        76.01 o                         
  -6  10  11        282.37        268.73        46.48 o                         
  -5  10  11        141.01        175.77        88.25 o                         
  -4  10  11        228.78        242.55       113.56 o                         
  -3  10  11        452.82        429.64       119.78 o                         
  -2  10  11       3921.36       3752.65       291.46 o                         
  -1  10  11       2480.22       2233.59       226.17 o                         
   0  10  11        478.47        481.36        80.15 o                         
   1  10  11       7837.31       7616.20       465.07 o                         
   2  10  11       3944.31       3531.73       255.43 o                         
   3  10  11        318.62        322.76       102.86 o                         
   4  10  11          4.13         99.38        75.39 o                         
   5  10  11        287.33        307.25        65.76 o                         
  -5  11  11       1119.38       1183.80       128.64 o                         
  -4  11  11          0.06         -8.32        78.62 o                         
  -3  11  11       6038.08       6127.78       334.61 o                         
  -2  11  11        367.10        316.48       108.72 o                         
  -1  11  11        420.03        494.09       126.34 o                         
   0  11  11          8.95        -42.84        77.71 o                         
   1  11  11        171.16        218.57        91.76 o                         
   2  11  11       1229.08       1751.22       184.74 o                         
   3  11  11        498.40        442.48       103.66 o                         
   4  11  11        145.08        117.97        66.76 o                         
  -5  12  11         46.05        231.85       135.36 o                         
  -4  12  11       1019.01        825.25       113.89 o                         
  -3  12  11        241.52        302.04        94.60 o                         
  -2  12  11       1009.92       1165.37       156.03 o                         
  -1  12  11       2648.05       2462.03       215.49 o                         
   0  12  11         86.38         38.15        77.16 o                         
   1  12  11       3713.35       3283.43       231.24 o                         
   2  12  11         22.61         24.43        77.77 o                         
   3  12  11        336.68        304.19        88.27 o                         
   4  12  11        178.85        183.49        58.39 o                         
  -4  13  11        129.21         78.58        51.27 o                         
  -3  13  11        989.44        923.78       115.02 o                         
  -2  13  11         14.70        -24.55        74.82 o                         
  -1  13  11         53.48         84.05        80.19 o                         
   0  13  11        452.79        364.41       100.06 o                         
   1  13  11         24.71         13.28        69.84 o                         
   2  13  11        783.60       1012.15       123.65 o                         
   3  13  11        453.86        551.98        83.85 o                         
  -3  14  11        362.87        382.90        61.51 o                         
  -2  14  11        719.76        559.56        86.00 o                         
  -1  14  11       2435.84       2283.09       157.37 o                         
   0  14  11         93.88         61.69        66.10 o                         
   1  14  11       2798.69       2419.63       157.89 o                         
   2  14  11         65.34         66.05        56.23 o                         
   0  15  11       1385.47       1099.54        92.19 o                         
  -6   0  12       4452.09       4654.92       287.09 o                         
  -4   0  12         46.32         38.63        91.94 o                         
  -2   0  12       1545.89       1572.01       186.99 o                         
   0   0  12       1062.96       1182.94        97.30 o                         
   2   0  12      21725.51      21667.33       417.19 o                         
   4   0  12        417.19        330.67        93.41 o                         
   6   0  12       1211.64       1257.14       103.51 o                         
  -7   1  12         41.86         19.88        58.45 o                         
  -6   1  12        934.58        957.39        88.11 o                         
  -5   1  12         71.94         75.09        57.76 o                         
  -4   1  12       1561.96       1678.54       153.86 o                         
  -3   1  12       1080.98       1193.43       127.70 o                         
  -2   1  12       7661.30       8185.45       285.60 o                         
  -1   1  12        202.25        198.73        36.13 o                         
   0   1  12         42.23         10.53        31.72 o                         
   1   1  12        267.09        269.11        42.15 o                         
   2   1  12        226.34        200.16        40.51 o                         
   3   1  12        395.51        396.27        50.04 o                         
   4   1  12         47.27         98.51        54.69 o                         
   5   1  12        108.43        106.84        49.57 o                         
   6   1  12       2787.74       2624.43       146.71 o                         
  -7   2  12         16.52         -9.38        35.38 o                         
  -6   2  12       1635.17       1820.96       110.15 o                         
  -5   2  12        280.72        354.44        72.45 o                         
  -4   2  12       1428.09       1499.10       112.62 o                         
  -3   2  12          2.11         43.01        71.73 o                         
  -2   2  12       2725.73       2698.50       136.80 o                         
  -1   2  12       2617.80       2463.06        88.64 o                         
   0   2  12       3686.15       3653.07       105.74 o                         
   1   2  12       1788.13       1648.13        85.43 o                         
   2   2  12      10685.60      10243.64       200.46 o                         
   3   2  12         46.91         55.89        40.27 o                         
   4   2  12         94.75         71.23        55.92 o                         
   5   2  12        126.70         75.80        59.23 o                         
   6   2  12        546.40        574.92        82.51 o                         
  -7   3  12        154.56        192.49        40.54 o                         
  -6   3  12        647.34        723.61        73.39 o                         
  -5   3  12        332.89        391.02        72.81 o                         
  -4   3  12       1982.83       2130.36       128.42 o                         
  -3   3  12       2107.86       2296.80       161.98 o                         
  -2   3  12      13135.60      13628.36       404.52 o                         
  -1   3  12        597.38        631.81        57.80 o                         
   0   3  12        113.77         76.24        28.16 o                         
   1   3  12         22.09        -36.66        36.66 o                         
   2   3  12        237.05        242.06        41.60 o                         
   3   3  12        860.37        852.01        66.24 o                         
   4   3  12        319.67        196.14        63.33 o                         
   5   3  12       1211.91       1200.39        86.48 o                         
   6   3  12       3178.95       3323.31       163.81 o                         
  -7   4  12         41.29         65.24        48.70 o                         
  -6   4  12        794.89        675.64        64.80 o                         
  -5   4  12        681.64        586.10        75.00 o                         
  -4   4  12       2043.92       2102.76       124.75 o                         
  -3   4  12       1118.13        989.98       128.55 o                         
  -2   4  12       1032.75       1024.05        91.34 o                         
  -1   4  12        467.25        475.84        54.88 o                         
   0   4  12       6711.06       6590.98       244.67 o                         
   1   4  12        822.75        833.97        66.20 o                         
   2   4  12       7717.08       7540.46       192.28 o                         
   3   4  12        224.71        228.19        44.99 o                         
   4   4  12         23.98         87.92        42.25 o                         
   5   4  12          3.37         -6.69        42.07 o                         
   6   4  12         52.82         94.98        44.16 o                         
  -7   5  12        353.78        328.62        37.30 o                         
  -6   5  12       1313.27       1171.59        74.72 o                         
  -5   5  12        701.22        673.33        73.56 o                         
  -4   5  12      10908.62      11684.58       267.60 o                         
  -3   5  12          4.98         43.33        44.19 o                         
  -2   5  12       3292.28       3302.03       146.05 o                         
  -1   5  12        581.23        585.99        70.83 o                         
   0   5  12        230.04        189.67        48.77 o                         
   1   5  12        614.84        585.72        55.84 o                         
   2   5  12        584.50        539.49        56.45 o                         
   3   5  12        238.02        248.37        55.62 o                         
   4   5  12       5001.86       5211.02       195.60 o                         
   5   5  12        621.47        610.23        68.25 o                         
   6   5  12       1086.81       1017.72        83.04 o                         
  -7   6  12        534.54        468.15        67.67 o                         
  -6   6  12       1804.27       1804.18        92.07 o                         
  -5   6  12        227.02        279.30        53.39 o                         
  -4   6  12       1035.22       1089.87        90.58 o                         
  -3   6  12       3056.73       3327.42       146.55 o                         
  -2   6  12        808.56        681.38        97.35 o                         
  -1   6  12        258.08        290.15        58.53 o                         
   0   6  12       9910.34       9589.71       234.04 o                         
   1   6  12         36.53        -44.33        44.33 o                         
   2   6  12       5293.79       5447.12       176.80 o                         
   3   6  12       1181.03       1075.00       102.16 o                         
   4   6  12          6.84        -46.56        46.56 o                         
   5   6  12        699.14        647.60        67.08 o                         
  -6   7  12        131.55         85.73        71.64 o                         
  -5   7  12        994.28        984.88        75.58 o                         
  -4   7  12       3743.40       3759.05       182.02 o                         
  -3   7  12       1265.78       1231.41       127.13 o                         
  -2   7  12       3865.68       3817.73       196.05 o                         
  -1   7  12        374.79        371.06        78.19 o                         
   0   7  12       1781.79       1817.43       106.39 o                         
   1   7  12       4990.97       4994.02       166.76 o                         
   2   7  12          1.32         14.17        53.35 o                         
   3   7  12         94.05        123.74        49.48 o                         
   4   7  12       2235.09       2120.84       265.34 o                         
   5   7  12        375.73        323.63        47.07 o                         
  -6   8  12       1180.81       1095.19       158.48 o                         
  -5   8  12        215.45        251.77        66.13 o                         
  -4   8  12        940.06        894.33       169.67 o                         
  -3   8  12       3136.31       3203.23       168.66 o                         
  -2   8  12          1.91         75.06        65.58 o                         
  -1   8  12       1125.09       1188.79       170.15 o                         
   0   8  12       3170.09       3008.88       169.81 o                         
   1   8  12        429.71        344.25        55.92 o                         
   2   8  12       2525.44       2477.42       115.51 o                         
   3   8  12        695.29        684.88       107.17 o                         
   4   8  12        532.14        561.31        64.98 o                         
   5   8  12       1644.83       1427.40        70.04 o                         
  -6   9  12         17.14         79.00        47.95 o                         
  -5   9  12        606.94        568.37        74.60 o                         
  -4   9  12         20.46          9.09        92.58 o                         
  -3   9  12        814.70        755.72       146.78 o                         
  -2   9  12       6520.18       6486.90       229.18 o                         
  -1   9  12        566.67        595.30        86.78 o                         
   0   9  12       3443.81       3285.34       171.29 o                         
   1   9  12       4500.21       4212.26       323.43 o                         
   2   9  12        697.28        825.42       141.13 o                         
   3   9  12         12.25        -58.65        58.65 o                         
   4   9  12        866.73        815.29        64.63 o                         
  -5  10  12         65.32         -9.71        40.78 o                         
  -4  10  12       1624.63       1863.72       182.48 o                         
  -3  10  12       2871.31       3098.93       245.09 o                         
  -2  10  12       2349.69       1904.84       203.62 o                         
  -1  10  12          4.97          0.42        89.27 o                         
   0  10  12         52.14        -14.44        47.36 o                         
   1  10  12          1.04        -33.70        55.01 o                         
   2  10  12       1985.72       2162.02       190.97 o                         
   3  10  12        227.54        178.49        76.72 o                         
   4  10  12       1792.20       1564.41       128.50 o                         
  -5  11  12         68.61         21.09        45.54 o                         
  -4  11  12        179.32        207.32        81.15 o                         
  -3  11  12        456.77        383.05       105.62 o                         
  -2  11  12       3791.86       4021.43       265.05 o                         
  -1  11  12         16.70        131.57       104.90 o                         
   0  11  12       4353.20       4381.12       263.37 o                         
   1  11  12       2768.95       2666.95       206.17 o                         
   2  11  12       1196.95       1067.61       133.70 o                         
   3  11  12        309.40        343.73        79.53 o                         
   4  11  12        664.31        481.69        69.79 o                         
  -4  12  12       1030.07       1005.99       103.39 o                         
  -3  12  12       2062.65       1973.71       162.26 o                         
  -2  12  12       1533.56       1515.02       153.26 o                         
  -1  12  12        898.92        812.88       122.38 o                         
   0  12  12         28.96         37.31        73.48 o                         
   1  12  12        421.13        504.84       104.69 o                         
   2  12  12        731.01        511.94        94.78 o                         
   3  12  12        155.08        161.86        60.08 o                         
  -3  13  12        104.58         87.70        52.23 o                         
  -2  13  12       1628.10       1490.95       129.62 o                         
  -1  13  12        112.02         59.46        57.44 o                         
   0  13  12       2700.45       2509.23       171.35 o                         
   1  13  12        128.92        139.53        68.36 o                         
   2  13  12        797.61        881.71        97.83 o                         
  -2  14  12         94.18         77.42        50.14 o                         
  -1  14  12       1834.84       1723.83       118.91 o                         
   0  14  12       2042.00       1936.79       129.35 o                         
   1  14  12         74.01        -18.11        43.00 o                         
  -7   0  13        234.70        261.67        59.99 o                         
  -5   0  13       1045.68       1116.84       170.31 o                         
  -3   0  13      20103.68      21653.36       678.20 o                         
  -1   0  13        322.10        319.93        73.28 o                         
   1   0  13       6478.05       6024.49       224.75 o                         
   3   0  13         48.38        120.90        54.13 o                         
   5   0  13       2432.65       2403.64       159.44 o                         
  -7   1  13       3422.01       3086.56       105.43 o                         
  -6   1  13        253.46        197.97        56.56 o                         
  -5   1  13       1360.49       2333.61       528.99 o                         
  -4   1  13        441.39        590.17       106.94 o                         
  -3   1  13       1100.73       1190.45       102.42 o                         
  -2   1  13          9.02        -30.94        59.05 o                         
  -1   1  13        106.74         23.00        68.51 o                         
   0   1  13        246.56        196.05        43.42 o                         
   1   1  13      10738.08      10535.65       207.97 o                         
   2   1  13         55.27        -14.24        33.13 o                         
   3   1  13        141.75        137.26        44.11 o                         
   4   1  13         13.51          5.60        51.39 o                         
   5   1  13       3956.08       4039.48       282.04 o                         
  -7   2  13         20.25         51.29        39.53 o                         
  -6   2  13         14.34         -1.76        52.31 o                         
  -5   2  13       1729.41       1660.99       105.37 o                         
  -4   2  13        625.16        737.14       106.05 o                         
  -3   2  13      12183.54      13407.53       330.45 o                         
  -2   2  13       5822.18       6275.95       201.28 o                         
  -1   2  13        163.37        188.85        42.81 o                         
   0   2  13       2745.13       2624.51       108.13 o                         
   1   2  13       4647.98       4580.18       138.01 o                         
   2   2  13       2710.04       2536.59       102.28 o                         
   3   2  13        250.83        252.93        51.49 o                         
   4   2  13       1462.05       1524.87       107.83 o                         
   5   2  13        935.08        979.57        92.49 o                         
  -7   3  13       1961.48       1623.28       103.56 o                         
  -6   3  13       1096.90       1108.82        73.83 o                         
  -5   3  13         36.68         13.39        96.40 o                         
  -4   3  13       2018.04       2256.89       125.56 o                         
  -3   3  13        762.37        799.19        85.98 o                         
  -2   3  13        454.38        351.27        64.60 o                         
  -1   3  13       2738.36       2727.10       112.33 o                         
   0   3  13       3161.37       3106.56       101.23 o                         
   1   3  13       3492.07       3220.28       114.25 o                         
   2   3  13       2944.41       2935.01       129.01 o                         
   3   3  13         28.68         52.06        41.59 o                         
   4   3  13          0.39        -24.16        42.23 o                         
   5   3  13       2883.65       2905.73       176.42 o                         
  -6   4  13          0.07         33.36        29.60 o                         
  -5   4  13       1259.14       1390.72        91.20 o                         
  -4   4  13         35.89         66.93        51.93 o                         
  -3   4  13       5729.60       5791.58       195.48 o                         
  -2   4  13       1150.01       1239.36        96.09 o                         
  -1   4  13        506.04        540.03        57.74 o                         
   0   4  13        730.79        690.78        75.11 o                         
   1   4  13       3843.87       3685.20       122.04 o                         
   2   4  13       2757.57       2690.29       104.29 o                         
   3   4  13       2604.14       2301.62       124.03 o                         
   4   4  13        299.53        380.32        93.77 o                         
   5   4  13        395.55        484.86        77.27 o                         
  -6   5  13        570.70        514.28        40.56 o                         
  -5   5  13       1083.94       1099.19        82.28 o                         
  -4   5  13       1283.56       1321.72        94.77 o                         
  -3   5  13       2633.73       2646.76       150.02 o                         
  -2   5  13       1507.30       1479.45       140.42 o                         
  -1   5  13       4771.66       4633.63       212.79 o                         
   0   5  13       3410.92       3410.60       143.48 o                         
   1   5  13        927.48        912.94        66.43 o                         
   2   5  13        412.57        406.49        53.45 o                         
   3   5  13        443.74        492.76       121.57 o                         
   4   5  13        340.67        324.50        84.79 o                         
   5   5  13       1904.40       2009.38       132.09 o                         
  -6   6  13        104.25        104.20        29.75 o                         
  -5   6  13       2194.73       2138.55        83.81 o                         
  -4   6  13        384.62        466.03        70.39 o                         
  -3   6  13        666.25        672.37        70.20 o                         
  -2   6  13         86.66         72.28        62.10 o                         
  -1   6  13        989.93        984.01       107.88 o                         
   0   6  13         55.46         42.72        40.03 o                         
   1   6  13       2838.53       2713.11       141.10 o                         
   2   6  13       2065.00       2146.46       110.19 o                         
   3   6  13       3735.42       3904.19       184.32 o                         
   4   6  13        374.29        381.58        57.64 o                         
   5   6  13         43.62         16.72        36.44 o                         
  -6   7  13        169.53        171.28        59.10 o                         
  -5   7  13        463.13        468.97        74.79 o                         
  -4   7  13        205.88        139.22        54.97 o                         
  -3   7  13       2050.36       2035.66       136.26 o                         
  -2   7  13         33.74         82.39        59.16 o                         
  -1   7  13       3718.34       3582.54       203.59 o                         
   0   7  13        231.69        214.14        47.93 o                         
   1   7  13       1714.31       1590.91        94.52 o                         
   2   7  13        621.70        543.12        63.05 o                         
   3   7  13          6.64         58.54        45.99 o                         
   4   7  13        604.67        621.16        75.08 o                         
  -6   8  13        124.35        113.57        43.97 o                         
  -5   8  13       1344.55       1569.38       149.90 o                         
  -4   8  13        251.60        250.58       101.48 o                         
  -3   8  13       1088.36       1155.62       120.99 o                         
  -2   8  13        284.52        311.30        70.66 o                         
  -1   8  13        293.05        299.76        90.21 o                         
   0   8  13          4.08        -23.76        51.01 o                         
   1   8  13       2616.73       2399.10       107.99 o                         
   2   8  13        634.90        607.09        70.68 o                         
   3   8  13       2385.16       2280.19       113.57 o                         
   4   8  13         30.10         -9.21        27.59 o                         
  -5   9  13        111.18         28.28        56.62 o                         
  -4   9  13        139.36        215.07        91.79 o                         
  -3   9  13        606.25        587.73       126.68 o                         
  -2   9  13        601.89        442.48       140.63 o                         
  -1   9  13       4400.26       4287.70       180.02 o                         
   0   9  13        466.32        297.45        64.72 o                         
   1   9  13       1452.40       1512.11       109.43 o                         
   2   9  13       1054.26       1017.57       135.38 o                         
   3   9  13         80.18        106.59        62.86 o                         
   4   9  13         94.59         40.62        42.71 o                         
  -5  10  13       1143.20        989.10        95.91 o                         
  -4  10  13        243.18        238.74        81.10 o                         
  -3  10  13       2309.36       2479.64       196.95 o                         
  -2  10  13        222.45        287.87       103.28 o                         
  -1  10  13        811.71        662.73        72.00 o                         
   0  10  13         95.79         64.33        66.36 o                         
   1  10  13        378.44        303.22        90.40 o                         
   2  10  13        311.50        338.09        88.17 o                         
   3  10  13        895.15        884.72       103.44 o                         
  -4  11  13        549.53        494.14        80.06 o                         
  -3  11  13        277.48        322.38        87.41 o                         
  -2  11  13        759.19        787.27       119.25 o                         
  -1  11  13       2526.06       2399.68       186.50 o                         
   0  11  13       1206.07        930.22       125.03 o                         
   1  11  13       1917.14       1675.24       151.66 o                         
   2  11  13        285.68        319.03        75.66 o                         
   3  11  13        192.22        201.86        56.74 o                         
  -3  12  13        969.42       1085.21       104.33 o                         
  -2  12  13         58.80        -10.58        55.95 o                         
  -1  12  13         34.74        135.87        69.80 o                         
   0  12  13        289.28        280.07        77.56 o                         
   1  12  13        240.30        276.53        72.20 o                         
   2  12  13       1459.35       1360.97       111.00 o                         
  -2  13  13        857.87        611.60        75.53 o                         
  -1  13  13       2605.43       2453.80       142.31 o                         
   0  13  13        859.21        689.46        86.47 o                         
   1  13  13        530.58        562.10        75.23 o                         
  -6   0  14        507.55        575.11        94.04 o                         
  -4   0  14       3327.52       3906.77       277.27 o                         
  -2   0  14       5761.74       6246.16       353.51 o                         
   0   0  14       3032.00       2781.90       156.66 o                         
   2   0  14       2082.29       2000.35       138.47 o                         
   4   0  14       2447.10       2404.30       168.90 o                         
  -6   1  14       1337.37       1410.59        89.76 o                         
  -5   1  14          0.25        252.69       245.78 o                         
  -4   1  14       1196.31       1198.72       119.28 o                         
  -3   1  14          3.69        -51.29        67.72 o                         
  -2   1  14        548.79        529.17       111.94 o                         
  -1   1  14          3.90        -62.32        62.32 o                         
   0   1  14       5841.62       6158.81       160.33 o                         
   1   1  14          9.45         34.74        34.45 o                         
   2   1  14       3879.98       3940.12       121.78 o                         
   3   1  14         16.33          4.24        46.19 o                         
   4   1  14        240.63        244.86        52.09 o                         
   5   1  14         28.48        -34.73        51.15 o                         
  -6   2  14        115.40         74.77        28.36 o                         
  -5   2  14        301.41        340.71        52.70 o                         
  -4   2  14       4669.56       5302.66       173.36 o                         
  -3   2  14         68.03         21.01        44.14 o                         
  -2   2  14       3046.97       3168.81       179.19 o                         
  -1   2  14          9.09          9.11        57.19 o                         
   0   2  14        535.85        500.92        54.74 o                         
   1   2  14         43.53         33.24        33.90 o                         
   2   2  14         47.22         59.15        32.28 o                         
   3   2  14        303.14        294.12        61.60 o                         
   4   2  14       3826.82       3661.44       352.53 o                         
   5   2  14         39.32        -29.25        44.42 o                         
  -6   3  14        224.29        181.93        38.59 o                         
  -5   3  14         22.78         83.11        39.86 o                         
  -4   3  14       1527.57       1579.51       100.36 o                         
  -3   3  14        163.93        184.13        54.56 o                         
  -2   3  14        168.95        138.25        47.91 o                         
  -1   3  14        236.70        216.14        51.84 o                         
   0   3  14      10208.48      10181.65       194.40 o                         
   1   3  14          0.46        -28.75        39.19 o                         
   2   3  14        461.34        408.53        55.24 o                         
   3   3  14         27.35         60.49       107.69 o                         
   4   3  14         15.12         23.74        35.27 o                         
   5   3  14          7.71         20.06        39.31 o                         
  -6   4  14          1.20         29.11        23.18 o                         
  -5   4  14        207.53        213.30        47.23 o                         
  -4   4  14       7671.23       8687.71       209.21 o                         
  -3   4  14        106.95         45.49        44.84 o                         
  -2   4  14        711.99        652.09        72.63 o                         
  -1   4  14        150.48         49.46        43.05 o                         
   0   4  14        114.78        102.64        44.40 o                         
   1   4  14        575.75        618.15        53.99 o                         
   2   4  14        360.14        309.08        51.96 o                         
   3   4  14         15.05         17.51        41.89 o                         
   4   4  14       3093.83       3452.22       191.02 o                         
   5   4  14         11.16         14.49        35.60 o                         
  -6   5  14         83.48        117.85        50.77 o                         
  -5   5  14        455.50        410.16        46.96 o                         
  -4   5  14        302.19        389.06        57.69 o                         
  -3   5  14        418.23        447.45        60.94 o                         
  -2   5  14        265.61        345.83        63.95 o                         
  -1   5  14        245.24        241.00        65.44 o                         
   0   5  14      10906.06      11138.86       339.76 o                         
   1   5  14          3.19        -20.88        40.26 o                         
   2   5  14        909.27        846.43        70.20 o                         
   3   5  14        235.21         75.71        58.26 o                         
   4   5  14       1170.26       1131.50       108.69 o                         
  -5   6  14         29.61         25.28        22.71 o                         
  -4   6  14       4485.73       4793.18       179.09 o                         
  -3   6  14       1758.59       1794.42       125.32 o                         
  -2   6  14        180.77        197.53        66.33 o                         
  -1   6  14        776.56        661.51        86.40 o                         
   0   6  14         28.78        -13.21        38.12 o                         
   1   6  14       1790.78       1770.89        96.88 o                         
   2   6  14          9.99         29.57        34.64 o                         
   3   6  14         62.16         35.51        39.44 o                         
   4   6  14       2398.57       2596.43       140.68 o                         
  -5   7  14       1384.16       1329.29       123.92 o                         
  -4   7  14        253.42        338.11        57.01 o                         
  -3   7  14        510.43        539.61        75.72 o                         
  -2   7  14         30.34         -7.52        58.54 o                         
  -1   7  14       2247.11       2329.46       139.30 o                         
   0   7  14       4191.71       4216.18       179.33 o                         
   1   7  14       1943.10       1947.19        94.87 o                         
   2   7  14       1903.57       1931.51       107.65 o                         
   3   7  14          7.32        -35.51        37.07 o                         
   4   7  14        292.57        245.93        46.57 o                         
  -5   8  14        403.57        421.04        72.05 o                         
  -4   8  14       1894.70       1920.99       160.80 o                         
  -3   8  14       3310.16       3462.46       170.80 o                         
  -2   8  14       2081.32       2092.72       174.10 o                         
  -1   8  14        541.83        467.95        69.57 o                         
   0   8  14         66.61        145.63        54.67 o                         
   1   8  14       5042.58       4690.54       174.43 o                         
   2   8  14        760.24        705.21        64.64 o                         
   3   8  14       1611.02       1465.69        75.27 o                         
  -4   9  14        208.77        118.70        61.64 o                         
  -3   9  14        794.64        737.37       115.09 o                         
  -2   9  14        785.69        839.31        76.09 o                         
  -1   9  14       1569.48       1535.48       100.22 o                         
   0   9  14       1181.65        963.26        82.26 o                         
   1   9  14        666.49        902.42       118.43 o                         
   2   9  14       1687.37       1585.69       135.34 o                         
   3   9  14          7.60         39.69        43.90 o                         
  -4  10  14         38.74         -7.29        42.88 o                         
  -3  10  14       1000.66       1038.15       114.81 o                         
  -2  10  14       4275.58       4399.34       230.78 o                         
  -1  10  14        441.70        490.91        97.43 o                         
   0  10  14        270.35        214.48        70.33 o                         
   1  10  14       1622.66       1455.61       130.71 o                         
   2  10  14       2726.41       2578.24       152.96 o                         
  -3  11  14        385.94        398.78        72.52 o                         
  -2  11  14       1290.70       1186.96       118.72 o                         
  -1  11  14         73.50         69.37        58.26 o                         
   0  11  14         69.22        -45.14        55.43 o                         
   1  11  14         81.86         77.38        57.29 o                         
   2  11  14       2523.22       2292.08       126.05 o                         
  -2  12  14       4341.60       3966.40       158.69 o                         
  -1  12  14        115.27        129.10        54.36 o                         
   0  12  14        299.68        312.33        64.10 o                         
   1  12  14        259.67        224.24        52.18 o                         
  -5   0  15       1880.38       2098.25       161.24 o                         
  -3   0  15         74.63        129.55        92.14 o                         
  -1   0  15       2677.56       2790.91       220.42 o                         
   1   0  15       9524.82       9545.20       370.65 o                         
   3   0  15       4074.96       4352.02       221.56 o                         
  -6   1  15         76.20        114.79        27.66 o                         
  -5   1  15       3301.18       3841.21       149.74 o                         
  -4   1  15        200.66        206.19        63.42 o                         
  -3   1  15       3237.11       3826.75       183.16 o                         
  -2   1  15        643.95        779.82        95.60 o                         
  -1   1  15       5398.38       5936.36       219.05 o                         
   0   1  15        542.80        532.51        64.28 o                         
   1   1  15       1163.25       1091.19        66.39 o                         
   2   1  15          0.40         -1.80        30.86 o                         
   3   1  15        188.42        153.94        61.78 o                         
   4   1  15        269.81        220.01        39.67 o                         
  -5   2  15        595.35        529.42        64.56 o                         
  -4   2  15        807.50        827.68        87.07 o                         
  -3   2  15        247.26        251.28        69.50 o                         
  -2   2  15          0.22         -7.63        53.88 o                         
  -1   2  15       4801.88       4769.06       194.69 o                         
   0   2  15       1865.44       1881.46       100.14 o                         
   1   2  15       3919.42       3924.80       115.03 o                         
   2   2  15         65.70         77.20        45.54 o                         
   3   2  15       1897.76       1806.73       100.62 o                         
   4   2  15         24.06        -50.51        50.87 o                         
  -5   3  15       3082.02       2753.34       228.10 o                         
  -4   3  15        168.96         66.48        63.76 o                         
  -3   3  15       1188.72       1241.87        84.56 o                         
  -2   3  15        535.05        409.92        56.41 o                         
  -1   3  15       2705.52       2651.87       141.74 o                         
   0   3  15       1696.56       1705.43        92.93 o                         
   1   3  15       1417.66       1426.76       108.85 o                         
   2   3  15         53.88         69.22        36.36 o                         
   3   3  15        387.36        453.22        55.95 o                         
   4   3  15       1950.23       1920.05       124.34 o                         
  -5   4  15          0.93         28.97        26.74 o                         
  -4   4  15       2155.39       2322.61        95.87 o                         
  -3   4  15       1057.10       1020.99        72.90 o                         
  -2   4  15        439.42        532.01        58.28 o                         
  -1   4  15       3260.64       3201.89       153.14 o                         
   0   4  15       1272.50       1096.36       105.56 o                         
   1   4  15        783.89        769.03        83.52 o                         
   2   4  15        315.38        409.87        64.81 o                         
   3   4  15        481.75        486.87        82.43 o                         
   4   4  15       1049.10        973.90        87.54 o                         
  -5   5  15       2667.53       2616.00       208.27 o                         
  -4   5  15          8.48         -4.66        26.85 o                         
  -3   5  15         57.61         39.69        43.82 o                         
  -2   5  15         54.08         37.14        47.29 o                         
  -1   5  15         82.30        120.04        83.84 o                         
   0   5  15        765.55        814.22        80.10 o                         
   1   5  15       1815.81       1970.41        92.43 o                         
   2   5  15          0.29        -40.73        40.73 o                         
   3   5  15       2281.00       2260.12       144.05 o                         
   4   5  15        357.66        290.32        48.44 o                         
  -5   6  15        150.09        141.36        43.66 o                         
  -4   6  15        606.40        533.94        58.50 o                         
  -3   6  15       1046.00       1190.23        89.77 o                         
  -2   6  15        195.05        250.13        56.00 o                         
  -1   6  15       5225.93       5278.97       187.21 o                         
   0   6  15        196.87        177.13        52.72 o                         
   1   6  15         17.20         70.42        34.13 o                         
   2   6  15         22.67         14.70        34.09 o                         
   3   6  15        338.49        248.97        55.89 o                         
  -4   7  15        119.87        122.03        31.04 o                         
  -3   7  15        326.76        285.69        61.37 o                         
  -2   7  15         86.43        104.62        43.41 o                         
  -1   7  15          6.50         -0.66        75.58 o                         
   0   7  15       1137.30       1082.62        87.75 o                         
   1   7  15       2119.23       2074.45       133.76 o                         
   2   7  15        217.92        224.94        39.06 o                         
   3   7  15       1756.25       1355.05        83.82 o                         
  -4   8  15        243.58        211.30        52.88 o                         
  -3   8  15       1770.10       1611.83       131.42 o                         
  -2   8  15        150.06        148.29        41.26 o                         
  -1   8  15       1173.16       1149.44        83.02 o                         
   0   8  15         31.55         35.41        37.48 o                         
   1   8  15        179.91         59.06        56.44 o                         
   2   8  15         45.69         17.77        43.31 o                         
  -3   9  15       1290.91       1221.68       108.49 o                         
  -2   9  15         84.92        113.69        43.90 o                         
  -1   9  15        186.27        365.25        71.79 o                         
   0   9  15        283.49        255.25        45.10 o                         
   1   9  15       1789.68       1622.57       122.84 o                         
   2   9  15          0.06        -35.87        35.87 o                         
  -3  10  15       1418.07       1167.59        88.59 o                         
  -2  10  15         82.00        118.72        49.66 o                         
  -1  10  15        658.96        731.43        87.63 o                         
   0  10  15         19.53        -50.24        50.24 o                         
   1  10  15        613.16        586.93        72.06 o                         
  -1  11  15        144.93        196.76        49.21 o                         
   0  11  15        913.26        825.87        77.83 o                         
  -4   0  16        252.80        191.84        66.21 o                         
  -2   0  16       4985.49       5563.59       277.04 o                         
   0   0  16       3608.26       3598.14       210.68 o                         
   2   0  16         16.64        141.85        72.32 o                         
  -5   1  16        312.61        323.39        52.93 o                         
  -4   1  16        383.28        401.33        57.68 o                         
  -3   1  16        113.48         86.75        61.36 o                         
  -2   1  16        382.03        436.82        68.92 o                         
  -1   1  16          1.01        -30.83        73.41 o                         
   0   1  16        332.35        324.96        56.48 o                         
   1   1  16          1.01        -47.89        47.89 o                         
   2   1  16       4159.75       4052.22       144.45 o                         
   3   1  16          1.10        -31.21        31.21 o                         
  -5   2  16         90.61         91.90        45.29 o                         
  -4   2  16        515.47        535.51        62.75 o                         
  -3   2  16        227.02        207.81        57.45 o                         
  -2   2  16       5016.00       5340.65       184.65 o                         
  -1   2  16        595.06        640.65        73.94 o                         
   0   2  16       2923.24       2941.53       130.78 o                         
   1   2  16        236.78        267.56        53.53 o                         
   2   2  16         36.17        263.44        79.82 o                         
   3   2  16        379.27        339.45        66.65 o                         
  -4   3  16       2076.85       2199.09        98.95 o                         
  -3   3  16        367.52        322.98        52.89 o                         
  -2   3  16        154.88        236.42        50.29 o                         
  -1   3  16        595.97        533.16        65.19 o                         
   0   3  16          0.85         -3.76        66.97 o                         
   1   3  16        869.86        910.70        80.08 o                         
   2   3  16        807.68        766.99        96.18 o                         
   3   3  16         48.20         10.36        38.15 o                         
  -4   4  16        801.76        837.41        61.25 o                         
  -3   4  16        385.06        386.75        49.25 o                         
  -2   4  16        890.26        929.96        74.17 o                         
  -1   4  16        299.70        375.61        89.24 o                         
   0   4  16       6038.85       6173.85       273.61 o                         
   1   4  16         34.44         79.52        59.05 o                         
   2   4  16         60.11        597.75        94.43 o                         
   3   4  16        874.68        831.61        79.39 o                         
  -4   5  16       3912.24       3995.66       158.25 o                         
  -3   5  16         14.18         27.75        48.87 o                         
  -2   5  16         34.24        -71.43        71.75 o                         
  -1   5  16        893.80        835.24        71.73 o                         
   0   5  16          2.80        -31.21        64.29 o                         
   1   5  16        111.10        137.35        62.36 o                         
  -3   6  16         97.36          1.13       101.66 o                         
  -2   6  16        207.45        250.88        43.87 o                         
  -1   6  16          7.63         39.86        36.65 o                         
   0   6  16       5634.16       5338.46       152.76 o                         
   1   6  16        533.69        546.11        80.64 o                         
  -3   7  16        324.39        269.19        34.98 o                         
  -2   7  16        305.98        333.81        44.45 o                         
  -1   7  16       1610.40       1530.24        83.53 o                         
   0   7  16          2.34         26.17        32.76 o                         
   1   7  16         30.33        -38.86        38.86 o                         
  -2   8  16        422.02        360.34        37.55 o                         
  -1   8  16         93.89         65.35        28.91 o                         
   0   8  16       2034.54       1946.72        81.96 o                         
  -1   9  16       1256.78       1136.61        86.26 o                         
  -3   0  17         27.56        128.26        57.10 o                         
  -1   0  17       3082.99       3186.70       175.81 o                         
   1   0  17        382.92        324.15        56.07 o                         
  -4   1  17         66.76        105.48        27.61 o                         
  -3   1  17        717.85        614.23        56.21 o                         
  -2   1  17          2.69        -36.13        67.52 o                         
  -1   1  17       2468.60       2548.25       141.66 o                         
   0   1  17        120.68        224.45       159.17 o                         
   1   1  17         11.97         56.06        42.26 o                         
  -4   2  17        102.94        112.16        41.73 o                         
  -3   2  17          6.05         21.47        27.81 o                         
  -2   2  17        270.46        274.26        75.17 o                         
  -1   2  17       1211.44       1244.54        74.78 o                         
   0   2  17        208.68        242.08        66.07 o                         
   1   2  17        361.43        264.00        60.33 o                         
  -3   3  17        882.49        928.58        92.34 o                         
  -2   3  17         28.11         -7.88        40.76 o                         
  -1   3  17       3978.78       4362.06       206.23 o                         
   0   3  17         32.20         73.98        56.73 o                         
   1   3  17        121.42         77.97        49.10 o                         
  -3   4  17          3.49         34.29        38.59 o                         
  -2   4  17          3.04        -50.06        50.06 o                         
  -1   4  17        407.86        429.72        74.99 o                         
   0   4  17        177.49        238.35        62.97 o                         
  -3   5  17       1972.55       1795.94        99.42 o                         
  -2   5  17        416.95        467.26        71.19 o                         
  -1   5  17       3330.30       3214.51       160.31 o                         
   0   5  17         14.15          5.22        40.78 o                         
  -2   6  17        785.00        671.97        66.42 o                         
  -1   6  17        195.54         95.52        44.74 o                         
   0   6  17        159.39        143.18        50.23 o                         
  -2   1  18       4915.72       4791.64       158.54 o                         
  -1   1  18        223.67        229.68        46.05 o                         
  -2   2  18        727.29        648.97        65.80 o                         
  -1   2  18        148.64        182.05        45.04 o                         
   0   2  18          9.56         51.00        30.68 o                         
  -1   3  18       1284.49       1199.76        84.86 o                         
                                                                                
