# Supplementary material for: Crystal structures of di­bromido­{N-[(pyridin-2-yl-κN)methyl­idene]picolinohydrazide-κ2 N′,O}cadmium methanol monosolvate and di­iodido{N-[(pyridin-2-yl-κN)methyl­idene]picolinohydrazide-κ2 N′,O}cadmium
Source: Acta Crystallogr E Crystallogr Commun. 2017 Apr 13;73(Pt 5):698–701. doi: 10.1107/S2056989017005308 (PMC5418787; doi:10.1107/S2056989017005308)
Supplement: Supplementary file 3 [file e-73-00698-IIsup3.hkl]

data_II                                                                         
_shelx_title ' shelxt_a.res in P2(1)/n'                                         
_shelx_refln_list_code          4                                               
_shelx_F_calc_maximum      383.63                                               
_exptl_crystal_F_000      1088.00                                               
_reflns_d_resolution_high  0.7520                                               
                                                                                
loop_                                                                           
 _space_group_symop_operation_xyz                                               
 'x, y, z'                                                                      
 '-x+1/2, y+1/2, -z+1/2'                                                        
 '-x, -y, -z'                                                                   
 'x-1/2, -y-1/2, z-1/2'                                                         
                                                                                
_cell_length_a     7.5264                                                       
_cell_length_b    13.1325                                                       
_cell_length_c    16.5718                                                       
_cell_angle_alpha  90.000                                                       
_cell_angle_beta   94.384                                                       
_cell_angle_gamma  90.000                                                       
                                                                                
_shelx_F_squared_multiplier     1.000                                           
                                                                                
loop_                                                                           
 _refln_index_h                                                                 
 _refln_index_k                                                                 
 _refln_index_l                                                                 
 _refln_F_squared_calc                                                          
 _refln_F_squared_meas                                                          
 _refln_F_squared_sigma                                                         
 _refln_observed_status                                                         
   2   0   0      37949.34      40108.40       603.98 o                         
   4   0   0      32766.17      32738.24       498.51 o                         
   6   0   0      21667.97      20529.39       623.29 o                         
   8   0   0        250.46        259.85        31.59 o                         
   1   1   0        546.29        725.98        39.81 o                         
   2   1   0      12951.89      13107.73       142.01 o                         
   3   1   0      37153.59      37741.01       400.47 o                         
   4   1   0        613.23        619.43        17.73 o                         
   5   1   0       2324.65       2297.48        30.90 o                         
   6   1   0       3000.94       3009.21        68.83 o                         
   7   1   0       1112.40       1116.36        34.26 o                         
   8   1   0       1967.20       1973.66        49.42 o                         
   9   1   0        368.09        404.93        29.21 o                         
   0   2   0      11346.57      11969.69       318.38 o                         
   1   2   0        146.86        149.14         6.54 o                         
   2   2   0      13210.07      14397.99       155.87 o                         
   3   2   0       8543.92       8209.04       105.66 o                         
   4   2   0       2186.61       2117.65        33.77 o                         
   5   2   0      10988.15      10490.48       120.42 o                         
   6   2   0       7244.77       7085.95       124.08 o                         
   7   2   0        177.03        173.10        17.13 o                         
   8   2   0        318.30        278.27        19.61 o                         
   9   2   0        547.30        600.42        41.30 o                         
   1   3   0      61289.36      65562.34       763.52 o                         
   2   3   0        265.78        296.79        15.84 o                         
   3   3   0     126862.07     123588.13      1535.45 o                         
   4   3   0        722.83        673.20        22.38 o                         
   5   3   0       5581.16       5512.57        75.46 o                         
   6   3   0        239.38        230.05        15.15 o                         
   7   3   0       1182.16       1219.05        36.74 o                         
   8   3   0         13.26         14.26        12.48 o                         
   9   3   0       1251.38       1352.25        52.39 o                         
   0   4   0      34529.39      34739.82       643.20 o                         
   1   4   0       9077.06       9088.62       101.11 o                         
   2   4   0      14337.49      14782.72       177.46 o                         
   3   4   0       1964.33       1840.07        28.92 o                         
   4   4   0       7113.65       6996.03        82.00 o                         
   5   4   0       7444.50       7135.96       107.05 o                         
   6   4   0       2886.19       2804.71        52.68 o                         
   7   4   0          5.72          2.08        10.30 o                         
   8   4   0        358.84        358.68        22.28 o                         
   9   4   0        369.04        459.30        26.74 o                         
   1   5   0         59.64        110.42        10.20 o                         
   2   5   0       5813.92       5619.92        73.68 o                         
   3   5   0      19380.63      19923.23       239.65 o                         
   4   5   0         38.60         55.36        21.89 o                         
   5   5   0        343.38        370.96        15.94 o                         
   6   5   0       1435.83       1416.81        33.97 o                         
   7   5   0        383.98        417.71        22.08 o                         
   8   5   0        529.04        565.56        27.13 o                         
   9   5   0        790.68        768.67        33.97 o                         
   0   6   0     130821.60     130017.32      2396.71 o                         
   1   6   0       1116.09        993.96        22.08 o                         
   2   6   0      12495.66      12624.96       141.22 o                         
   3   6   0        978.57       1026.34        20.99 o                         
   4   6   0       5906.06       5824.61        79.22 o                         
   5   6   0          6.15          3.27         9.11 o                         
   6   6   0       9685.71       9493.75       142.31 o                         
   7   6   0        936.84        942.46        33.57 o                         
   8   6   0         63.41         75.26        16.04 o                         
   9   6   0         62.12         48.62        17.92 o                         
   1   7   0       5088.76       4750.84        73.88 o                         
   2   7   0       5393.25       4966.23        61.50 o                         
   3   7   0       6335.08       6336.69        88.63 o                         
   4   7   0       2643.12       2624.97        49.51 o                         
   5   7   0        847.51        839.47        25.15 o                         
   6   7   0        160.83        168.55        27.53 o                         
   7   7   0        200.99        211.82        15.65 o                         
   8   7   0        774.59        728.96        31.79 o                         
   9   7   0         18.81         51.10        34.56 o                         
   0   8   0       5555.34       5585.85       122.50 o                         
   1   8   0          5.97          3.07         5.74 o                         
   2   8   0        407.87        398.89        19.90 o                         
   3   8   0        261.69        250.45        12.77 o                         
   4   8   0        103.63        142.21        13.37 o                         
   5   8   0       1261.60       1241.43        32.68 o                         
   6   8   0       2205.73       2295.21        49.61 o                         
   7   8   0         28.09         37.53        12.28 o                         
   8   8   0          5.54          5.45        15.05 o                         
   1   9   0       1948.27       2058.43        53.87 o                         
   2   9   0        679.54        689.44        20.30 o                         
   3   9   0      11447.19      11129.72       144.78 o                         
   4   9   0       2253.58       2140.82        50.11 o                         
   5   9   0        478.11        478.02        20.99 o                         
   6   9   0        225.14        232.03        22.58 o                         
   7   9   0        227.56        206.77        17.23 o                         
   8   9   0         12.07         13.37        16.44 o                         
   0  10   0        903.79        957.02        34.07 o                         
   1  10   0       3352.32       3349.57        53.48 o                         
   2  10   0       1764.19       1767.18        35.16 o                         
   3  10   0        107.05        134.18        11.88 o                         
   4  10   0        554.99        546.74        22.38 o                         
   5  10   0        481.13        433.06        20.99 o                         
   6  10   0         16.57         25.35        15.15 o                         
   7  10   0        346.93        372.75        27.33 o                         
   8  10   0         14.83          0.00        30.01 o                         
   1  11   0        790.37        837.00        22.68 o                         
   2  11   0        112.98        108.04        12.58 o                         
   3  11   0       2021.48       2062.58        45.85 o                         
   4  11   0         51.65         32.48        11.78 o                         
   5  11   0        120.31         99.62        14.76 o                         
   6  11   0          3.99          8.32        15.84 o                         
   7  11   0          0.89          9.80        15.84 o                         
   0  12   0        707.94        793.92        38.03 o                         
   1  12   0       1999.04       2000.20        39.12 o                         
   2  12   0        169.41        188.55        19.01 o                         
   3  12   0          0.45         -6.04        11.19 o                         
   4  12   0          0.09        -10.99        10.99 o                         
   5  12   0         25.30         35.55        13.86 o                         
   6  12   0        505.41        543.37        33.27 o                         
   7  12   0        309.67        222.32        48.03 o                         
   1  13   0        470.62        476.23        22.18 o                         
   2  13   0        433.86        427.21        23.37 o                         
   3  13   0        140.72        165.38        22.38 o                         
   4  13   0       1212.34       1235.39        37.53 o                         
   5  13   0         22.37         -2.38        15.94 o                         
   6  13   0         30.17         28.03        18.42 o                         
   0  14   0       1188.58       1154.78        48.33 o                         
   1  14   0        104.43         99.82        14.76 o                         
   2  14   0        446.52        462.47        28.22 o                         
   3  14   0         85.06         81.50        25.25 o                         
   4  14   0        181.83        188.75        21.09 o                         
   5  14   0        102.28        123.98        21.09 o                         
   1  15   0        602.72        669.74        27.53 o                         
   2  15   0        192.75        220.24        22.78 o                         
   3  15   0         12.17         58.53        25.15 o                         
   4  15   0        435.28        476.23        29.91 o                         
   5  15   0         59.42         67.64        27.04 o                         
   0  16   0        560.00        654.88        40.40 o                         
   1  16   0        334.31        321.15        22.28 o                         
   2  16   0          9.64         -8.81        21.98 o                         
   3  16   0         14.41          7.53        23.47 o                         
   4  16   0         10.54         18.02        22.58 o                         
   1  17   0        114.77        100.22        26.94 o                         
   2  17   0         74.07         67.64        42.09 o                         
  -9   0   1         14.90         40.60        24.06 o                         
  -7   0   1       1342.60       1307.68        47.93 o                         
  -5   0   1       2869.03       2867.69        56.25 o                         
  -3   0   1        988.72        892.55       105.76 o                         
  -1   0   1      12143.58      13590.90       234.01 o                         
   1   0   1      55735.36      59956.38      2701.92 o                         
   3   0   1       7957.88       8033.37       183.80 o                         
   5   0   1          2.43         23.37        35.25 o                         
   7   0   1       5999.79       6131.11       134.88 o                         
   9   0   1        173.43        159.24        31.59 o                         
  -9   1   1        464.82        480.19        30.30 o                         
  -8   1   1         68.60        102.10        17.53 o                         
  -7   1   1          3.07         -0.79        11.19 o                         
  -6   1   1          9.44        -14.26        14.26 o                         
  -5   1   1       2427.44       2448.50        32.48 o                         
  -4   1   1       2189.03       2221.92        33.87 o                         
  -3   1   1      13422.08      13106.94       237.08 o                         
  -2   1   1      18931.96      20883.33       245.20 o                         
  -1   1   1       4026.14       4249.45        51.79 o                         
   0   1   1        226.33        251.14         9.51 o                         
   1   1   1       7735.94       8332.04       133.59 o                         
   2   1   1        873.64        978.11        15.55 o                         
   3   1   1      18174.03      17143.38       220.84 o                         
   4   1   1      11997.88      11676.76       148.74 o                         
   5   1   1         17.17         18.62         8.02 o                         
   6   1   1        454.09        428.70        17.83 o                         
   7   1   1        182.60        199.84        27.63 o                         
   8   1   1         60.39         59.42        17.53 o                         
   9   1   1        949.94        971.97        42.98 o                         
  -9   2   1        232.49        253.71        26.34 o                         
  -8   2   1         53.85         50.41        14.76 o                         
  -7   2   1         51.71         34.26        12.18 o                         
  -6   2   1       2324.67       2176.17        42.88 o                         
  -5   2   1       4175.25       4172.11        53.67 o                         
  -4   2   1        762.86        734.11        14.56 o                         
  -3   2   1       1796.26       1776.69        22.97 o                         
  -2   2   1      16980.47      17067.92       184.29 o                         
  -1   2   1       1269.50       1355.71        18.32 o                         
   0   2   1      18708.71      20100.79       236.19 o                         
   1   2   1      16146.23      17055.54       200.34 o                         
   2   2   1       8181.89       8366.90       106.46 o                         
   3   2   1        245.91        278.17         7.43 o                         
   4   2   1        271.04        257.18        15.05 o                         
   5   2   1        731.61        729.85        22.38 o                         
   6   2   1       2473.88       2339.47        44.86 o                         
   7   2   1        417.22        441.47        24.76 o                         
   8   2   1         20.52          5.05        11.88 o                         
   9   2   1          3.25         -9.51        14.95 o                         
  -9   3   1        126.84         88.43        20.10 o                         
  -8   3   1         65.50         73.08        23.17 o                         
  -7   3   1        126.05        117.94        18.22 o                         
  -6   3   1        450.72        463.16        18.42 o                         
  -5   3   1       1848.85       1789.36        28.03 o                         
  -4   3   1       4963.09       4795.70        58.63 o                         
  -3   3   1       8809.85       8934.73       100.71 o                         
  -2   3   1      25356.81      26220.81       280.85 o                         
  -1   3   1      12430.57      13902.84       139.53 o                         
   0   3   1      13031.95      13990.38       167.06 o                         
   1   3   1       6746.13       7179.53       104.28 o                         
   2   3   1        186.49        234.60         7.23 o                         
   3   3   1      14222.58      14530.29       159.34 o                         
   4   3   1      25601.22      25211.51       273.42 o                         
   5   3   1        978.18        930.48        23.57 o                         
   6   3   1       3773.99       3610.71        72.19 o                         
   7   3   1        258.41        233.61        24.96 o                         
   8   3   1          3.35        -12.08        12.08 o                         
   9   3   1         62.93         79.92        20.50 o                         
  -9   4   1         27.65         14.26        16.84 o                         
  -8   4   1         13.77         34.26        16.04 o                         
  -7   4   1        976.13       1008.12        28.72 o                         
  -6   4   1       5403.05       5322.44        85.76 o                         
  -5   4   1        430.42        500.69        41.79 o                         
  -4   4   1        553.60        587.44        13.07 o                         
  -3   4   1        561.60        601.01        12.28 o                         
  -2   4   1         49.09         66.55         5.15 o                         
  -1   4   1        749.01        804.32        13.27 o                         
   0   4   1      51240.82      49571.06       881.56 o                         
   1   4   1       8155.37       8311.24       135.77 o                         
   2   4   1        903.15        883.24        16.54 o                         
   3   4   1       1659.72       1544.17        25.55 o                         
   4   4   1         77.08        103.09         8.91 o                         
   5   4   1       1444.89       1401.76        31.19 o                         
   6   4   1       5943.44       5761.43        91.31 o                         
   7   4   1        898.83        923.65        31.89 o                         
   8   4   1         54.80         53.57        14.36 o                         
   9   4   1        235.27        267.38        23.67 o                         
  -9   5   1        180.03        197.56        21.39 o                         
  -8   5   1       1506.69       1530.50        45.06 o                         
  -7   5   1        223.65        211.23        15.25 o                         
  -6   5   1       1606.34       1679.64        37.83 o                         
  -5   5   1       2569.34       2556.54        47.63 o                         
  -4   5   1          0.29          3.66         7.13 o                         
  -3   5   1         91.55         72.49         7.63 o                         
  -2   5   1      16954.57      17380.75       189.84 o                         
  -1   5   1      10687.70      10766.18       120.12 o                         
   0   5   1       2925.38       2939.79        51.50 o                         
   1   5   1      15047.80      15197.35       166.77 o                         
   2   5   1       5224.35       5113.09        67.64 o                         
   3   5   1       1229.76       1110.32        21.29 o                         
   4   5   1       1701.57       1724.99        35.75 o                         
   5   5   1        802.15        792.93        22.88 o                         
   6   5   1        375.89        401.07        17.83 o                         
   7   5   1         81.91        117.45        15.65 o                         
   8   5   1        623.08        642.60        28.42 o                         
   9   5   1        207.68        243.51        22.28 o                         
  -9   6   1         32.88         50.80        22.68 o                         
  -8   6   1         53.85         59.52        15.25 o                         
  -7   6   1        422.14        404.83        19.11 o                         
  -6   6   1       2914.90       2920.28        56.05 o                         
  -5   6   1       2569.03       2586.75        49.02 o                         
  -4   6   1       4381.16       4433.94        62.78 o                         
  -3   6   1        854.83        806.40        18.12 o                         
  -2   6   1      13525.25      13968.30       155.48 o                         
  -1   6   1       2619.36       2589.52        45.55 o                         
   0   6   1      39803.92      38978.97       520.70 o                         
   1   6   1      16736.55      16769.54       184.89 o                         
   2   6   1      12091.15      11977.41       217.17 o                         
   3   6   1       3925.01       3949.09        56.35 o                         
   4   6   1       2491.49       2478.01        55.46 o                         
   5   6   1        272.60        286.29        14.66 o                         
   6   6   1       4621.89       4559.02        80.41 o                         
   7   6   1       2528.03       2602.00        53.18 o                         
   8   6   1         80.31         91.31        16.04 o                         
   9   6   1         32.57         43.37        21.98 o                         
  -9   7   1        445.04        453.55        55.56 o                         
  -8   7   1        415.32        458.90        78.83 o                         
  -7   7   1        169.72        157.16        14.46 o                         
  -6   7   1        668.79        686.77        24.26 o                         
  -5   7   1        225.85        235.39        14.66 o                         
  -4   7   1       1404.81       1417.41        27.93 o                         
  -3   7   1      20776.66      20176.85       245.49 o                         
  -2   7   1         17.36          4.26         6.93 o                         
  -1   7   1       4475.30       4368.39        77.44 o                         
   0   7   1         43.71         44.56         6.54 o                         
   1   7   1       1450.12       1431.07        23.37 o                         
   2   7   1       2640.13       2730.44        42.78 o                         
   3   7   1      29396.81      29110.79       348.68 o                         
   4   7   1       2650.16       2657.06        50.21 o                         
   5   7   1        576.60        576.95        31.00 o                         
   6   7   1       1921.15       1934.84        57.64 o                         
   7   7   1         70.88         92.69        14.56 o                         
   8   7   1        346.23        397.80        23.87 o                         
   9   7   1        647.92        732.82        40.11 o                         
  -8   8   1         21.41         28.72        18.72 o                         
  -7   8   1        116.35        132.40        19.90 o                         
  -6   8   1         26.96         24.46        16.74 o                         
  -5   8   1       7346.26       7455.83       116.26 o                         
  -4   8   1       1076.80       1074.17        28.62 o                         
  -3   8   1       4444.40       4353.53        64.07 o                         
  -2   8   1       3688.99       3516.73        53.67 o                         
  -1   8   1        934.64        954.45        29.51 o                         
   0   8   1          7.70         27.33         6.34 o                         
   1   8   1       3997.82       4064.56        58.33 o                         
   2   8   1       2923.59       2907.90        47.04 o                         
   3   8   1        157.78        172.01        11.49 o                         
   4   8   1       1105.13       1063.68        28.82 o                         
   5   8   1       2371.94       2394.93        49.22 o                         
   6   8   1        363.71        345.61        18.62 o                         
   7   8   1          8.93         10.99        12.77 o                         
   8   8   1         33.18         42.88        15.25 o                         
  -8   9   1        261.19        320.66        31.69 o                         
  -7   9   1        563.20        588.73        31.49 o                         
  -6   9   1        176.95        195.78        15.84 o                         
  -5   9   1       1506.50       1527.83        43.18 o                         
  -4   9   1        502.80        445.24        19.71 o                         
  -3   9   1      18727.71      18015.83       224.50 o                         
  -2   9   1       3574.66       3411.96        53.97 o                         
  -1   9   1      12222.30      11910.27       139.43 o                         
   0   9   1       1525.48       1576.35        30.20 o                         
   1   9   1      11700.23      12038.81       174.69 o                         
   2   9   1       1078.27       1096.95        25.45 o                         
   3   9   1      18326.90      18071.68       224.90 o                         
   4   9   1       2467.80       2417.21        53.38 o                         
   5   9   1       2835.36       2765.30        55.56 o                         
   6   9   1          5.41          0.40        11.09 o                         
   7   9   1        372.30        389.78        21.39 o                         
   8   9   1         27.21         39.41        15.65 o                         
  -8  10   1          1.84         28.52        33.08 o                         
  -7  10   1        383.52        435.33        29.11 o                         
  -6  10   1       2813.16       2949.20        75.36 o                         
  -5  10   1        774.75        822.04        27.63 o                         
  -4  10   1       1400.09       1404.04        35.65 o                         
  -3  10   1        750.55        732.12        25.05 o                         
  -2  10   1       2185.98       2129.33        39.91 o                         
  -1  10   1         52.95         31.49         9.80 o                         
   0  10   1      23741.45      23995.13       291.84 o                         
   1  10   1          4.67         39.81        17.83 o                         
   2  10   1       2452.97       2542.18        46.44 o                         
   3  10   1        803.74        759.56        24.86 o                         
   4  10   1        598.94        567.24        22.38 o                         
   5  10   1       1156.30       1161.42        33.47 o                         
   6  10   1       2440.11       2434.34        54.07 o                         
   7  10   1        186.59        183.70        18.12 o                         
  -7  11   1          3.49          7.13        17.23 o                         
  -6  11   1       1147.47       1287.68        49.02 o                         
  -5  11   1         73.20         57.14        17.13 o                         
  -4  11   1         12.22         -5.45        10.20 o                         
  -3  11   1         49.70         88.63        14.16 o                         
  -2  11   1       4539.43       4490.79        78.04 o                         
  -1  11   1        444.06        419.59        16.54 o                         
   0  11   1        319.56        301.74        24.56 o                         
   1  11   1        765.30        746.19        21.89 o                         
   2  11   1       2922.62       2924.24        62.78 o                         
   3  11   1          0.38          5.94        10.99 o                         
   4  11   1         90.03         69.52        12.48 o                         
   5  11   1        126.78        109.23        14.95 o                         
   6  11   1        325.96        378.89        21.59 o                         
   7  11   1         14.93          0.59        17.63 o                         
  -7  12   1          0.00         46.54        34.56 o                         
  -6  12   1       1862.27       1805.41        58.92 o                         
  -5  12   1        437.61        488.41        36.54 o                         
  -4  12   1       2013.67       1872.35        45.75 o                         
  -3  12   1        554.43        506.04        23.07 o                         
  -2  12   1       2554.77       2694.29        48.62 o                         
  -1  12   1        291.64        281.84        15.15 o                         
   0  12   1      15439.84      15847.97       226.88 o                         
   1  12   1        649.20        645.08        20.90 o                         
   2  12   1       3537.88       3486.83        68.43 o                         
   3  12   1         66.05         74.47        16.04 o                         
   4  12   1       1315.50       1263.62        36.64 o                         
   5  12   1        370.56        386.71        23.17 o                         
   6  12   1       2059.54       1986.53        50.31 o                         
   7  12   1        100.29         96.16        37.53 o                         
  -6  13   1        153.24        126.76        22.38 o                         
  -5  13   1        222.38        211.43        23.87 o                         
  -4  13   1          4.17          9.11        19.11 o                         
  -3  13   1       6609.02       6418.29       108.14 o                         
  -2  13   1        955.29        948.01        26.64 o                         
  -1  13   1       1943.17       1942.46        45.36 o                         
   0  13   1          0.35          7.72        11.59 o                         
   1  13   1       1746.93       1751.93        42.38 o                         
   2  13   1        158.76        152.01        15.05 o                         
   3  13   1       5824.86       5881.36       160.72 o                         
   4  13   1          8.73         18.42        13.27 o                         
   5  13   1        143.12        161.81        20.60 o                         
   6  13   1        120.52        101.21        20.00 o                         
  -5  14   1       1332.33       1376.31        99.23 o                         
  -4  14   1         12.94         11.39        14.85 o                         
  -3  14   1        409.31        453.55        27.13 o                         
  -2  14   1         14.11         12.28        12.87 o                         
  -1  14   1        487.75        535.35        28.42 o                         
   0  14   1         10.50         22.08        12.28 o                         
   1  14   1        996.53        949.40        31.10 o                         
   2  14   1         66.27         50.31        12.28 o                         
   3  14   1        283.17        255.59        26.84 o                         
   4  14   1         13.80         -3.47        12.68 o                         
   5  14   1        446.02        514.85        31.99 o                         
  -5  15   1         63.00         51.10        25.55 o                         
  -4  15   1         29.64         30.60        17.13 o                         
  -3  15   1       2541.22       2596.95        68.03 o                         
  -2  15   1        296.80        344.52        33.47 o                         
  -1  15   1        894.15        898.49        31.29 o                         
   0  15   1          6.05         67.84        16.44 o                         
   1  15   1        558.43        536.05        25.35 o                         
   2  15   1        217.69        253.12        23.67 o                         
   3  15   1       2649.46       2625.37        58.43 o                         
   4  15   1          1.72          2.28        16.24 o                         
   5  15   1        385.61        391.96        42.09 o                         
  -4  16   1        325.68        322.93        37.53 o                         
  -3  16   1         35.90         11.78        22.38 o                         
  -2  16   1        339.09        363.14        34.96 o                         
  -1  16   1         49.70         53.87        16.74 o                         
   0  16   1       2753.32       2795.80        61.70 o                         
   1  16   1        124.51        134.68        23.27 o                         
   2  16   1        332.37        341.45        26.84 o                         
   3  16   1          1.74          8.52        24.16 o                         
  -2  17   1        328.31        377.01        54.07 o                         
  -1  17   1         32.72         40.80        18.91 o                         
   0  17   1         21.84         50.51        19.01 o                         
   1  17   1         38.98         72.79        20.50 o                         
   2  17   1        253.19        289.86        51.10 o                         
 -10   0   2         17.57         11.98        27.04 o                         
  -8   0   2         28.05          2.97        15.94 o                         
  -6   0   2      20475.53      20567.72       396.02 o                         
  -4   0   2      20746.43      20500.28       317.29 o                         
  -2   0   2     133022.72     145504.12      2530.90 o                         
   0   0   2     141242.80     148186.94      2793.62 o                         
   2   0   2      44603.00      47806.45       969.40 o                         
   4   0   2       8487.19       8452.85       136.66 o                         
   6   0   2      10885.64      10742.42       176.57 o                         
   8   0   2        312.70        283.82        31.59 o                         
  -9   1   2        469.63        497.82        26.44 o                         
  -8   1   2       3286.80       3162.80        94.08 o                         
  -7   1   2        708.02        723.71        27.23 o                         
  -6   1   2       8718.32       8716.57        89.72 o                         
  -5   1   2       1068.19       1082.89        21.39 o                         
  -4   1   2         63.01         63.48         7.33 o                         
  -3   1   2      12166.79      12285.20       135.77 o                         
  -2   1   2     103127.66     104731.93      1224.00 o                         
  -1   1   2       5597.67       6064.07        73.68 o                         
   0   1   2       9617.54      11010.29       129.73 o                         
   1   1   2      20114.13      22582.18       291.84 o                         
   2   1   2       7848.17       7817.88        94.57 o                         
   3   1   2      22842.04      22706.85       244.70 o                         
   4   1   2       3666.32       3542.38        44.46 o                         
   5   1   2       3004.79       2987.12        44.96 o                         
   6   1   2         52.86         77.04        11.49 o                         
   7   1   2        252.74        233.61        15.25 o                         
   8   1   2        960.36        945.73        40.60 o                         
   9   1   2        224.81        240.94        24.46 o                         
  -9   2   2        968.32       1082.69        45.55 o                         
  -8   2   2         18.62          2.48        13.67 o                         
  -7   2   2        396.34        441.18        18.42 o                         
  -6   2   2       2914.18       2892.95        46.44 o                         
  -5   2   2      16027.49      15345.60       171.92 o                         
  -4   2   2       4359.30       4464.44        51.30 o                         
  -3   2   2       9681.84       9661.90       108.24 o                         
  -2   2   2      12459.19      12957.01       141.02 o                         
  -1   2   2      24491.35      27065.14       315.80 o                         
   0   2   2      44805.48      49437.96       525.45 o                         
   1   2   2      20665.91      21913.43       337.79 o                         
   2   2   2       3529.79       3752.52        59.71 o                         
   3   2   2        474.25        428.10         9.31 o                         
   4   2   2       1282.24       1277.28        25.35 o                         
   5   2   2       5671.55       5452.26        86.35 o                         
   6   2   2       6312.86       6164.09       115.86 o                         
   7   2   2         23.52          4.85        11.69 o                         
   8   2   2         84.02         91.01        14.16 o                         
   9   2   2         63.13         99.62        20.10 o                         
  -9   3   2        567.70        571.80        30.20 o                         
  -8   3   2          2.02         11.09        13.67 o                         
  -7   3   2       1384.32       1342.54        32.88 o                         
  -6   3   2          0.75          1.09         9.51 o                         
  -5   3   2       2547.38       2462.56        35.75 o                         
  -4   3   2          9.70          4.36         5.35 o                         
  -3   3   2      88366.52      88552.21       941.18 o                         
  -2   3   2         74.35        112.79         6.44 o                         
  -1   3   2     102298.98     105159.45      1223.11 o                         
   0   3   2       4962.77       5543.67        62.78 o                         
   1   3   2      38076.37      40542.84       472.87 o                         
   2   3   2          8.49         39.61         6.34 o                         
   3   3   2      74163.21      73659.17      1077.24 o                         
   4   3   2       4256.08       4123.88        50.70 o                         
   5   3   2       3791.38       3606.95        69.72 o                         
   6   3   2        775.20        743.31        22.88 o                         
   7   3   2        599.79        553.38        24.66 o                         
   8   3   2         21.40          7.72        12.48 o                         
   9   3   2        971.88        962.76        35.55 o                         
  -9   4   2        851.78        877.50        46.54 o                         
  -8   4   2        254.26        265.20        20.50 o                         
  -7   4   2         49.66         38.03        11.29 o                         
  -6   4   2       3046.06       2946.42        54.27 o                         
  -5   4   2      14061.32      13566.24       168.75 o                         
  -4   4   2      10364.94      10349.56       117.75 o                         
  -3   4   2       8780.41       8649.03        91.70 o                         
  -2   4   2       3598.69       3428.70        39.02 o                         
  -1   4   2        666.00        706.67        12.68 o                         
   0   4   2      26940.49      28127.72       301.54 o                         
   1   4   2      35445.12      34749.23       370.96 o                         
   2   4   2       8472.92       8214.99       111.51 o                         
   3   4   2       2550.66       2718.56        39.71 o                         
   4   4   2       2912.01       2935.03        50.31 o                         
   5   4   2       3044.63       2864.62        51.00 o                         
   6   4   2       1328.25       1333.13        32.18 o                         
   7   4   2        806.73        820.06        30.40 o                         
   8   4   2          2.01         -1.09        12.28 o                         
   9   4   2          0.27          6.04        18.82 o                         
  -9   5   2        338.54        337.59        32.88 o                         
  -8   5   2       1327.80       1315.01        41.49 o                         
  -7   5   2          0.83         13.67        10.00 o                         
  -6   5   2       3830.42       3869.48        67.64 o                         
  -5   5   2        304.41        320.46        12.77 o                         
  -4   5   2         59.20         81.30        19.81 o                         
  -3   5   2       4979.59       4961.87        60.11 o                         
  -2   5   2      17516.24      17798.96       194.20 o                         
  -1   5   2          2.33         15.75         6.04 o                         
   0   5   2       1176.32       1249.85        32.98 o                         
   1   5   2        799.51        808.18        19.21 o                         
   2   5   2       7585.39       7245.49       111.31 o                         
   3   5   2      16627.54      16701.31       202.81 o                         
   4   5   2        348.89        345.61        19.31 o                         
   5   5   2        509.83        510.89        18.52 o                         
   6   5   2         11.49         12.68        10.20 o                         
   7   5   2        258.52        261.34        19.01 o                         
   8   5   2        650.34        654.19        29.11 o                         
   9   5   2        543.15        573.08        30.20 o                         
  -9   6   2          1.74          7.23        24.06 o                         
  -8   6   2         20.89          8.22        23.57 o                         
  -7   6   2         74.91         96.06        12.28 o                         
  -6   6   2       6564.46       6516.43       103.19 o                         
  -5   6   2        339.60        341.75        16.14 o                         
  -4   6   2       6198.99       6112.89        82.39 o                         
  -3   6   2       2275.38       2400.67        33.47 o                         
  -2   6   2       9575.77      10654.67       120.42 o                         
  -1   6   2          4.51         27.53        11.19 o                         
   0   6   2      55264.98      54223.77       578.73 o                         
   1   6   2      13765.14      13723.79       181.72 o                         
   2   6   2       9949.11      10061.59       126.46 o                         
   3   6   2       7224.71       7269.55        95.17 o                         
   4   6   2       1881.43       1882.35        38.42 o                         
   5   6   2       1602.15       1602.20        36.44 o                         
   6   6   2       5299.13       5303.03        87.74 o                         
   7   6   2       2066.46       1974.84        51.00 o                         
   8   6   2        131.01        120.52        16.74 o                         
   9   6   2         82.01         91.01        18.32 o                         
  -9   7   2         98.56         80.91        54.86 o                         
  -8   7   2        965.05        946.72        39.22 o                         
  -7   7   2        533.55        547.24        28.82 o                         
  -6   7   2       1463.62       1533.37        37.14 o                         
  -5   7   2       2637.23       2661.61        51.10 o                         
  -4   7   2        146.27        145.47        10.20 o                         
  -3   7   2       4361.49       4080.71        59.12 o                         
  -2   7   2      19506.61      19157.84       211.72 o                         
  -1   7   2       7930.58       7596.75        89.72 o                         
   0   7   2       9390.21       9491.08       165.18 o                         
   1   7   2       8707.88       8961.07       106.56 o                         
   2   7   2       1386.92       1368.88        26.14 o                         
   3   7   2       2306.45       2306.99        38.42 o                         
   4   7   2       8527.08       8269.55       123.89 o                         
   5   7   2        271.44        261.34        15.84 o                         
   6   7   2         23.78         42.68        11.78 o                         
   7   7   2         69.51         45.16        11.88 o                         
   8   7   2         82.99         99.23        18.02 o                         
   9   7   2          2.35          2.18        19.11 o                         
  -8   8   2        146.39        183.80        22.18 o                         
  -7   8   2         11.86          8.32        14.66 o                         
  -6   8   2        645.57        688.35        24.56 o                         
  -5   8   2       1419.91       1417.61        34.76 o                         
  -4   8   2        405.93        418.89        15.45 o                         
  -3   8   2        894.73        952.86        22.58 o                         
  -2   8   2       5881.97       5724.50        79.52 o                         
  -1   8   2       2538.82       2580.01        61.30 o                         
   0   8   2       5069.33       5298.17        66.55 o                         
   1   8   2        975.77        986.93        28.32 o                         
   2   8   2        187.18        180.43        16.74 o                         
   3   8   2        114.74        118.44        11.59 o                         
   4   8   2        191.26        200.73        14.95 o                         
   5   8   2        602.11        559.91        21.79 o                         
   6   8   2       3190.91       3220.14        89.72 o                         
   7   8   2         81.18         68.53        12.68 o                         
   8   8   2         89.05         67.93        16.14 o                         
  -8   9   2         17.18         30.50        17.83 o                         
  -7   9   2        152.30        165.48        21.09 o                         
  -6   9   2         53.71         37.53        15.65 o                         
  -5   9   2         38.01         52.88        12.97 o                         
  -4   9   2        123.41        122.99        11.29 o                         
  -3   9   2       6302.29       6110.91        86.35 o                         
  -2   9   2       3062.90       2997.82        56.05 o                         
  -1   9   2       2908.97       2837.99        55.95 o                         
   0   9   2       3729.16       3709.54        50.70 o                         
   1   9   2          1.15         23.57         9.41 o                         
   2   9   2        570.69        608.73        23.87 o                         
   3   9   2       9168.17       9090.41       135.77 o                         
   4   9   2       5975.21       5800.85       109.53 o                         
   5   9   2        180.75        167.36        14.85 o                         
   6   9   2       1688.63       1758.47        43.18 o                         
   7   9   2         30.86         51.79        13.17 o                         
   8   9   2         25.61         25.35        16.14 o                         
  -8  10   2        111.31        151.71        42.09 o                         
  -7  10   2         70.57         93.38        19.61 o                         
  -6  10   2        154.05        123.89        19.21 o                         
  -5  10   2       1370.48       1308.57        45.06 o                         
  -4  10   2       1498.92       1493.96        37.33 o                         
  -3  10   2       2315.86       2131.01        40.40 o                         
  -2  10   2       3029.85       2837.49        48.52 o                         
  -1  10   2         68.50         42.38        10.00 o                         
   0  10   2        719.73        718.56        25.65 o                         
   1  10   2      12150.90      11747.37       192.61 o                         
   2  10   2       1032.88       1030.80        32.38 o                         
   3  10   2       3126.56       3208.06        60.11 o                         
   4  10   2        174.99        166.77        14.66 o                         
   5  10   2         10.40          4.65        10.70 o                         
   6  10   2          9.41         22.97        12.77 o                         
   7  10   2       1066.20       1136.46        36.05 o                         
   8  10   2         12.17         -1.49        24.06 o                         
  -7  11   2         58.72         56.74        19.21 o                         
  -6  11   2          1.45         32.28        17.03 o                         
  -5  11   2       1350.82       1265.30        45.06 o                         
  -4  11   2        125.13         99.03        17.43 o                         
  -3  11   2        990.66        966.23        26.24 o                         
  -2  11   2          3.76         15.15         9.80 o                         
  -1  11   2       1516.39       1538.52        32.18 o                         
   0  11   2         11.37         40.30        10.89 o                         
   1  11   2       2072.99       2124.08        39.81 o                         
   2  11   2        321.08        307.59        15.35 o                         
   3  11   2       1521.49       1560.80        38.82 o                         
   4  11   2        131.45        122.00        16.14 o                         
   5  11   2          5.48        -10.40        13.27 o                         
   6  11   2         16.29         17.73        12.68 o                         
   7  11   2          3.72         13.57        20.80 o                         
  -7  12   2         81.90         60.11        37.53 o                         
  -6  12   2        248.07        202.52        24.86 o                         
  -5  12   2        655.12        619.83        33.17 o                         
  -4  12   2         20.75         36.24        15.15 o                         
  -3  12   2        344.99        341.65        17.83 o                         
  -2  12   2        800.43        744.21        22.88 o                         
  -1  12   2          1.50        -11.69        11.69 o                         
   0  12   2        833.06        928.99        36.24 o                         
   1  12   2       4677.78       4723.60        82.89 o                         
   2  12   2          6.71         15.45        11.09 o                         
   3  12   2       2109.18       2161.02        89.13 o                         
   4  12   2         30.24         25.55        12.28 o                         
   5  12   2        253.66        263.52        24.96 o                         
   6  12   2        416.28        467.22        29.91 o                         
   7  12   2        738.98        738.96        72.09 o                         
  -6  13   2         43.77         31.59        18.42 o                         
  -5  13   2        295.73        327.99        27.13 o                         
  -4  13   2        307.36        292.14        24.06 o                         
  -3  13   2          3.20         64.37        24.96 o                         
  -2  13   2       1855.39       1897.50        40.30 o                         
  -1  13   2        408.69        440.48        27.83 o                         
   0  13   2       1053.51       1071.70        32.28 o                         
   1  13   2         35.44         33.27        10.40 o                         
   2  13   2          1.12         11.98        16.04 o                         
   3  13   2        178.62        215.59        18.42 o                         
   4  13   2       2283.02       2322.44        66.55 o                         
   5  13   2         23.75         21.39        14.36 o                         
   6  13   2        233.05        263.42        21.59 o                         
  -5  14   2         60.40         58.13        19.81 o                         
  -4  14   2        223.67        227.17        22.58 o                         
  -3  14   2         89.39        122.40        30.60 o                         
  -2  14   2       1098.68       1078.73        42.58 o                         
  -1  14   2          0.20          2.38        13.07 o                         
   0  14   2        377.76        387.40        20.99 o                         
   1  14   2         15.31         11.19        12.48 o                         
   2  14   2        566.33        556.25        23.97 o                         
   3  14   2         22.09         26.14        12.87 o                         
   4  14   2        199.80        223.31        19.01 o                         
   5  14   2         72.09         79.12        17.53 o                         
  -5  15   2        137.75         97.64        28.52 o                         
  -4  15   2         34.54          7.92        16.34 o                         
  -3  15   2         17.22         62.98        24.36 o                         
  -2  15   2       1342.95       1336.40        46.64 o                         
  -1  15   2        733.13        793.42        37.43 o                         
   0  15   2        776.21        834.22        30.60 o                         
   1  15   2        477.41        522.38        29.51 o                         
   2  15   2          2.60         10.99        16.34 o                         
   3  15   2          0.05         -9.11        13.86 o                         
   4  15   2        877.11        902.26        50.31 o                         
  -3  16   2         92.45         83.18        29.31 o                         
  -2  16   2         42.25         23.77        22.38 o                         
  -1  16   2         78.50        129.83        34.86 o                         
   0  16   2        239.15        274.01        23.67 o                         
   1  16   2        956.49       1015.94        41.00 o                         
   2  16   2         17.21         -1.68        18.42 o                         
   3  16   2        369.97        358.09        29.11 o                         
  -2  17   2        105.32         51.10        39.02 o                         
  -1  17   2         84.50         88.53        20.50 o                         
   0  17   2         10.81         29.31        18.02 o                         
   1  17   2        236.78        271.24        31.89 o                         
   2  17   2         58.88         72.09        39.02 o                         
  -9   0   3        245.99        247.77        36.05 o                         
  -7   0   3        472.20        479.40        27.53 o                         
  -5   0   3      10022.57       9709.74       159.73 o                         
  -3   0   3      21625.14      21208.34       325.01 o                         
  -1   0   3        550.86        721.63        15.25 o                         
   1   0   3     147174.14     144299.73      2212.02 o                         
   3   0   3      53951.00      53845.66       942.96 o                         
   5   0   3       7207.20       7405.32       123.69 o                         
   7   0   3       7840.56       7653.69       229.75 o                         
   9   0   3        717.89        734.40        52.58 o                         
  -9   1   3         31.57          7.13        14.46 o                         
  -8   1   3         73.89         97.84        16.54 o                         
  -7   1   3        611.53        549.32        18.02 o                         
  -6   1   3        716.41        705.88        15.65 o                         
  -5   1   3       7769.97       7755.79        85.46 o                         
  -4   1   3        199.77        263.91        10.60 o                         
  -3   1   3       2090.76       2160.52        29.51 o                         
  -2   1   3      19379.31      20587.32       221.33 o                         
  -1   1   3       6615.03       7016.23        96.26 o                         
   0   1   3      15505.97      17259.44       202.61 o                         
   1   1   3      13844.85      15551.38       202.32 o                         
   2   1   3      10426.46      11148.44       133.39 o                         
   3   1   3      12724.88      12391.75       135.87 o                         
   4   1   3       5767.62       5593.88        65.85 o                         
   5   1   3         17.21         10.50         8.52 o                         
   6   1   3       3162.88       3112.59        63.28 o                         
   7   1   3          6.26         16.64        19.01 o                         
   8   1   3        133.58        155.28        19.11 o                         
   9   1   3        863.40        946.92        41.99 o                         
  -9   2   3        233.35        272.13        54.86 o                         
  -8   2   3       1217.70       1336.80        40.70 o                         
  -7   2   3          4.22         -8.81         8.81 o                         
  -6   2   3          1.01         -8.32        12.87 o                         
  -5   2   3       6025.55       5881.95        79.22 o                         
  -4   2   3      13093.22      12569.81       154.39 o                         
  -3   2   3      15094.13      15231.12       182.91 o                         
  -2   2   3      30632.94      30793.40       329.17 o                         
  -1   2   3        760.44       1020.20        17.13 o                         
   0   2   3       1869.57       2313.43        27.43 o                         
   1   2   3      30134.78      32858.75       349.57 o                         
   2   2   3       9201.50       9394.53       193.01 o                         
   3   2   3      11050.58      10930.87       143.59 o                         
   4   2   3       4167.01       4146.66        56.45 o                         
   5   2   3          1.60         -1.88         6.54 o                         
   6   2   3       2902.44       2819.57        59.71 o                         
   7   2   3       1642.04       1627.05        43.57 o                         
   8   2   3         35.89         20.70        12.38 o                         
   9   2   3        114.93        112.70        20.20 o                         
  -9   3   3         14.44         11.29        21.29 o                         
  -8   3   3       1179.25       1099.42        36.74 o                         
  -7   3   3        131.13        133.00        12.77 o                         
  -6   3   3       4241.08       4135.37        60.71 o                         
  -5   3   3        320.11        288.47        10.50 o                         
  -4   3   3        408.54        392.55        12.28 o                         
  -3   3   3       5184.33       5236.28        62.09 o                         
  -2   3   3      65063.02      65537.48       695.78 o                         
  -1   3   3       6234.91       6857.49        76.95 o                         
   0   3   3      61394.67      64446.47       685.58 o                         
   1   3   3       3204.34       3403.25        40.11 o                         
   2   3   3       7040.28       7496.63        92.49 o                         
   3   3   3       4776.61       4849.77        74.67 o                         
   4   3   3      40754.59      38874.50      1309.76 o                         
   5   3   3        604.36        609.33        19.01 o                         
   6   3   3       7327.85       6872.54       121.31 o                         
   7   3   3         17.96         -1.49        11.59 o                         
   8   3   3        248.81        263.32        19.90 o                         
   9   3   3         27.35         13.96        14.85 o                         
  -9   4   3         39.71         40.11        23.27 o                         
  -8   4   3        707.32        774.91        41.69 o                         
  -7   4   3        596.09        591.50        23.17 o                         
  -6   4   3        802.71        791.15        23.47 o                         
  -5   4   3         21.33         44.76         8.52 o                         
  -4   4   3        668.38        632.70        13.27 o                         
  -3   4   3        759.33        767.97        14.66 o                         
  -2   4   3      13313.24      13521.68       148.84 o                         
  -1   4   3       1548.38       1617.35        37.33 o                         
   0   4   3      15914.62      15807.18       171.82 o                         
   1   4   3       7187.81       7010.00        79.22 o                         
   2   4   3        155.56        174.79        17.92 o                         
   3   4   3       8762.02       8397.20       137.45 o                         
   4   4   3       2099.71       2235.09        43.57 o                         
   5   4   3       2435.55       2354.72        66.35 o                         
   6   4   3       5035.43       4825.21        91.40 o                         
   7   4   3       1673.24       1625.37        43.87 o                         
   8   4   3         29.50         33.37        13.47 o                         
   9   4   3        227.15        255.10        34.56 o                         
  -9   5   3          0.86        -13.57        21.29 o                         
  -8   5   3       1232.87       1266.69        42.98 o                         
  -7   5   3        474.90        451.57        19.41 o                         
  -6   5   3       3855.47       3853.04        66.94 o                         
  -5   5   3       5725.22       5654.18        80.11 o                         
  -4   5   3        883.16        910.38        17.43 o                         
  -3   5   3        584.33        599.23        11.98 o                         
  -2   5   3      20000.73      20289.45       221.13 o                         
  -1   5   3      13792.50      13488.40       163.70 o                         
   0   5   3      13775.05      13954.83       154.09 o                         
   1   5   3      14217.62      14500.19       169.84 o                         
   2   5   3       3783.67       3756.58        52.09 o                         
   3   5   3        929.54        834.92        21.49 o                         
   4   5   3       5910.05       5982.57       102.10 o                         
   5   5   3          1.24          0.59         9.01 o                         
   6   5   3        220.88        202.52        14.16 o                         
   7   5   3        100.88        107.84        22.28 o                         
   8   5   3         56.37         80.61        17.83 o                         
   9   5   3        328.00        366.51        25.65 o                         
  -9   6   3        187.83        225.59        30.70 o                         
  -8   6   3         12.57         16.44        27.63 o                         
  -7   6   3         28.93         26.74        14.36 o                         
  -6   6   3       1938.09       1956.52        50.90 o                         
  -5   6   3       4600.87       4733.41        68.03 o                         
  -4   6   3       4374.37       4449.00        62.98 o                         
  -3   6   3      11155.91      10757.17       122.50 o                         
  -2   6   3       4082.08       4095.66        47.83 o                         
  -1   6   3          7.42         11.98         4.65 o                         
   0   6   3      26752.32      26569.00       287.88 o                         
   1   6   3      48296.26      48098.69       514.16 o                         
   2   6   3       6374.41       6449.09        84.87 o                         
   3   6   3      12054.65      11775.00       267.28 o                         
   4   6   3       5296.71       5253.41        83.28 o                         
   5   6   3       1258.36       1260.55        31.19 o                         
   6   6   3       1696.66       1675.18        38.62 o                         
   7   6   3       2835.23       2721.13        62.98 o                         
   8   6   3         91.46         66.75        15.25 o                         
   9   6   3        267.12        276.29        27.33 o                         
  -9   7   3        130.53        103.98        25.25 o                         
  -8   7   3        148.66        137.06        20.99 o                         
  -7   7   3          1.18          9.41        13.86 o                         
  -6   7   3        243.42        269.46        21.09 o                         
  -5   7   3        768.23        769.56        23.87 o                         
  -4   7   3         90.41         67.14         9.11 o                         
  -3   7   3       9318.77       9224.69       118.93 o                         
  -2   7   3        130.32        159.93         8.71 o                         
  -1   7   3       1367.03       1364.03        22.97 o                         
   0   7   3       2410.25       2394.83        51.20 o                         
   1   7   3       1111.58       1172.61        20.70 o                         
   2   7   3       3943.12       3970.39        65.95 o                         
   3   7   3      10744.32      10047.03       144.88 o                         
   4   7   3       3749.49       3700.14        64.27 o                         
   5   7   3        147.41        143.99        13.67 o                         
   6   7   3        776.04        736.38        25.15 o                         
   7   7   3          0.06         11.59        12.77 o                         
   8   7   3        375.54        379.88        23.87 o                         
  -8   8   3        241.28        271.93        35.06 o                         
  -7   8   3        318.91        342.34        24.86 o                         
  -6   8   3         34.41         33.67        14.36 o                         
  -5   8   3       6508.91       6681.32       105.76 o                         
  -4   8   3       1861.78       1795.90        33.77 o                         
  -3   8   3       8974.75       8767.08       115.27 o                         
  -2   8   3       7116.73       6824.12        83.28 o                         
  -1   8   3        312.22        302.24        12.18 o                         
   0   8   3        458.36        503.56        13.77 o                         
   1   8   3       9970.27      10112.59       117.45 o                         
   2   8   3       2696.16       2646.56        43.08 o                         
   3   8   3       2029.52       2082.59        46.84 o                         
   4   8   3        520.61        523.57        20.60 o                         
   5   8   3       1905.12       1918.30        42.88 o                         
   6   8   3        106.17        123.09        14.36 o                         
   7   8   3        298.08        277.38        21.09 o                         
   8   8   3          7.36        -12.18        14.16 o                         
  -8   9   3        304.70        336.30        28.32 o                         
  -7   9   3        212.83        224.10        22.88 o                         
  -6   9   3        925.22        979.60        39.02 o                         
  -5   9   3        388.96        390.18        24.26 o                         
  -4   9   3          0.44         -7.82         8.22 o                         
  -3   9   3      11042.34      10690.82       139.53 o                         
  -2   9   3       7532.65       7507.12       130.52 o                         
  -1   9   3       7388.03       7251.63       156.47 o                         
   0   9   3       4503.61       4289.16        60.90 o                         
   1   9   3       3723.29       3571.50        55.16 o                         
   2   9   3        109.84        129.13        10.79 o                         
   3   9   3       9865.04       9783.41       145.18 o                         
   4   9   3       3842.49       3768.96        68.13 o                         
   5   9   3       1071.60       1048.23        30.80 o                         
   6   9   3        690.05        672.11        25.85 o                         
   7   9   3         35.37         32.98        12.48 o                         
   8   9   3          1.54          5.05        15.25 o                         
  -8  10   3         29.87        -15.05        31.59 o                         
  -7  10   3         32.37         39.31        16.93 o                         
  -6  10   3       1425.36       1516.14        61.10 o                         
  -5  10   3        721.72        741.83        33.67 o                         
  -4  10   3       1142.75       1100.81        31.89 o                         
  -3  10   3        173.56        177.66        14.36 o                         
  -2  10   3          0.79         11.88         9.80 o                         
  -1  10   3         63.84         48.52         8.81 o                         
   0  10   3      13338.34      12952.06       165.08 o                         
   1  10   3         88.07        124.68        12.08 o                         
   2  10   3        999.99       1080.61        28.32 o                         
   3  10   3        452.08        474.95        20.70 o                         
   4  10   3         16.80         37.04        11.78 o                         
   5  10   3        647.89        627.25        24.86 o                         
   6  10   3       1540.55       1490.79        40.40 o                         
   7  10   3        112.08        135.97        17.53 o                         
  -7  11   3          9.39         20.70        17.23 o                         
  -6  11   3       1882.84       1890.47        59.71 o                         
  -5  11   3        361.28        326.30        25.75 o                         
  -4  11   3          0.96         -0.69        13.27 o                         
  -3  11   3         77.92         76.25        13.07 o                         
  -2  11   3       4905.11       4951.57        75.26 o                         
  -1  11   3        284.76        251.83        14.46 o                         
   0  11   3       1303.52       1288.57        29.02 o                         
   1  11   3       1684.18       1774.71        35.65 o                         
   2  11   3       2474.73       2428.99        54.96 o                         
   3  11   3         10.12         22.28        11.69 o                         
   4  11   3        661.34        607.84        24.36 o                         
   5  11   3        152.99        137.55        14.85 o                         
   6  11   3          6.39          9.21        12.68 o                         
   7  11   3         56.24         76.05        16.14 o                         
  -7  12   3          0.85        -30.01        30.01 o                         
  -6  12   3       1079.30       1107.84        46.25 o                         
  -5  12   3        913.60        932.86        40.80 o                         
  -4  12   3        708.15        651.02        32.68 o                         
  -3  12   3        937.23        846.70        29.41 o                         
  -2  12   3        987.47        950.98        25.95 o                         
  -1  12   3        175.42        182.21        15.55 o                         
   0  12   3       8139.11       8065.45       125.87 o                         
   1  12   3       1889.88       1938.40        38.72 o                         
   2  12   3       1773.77       1856.01        54.96 o                         
   3  12   3         14.18          9.11        13.67 o                         
   4  12   3        861.36        816.50        29.21 o                         
   5  12   3        108.77        125.67        15.75 o                         
   6  12   3       1070.27       1067.74        36.05 o                         
   7  12   3        120.19         89.62        30.80 o                         
  -6  13   3        148.30        145.18        22.88 o                         
  -5  13   3         34.88         37.83        19.81 o                         
  -4  13   3         29.54          5.94        15.65 o                         
  -3  13   3       3895.27       3726.28        73.18 o                         
  -2  13   3        444.14        502.67        23.07 o                         
  -1  13   3       1106.04       1146.76        40.11 o                         
   0  13   3        176.63        245.30        17.63 o                         
   1  13   3        250.30        250.84        15.15 o                         
   2  13   3        165.76        167.76        15.55 o                         
   3  13   3       1648.96       1649.24        46.15 o                         
   4  13   3          8.91         -7.13        12.68 o                         
   5  13   3          3.27         -2.38        12.97 o                         
   6  13   3          2.24         -1.78        14.76 o                         
  -5  14   3        910.71        959.00        42.58 o                         
  -4  14   3         17.44         17.83        25.55 o                         
  -3  14   3        682.48        660.33        42.98 o                         
  -2  14   3          0.08          0.99        14.46 o                         
  -1  14   3        197.07        195.78        20.20 o                         
   0  14   3          7.76         -7.23        12.18 o                         
   1  14   3        523.54        529.11        28.22 o                         
   2  14   3          0.34         -6.14        11.59 o                         
   3  14   3        191.30        187.96        17.23 o                         
   4  14   3          0.69         13.57        13.86 o                         
   5  14   3        521.34        579.12        28.52 o                         
  -5  15   3          2.69          7.53        24.06 o                         
  -4  15   3          0.01         -0.30        15.94 o                         
  -3  15   3       1638.71       1741.63        71.10 o                         
  -2  15   3        108.13        129.73        20.50 o                         
  -1  15   3        398.20        424.24        27.63 o                         
   0  15   3          2.45         32.68        15.84 o                         
   1  15   3        237.18        194.30        21.29 o                         
   2  15   3        395.35        456.23        29.11 o                         
   3  15   3       1923.08       1954.15        49.51 o                         
   4  15   3          1.57         -5.15        13.67 o                         
  -3  16   3        164.44        153.69        28.03 o                         
  -2  16   3        145.22        134.58        20.90 o                         
  -1  16   3         39.61         56.35        18.91 o                         
   0  16   3       1468.14       1506.63        49.71 o                         
   1  16   3        329.27        320.46        40.60 o                         
   2  16   3        121.78        138.44        22.68 o                         
   3  16   3         76.76        129.33        30.10 o                         
  -1  17   3         36.58         54.47        19.81 o                         
   0  17   3         91.14        106.75        25.85 o                         
   1  17   3         39.34         34.07        22.38 o                         
  -8   0   4        141.37        154.68        21.59 o                         
  -6   0   4       6443.11       6193.20       110.81 o                         
  -4   0   4       9464.75       9832.43       159.14 o                         
  -2   0   4        124.60        141.12         7.92 o                         
   0   0   4      87729.39      92163.62      1432.16 o                         
   2   0   4       8775.09       8539.21       544.96 o                         
   4   0   4       1914.58       1919.59        44.56 o                         
   6   0   4       5822.32       5970.39       128.54 o                         
   8   0   4         25.21         49.61        22.58 o                         
  -9   1   4        165.47        122.60        22.68 o                         
  -8   1   4       2379.56       2390.08        61.10 o                         
  -7   1   4        238.57        270.15        11.78 o                         
  -6   1   4       8139.77       8432.36       102.10 o                         
  -5   1   4         12.94         14.95         7.53 o                         
  -4   1   4        794.59        799.27        16.14 o                         
  -3   1   4       9858.90       9955.63       111.80 o                         
  -2   1   4      15267.80      15140.51       181.12 o                         
  -1   1   4       5824.44       6170.13        86.35 o                         
   0   1   4      17433.45      18903.43       202.12 o                         
   1   1   4       1343.48       1482.67        33.08 o                         
   2   1   4       5283.63       5240.24       136.96 o                         
   3   1   4      10418.73      10859.57       131.71 o                         
   4   1   4       2957.95       2857.40        41.20 o                         
   5   1   4        251.00        261.93        12.38 o                         
   6   1   4        328.36        334.62        15.75 o                         
   7   1   4         62.25         25.05        12.18 o                         
   8   1   4        259.00        219.94        21.79 o                         
   9   1   4         90.84        103.09        20.70 o                         
  -9   2   4       1014.45       1129.43        67.64 o                         
  -8   2   4        410.57        429.49        29.41 o                         
  -7   2   4        263.46        242.82        14.85 o                         
  -6   2   4       1144.97       1147.65        23.17 o                         
  -5   2   4       8439.78       8078.62        96.06 o                         
  -4   2   4       3767.21       3953.65        50.11 o                         
  -3   2   4      10203.95       9925.22       111.71 o                         
  -2   2   4       1438.30       1307.29        25.95 o                         
  -1   2   4         15.08         23.97         6.14 o                         
   0   2   4      16269.22      17781.53       190.73 o                         
   1   2   4       5305.80       5374.23        60.51 o                         
   2   2   4        179.67        197.37        10.89 o                         
   3   2   4       1409.87       1488.91        23.97 o                         
   4   2   4          5.80         -7.13         7.13 o                         
   5   2   4       2912.22       2784.21        48.52 o                         
   6   2   4       1816.73       1810.85        44.07 o                         
   7   2   4        236.01        220.54        24.16 o                         
   8   2   4         23.82         15.05        13.67 o                         
   9   2   4          0.53         -9.80        15.94 o                         
  -9   3   4        358.02        327.89        31.19 o                         
  -8   3   4          1.42         23.57        19.61 o                         
  -7   3   4        341.32        370.57        17.03 o                         
  -6   3   4        179.38        176.87        10.79 o                         
  -5   3   4        207.27        257.18        11.39 o                         
  -4   3   4        875.95        827.59        16.24 o                         
  -3   3   4      63390.77      64986.18       757.58 o                         
  -2   3   4       5233.16       5311.34        62.88 o                         
  -1   3   4       8293.38       8636.36        96.26 o                         
   0   3   4       7563.34       8268.56        91.40 o                         
   1   3   4         18.37         60.31         4.46 o                         
   2   3   4       2118.49       2137.55        31.00 o                         
   3   3   4      25345.16      25199.03       297.98 o                         
   4   3   4       7187.66       7227.76       102.89 o                         
   5   3   4        240.37        227.67        12.87 o                         
   6   3   4       1108.04       1135.08        33.97 o                         
   7   3   4        195.03        186.37        16.54 o                         
   8   3   4        119.74        100.91        13.07 o                         
   9   3   4        341.82        365.22        28.72 o                         
  -9   4   4        696.37        724.50        58.63 o                         
  -8   4   4         52.80         52.39        17.03 o                         
  -7   4   4         98.07        105.17        19.11 o                         
  -6   4   4       3607.00       3502.18        54.17 o                         
  -5   4   4       7984.20       7700.63        86.25 o                         
  -4   4   4        223.77        176.87         8.22 o                         
  -3   4   4      34882.69      35302.21       379.88 o                         
  -2   4   4       6259.48       6279.46        81.01 o                         
  -1   4   4        254.45        254.90         7.92 o                         
   0   4   4      10404.33      10541.09       116.66 o                         
   1   4   4      29715.80      29937.09       320.86 o                         
   2   4   4       4377.95       4258.56        50.90 o                         
   3   4   4       5671.35       5566.84        72.59 o                         
   4   4   4          0.90          7.92         9.21 o                         
   5   4   4        498.91        461.18        17.33 o                         
   6   4   4         77.27         61.40        23.37 o                         
   7   4   4       1198.65       1133.39        35.65 o                         
   8   4   4         40.10         26.34        12.77 o                         
   9   4   4        131.23        126.86        18.62 o                         
  -9   5   4          0.49        -19.01        19.01 o                         
  -8   5   4        996.19       1015.84        38.92 o                         
  -7   5   4        266.77        279.96        25.65 o                         
  -6   5   4       3452.79       3506.04        62.29 o                         
  -5   5   4       5172.58       5149.33        66.75 o                         
  -4   5   4         95.83         91.40        12.18 o                         
  -3   5   4          0.48         22.68         6.83 o                         
  -2   5   4       2478.55       2251.83        31.00 o                         
  -1   5   4       3563.87       3471.97        43.67 o                         
   0   5   4        700.27        755.59        16.44 o                         
   1   5   4       9162.39       9040.79       102.10 o                         
   2   5   4       6643.95       6395.81        74.57 o                         
   3   5   4       4760.47       4588.43        90.02 o                         
   4   5   4        707.44        684.39        22.08 o                         
   5   5   4          7.79         11.29         9.31 o                         
   6   5   4        141.85        144.29        18.82 o                         
   7   5   4         10.21         11.39        12.58 o                         
   8   5   4        345.56        343.73        22.78 o                         
   9   5   4        377.14        413.55        31.79 o                         
  -9   6   4          8.22         21.49        22.68 o                         
  -8   6   4        124.64        183.70        20.99 o                         
  -7   6   4         88.24         99.92        16.14 o                         
  -6   6   4       2167.06       2144.98        55.16 o                         
  -5   6   4       1243.57       1303.92        30.80 o                         
  -4   6   4       1733.14       1717.67        28.52 o                         
  -3   6   4       3079.22       3040.80        44.17 o                         
  -2   6   4        407.75        419.49        15.15 o                         
  -1   6   4       1072.04       1034.96        20.70 o                         
   0   6   4      28362.34      28432.83       307.78 o                         
   1   6   4      20395.45      20016.82       218.95 o                         
   2   6   4        609.60        643.39        24.36 o                         
   3   6   4      14372.34      14402.34       199.35 o                         
   4   6   4        424.30        485.94        32.98 o                         
   5   6   4       2491.40       2511.88        53.97 o                         
   6   6   4       2640.46       2557.04        81.50 o                         
   7   6   4       1165.17       1095.66        37.73 o                         
   8   6   4         22.49         32.09        15.05 o                         
   9   6   4        130.38         79.62        34.56 o                         
  -9   7   4        169.11        165.18        39.02 o                         
  -8   7   4        596.80        583.68        31.89 o                         
  -7   7   4        814.77        746.09        33.17 o                         
  -6   7   4       2746.59       2763.71        67.04 o                         
  -5   7   4       2896.53       2884.63        55.26 o                         
  -4   7   4          7.93          2.48         7.82 o                         
  -3   7   4       6036.79       6019.11        73.88 o                         
  -2   7   4      16644.92      16403.33       169.93 o                         
  -1   7   4       8549.07       8480.98        91.80 o                         
   0   7   4      19105.54      18958.69       200.83 o                         
   1   7   4       3901.66       3811.54        49.32 o                         
   2   7   4          3.27         11.78         7.23 o                         
   3   7   4       1013.10       1022.18        26.34 o                         
   4   7   4       6329.86       6112.99        96.36 o                         
   5   7   4        129.16        114.58        12.77 o                         
   6   7   4       2021.89       2029.21        45.16 o                         
   7   7   4         39.45         38.23        14.26 o                         
   8   7   4         18.93         13.77        14.16 o                         
  -8   8   4        716.19        793.82        38.32 o                         
  -7   8   4         35.55         46.94        16.14 o                         
  -6   8   4         43.72         69.72        15.84 o                         
  -5   8   4        332.88        340.66        27.23 o                         
  -4   8   4       2833.34       2917.60        55.56 o                         
  -3   8   4        488.80        481.28        20.80 o                         
  -2   8   4      12676.87      12102.48       139.24 o                         
  -1   8   4       2007.46       1907.01        34.17 o                         
   0   8   4       1082.47       1141.31        26.94 o                         
   1   8   4        182.30        177.06        12.77 o                         
   2   8   4       1699.64       1700.14        31.69 o                         
   3   8   4         32.95         54.76        11.69 o                         
   4   8   4        309.70        296.30        16.44 o                         
   5   8   4        333.24        344.62        21.49 o                         
   6   8   4       1474.50       1532.48        76.05 o                         
   7   8   4         12.55         -0.79        13.27 o                         
   8   8   4        109.28        113.29        18.32 o                         
  -8   9   4         51.00         36.05        19.11 o                         
  -7   9   4         11.09         -6.04        14.16 o                         
  -6   9   4        428.40        426.62        26.74 o                         
  -5   9   4        738.04        806.10        34.07 o                         
  -4   9   4        109.45        108.73        19.31 o                         
  -3   9   4       3313.83       3351.75        61.89 o                         
  -2   9   4       7058.41       6893.54       106.16 o                         
  -1   9   4        124.05        137.16        11.39 o                         
   0   9   4      12262.64      11691.51       135.87 o                         
   1   9   4       1081.17        995.05        23.67 o                         
   2   9   4       3090.41       3024.85        71.70 o                         
   3   9   4       3002.35       2976.53        55.95 o                         
   4   9   4      10704.13      10555.35       157.16 o                         
   5   9   4        141.01        150.92        14.85 o                         
   6   9   4       2546.69       2581.60        55.36 o                         
   7   9   4         50.69         30.70        14.85 o                         
   8   9   4        142.08        139.63        23.47 o                         
  -8  10   4        273.43        300.36        49.61 o                         
  -7  10   4         91.50         69.22        17.73 o                         
  -6  10   4        608.74        628.14        35.65 o                         
  -5  10   4       2149.84       2116.75        59.71 o                         
  -4  10   4       2084.18       1969.30        45.36 o                         
  -3  10   4       6208.98       5895.12        98.83 o                         
  -2  10   4       2916.92       2812.93        48.03 o                         
  -1  10   4          1.93         -3.47         8.42 o                         
   0  10   4        972.77        983.96        24.86 o                         
   1  10   4      12003.35      11651.80       157.46 o                         
   2  10   4        273.97        283.82        17.53 o                         
   3  10   4       5072.35       5255.99       156.07 o                         
   4  10   4        184.22        182.81        16.64 o                         
   5  10   4         18.83         28.92        11.59 o                         
   6  10   4        119.11        123.98        15.65 o                         
   7  10   4       1206.40       1229.65        37.63 o                         
  -7  11   4        389.61        422.06        30.50 o                         
  -6  11   4         13.71         19.51        17.33 o                         
  -5  11   4       2752.93       2752.23        87.24 o                         
  -4  11   4        361.32        306.00        22.88 o                         
  -3  11   4        261.00        230.34        17.13 o                         
  -2  11   4         11.03         15.75        10.89 o                         
  -1  11   4       3715.01       3713.31        92.20 o                         
   0  11   4          7.05          8.71         9.70 o                         
   1  11   4       6138.20       5957.02       112.99 o                         
   2  11   4        498.50        484.75        20.90 o                         
   3  11   4        383.75        388.59        19.90 o                         
   4  11   4        122.16         99.72        13.86 o                         
   5  11   4         38.99         15.75        11.59 o                         
   6  11   4         11.80         16.34        12.77 o                         
   7  11   4         23.18         -3.37        14.36 o                         
  -6  12   4         25.32         29.51        17.92 o                         
  -5  12   4        680.82        646.46        34.76 o                         
  -4  12   4        130.67        143.59        26.44 o                         
  -3  12   4       1941.56       1857.30        61.30 o                         
  -2  12   4       1109.42       1074.77        45.06 o                         
  -1  12   4        696.07        721.13        30.60 o                         
   0  12   4        469.95        472.17        18.72 o                         
   1  12   4       6296.36       6282.23       110.22 o                         
   2  12   4        242.62        233.91        16.84 o                         
   3  12   4       5405.88       5564.07       156.76 o                         
   4  12   4        200.78        215.59        17.03 o                         
   5  12   4        542.55        528.92        24.66 o                         
   6  12   4        207.59        197.07        18.91 o                         
  -6  13   4        227.89        196.67        25.45 o                         
  -5  13   4        575.11        584.87        33.97 o                         
  -4  13   4         62.30         50.90        17.03 o                         
  -3  13   4         66.46         63.08        14.56 o                         
  -2  13   4       2466.62       2275.70        87.15 o                         
  -1  13   4        208.22        208.46        18.91 o                         
   0  13   4       3072.14       3146.07        73.88 o                         
   1  13   4        464.22        505.25        21.49 o                         
   2  13   4        221.79        210.44        21.89 o                         
   3  13   4        115.26        153.20        16.44 o                         
   4  13   4       2087.95       2226.18        54.86 o                         
   5  13   4          3.48         -5.84        13.17 o                         
   6  13   4        746.07        834.62        40.60 o                         
  -5  14   4         89.87        111.21        23.37 o                         
  -4  14   4        657.01        691.82        35.35 o                         
  -3  14   4         35.15         50.21        14.46 o                         
  -2  14   4       2477.57       2416.52        65.56 o                         
  -1  14   4        122.75        120.22        18.42 o                         
   0  14   4          1.43         -4.95        15.35 o                         
   1  14   4          9.18         -0.50        15.15 o                         
   2  14   4        436.03        484.15        23.27 o                         
   3  14   4          3.50        -11.39        12.58 o                         
   4  14   4        466.34        532.78        26.24 o                         
   5  14   4          4.99         19.81        15.55 o                         
  -4  15   4          0.18        -10.79        15.25 o                         
  -3  15   4        140.79        141.02        27.53 o                         
  -2  15   4       1311.68       1341.65        47.93 o                         
  -1  15   4        461.20        509.80        29.51 o                         
   0  15   4       1503.40       1474.75        53.48 o                         
   1  15   4        605.92        594.97        37.73 o                         
   2  15   4        115.67         73.78        21.98 o                         
   3  15   4          0.67          6.93        13.67 o                         
   4  15   4       1271.47       1337.99        41.79 o                         
  -3  16   4        220.85        187.66        31.79 o                         
  -2  16   4        264.76        244.70        24.56 o                         
  -1  16   4          7.56         -1.29        16.04 o                         
   0  16   4        182.61        195.68        31.59 o                         
   1  16   4       1001.56        970.79        49.91 o                         
   2  16   4          2.16         -6.24        22.18 o                         
   3  16   4        669.97        678.95        39.02 o                         
  -1  17   4        223.44        230.84        30.70 o                         
   0  17   4          2.10          8.42        22.18 o                         
   1  17   4        605.54        612.79        60.11 o                         
  -7   0   5        119.56        130.42        12.97 o                         
  -5   0   5       8673.50       8245.29       138.84 o                         
  -3   0   5      38278.31      37346.57       566.55 o                         
  -1   0   5      16611.60      18151.10       276.19 o                         
   1   0   5     115078.81     116124.77      1740.64 o                         
   3   0   5      74747.23      76075.60      1142.80 o                         
   5   0   5       2804.79       2859.38        67.93 o                         
   7   0   5       7675.68       7506.53       226.78 o                         
   9   0   5       1207.26       1221.03        70.61 o                         
  -8   1   5         66.15         54.86        23.27 o                         
  -7   1   5       2158.53       2130.72        31.10 o                         
  -6   1   5       1043.51       1061.60        22.38 o                         
  -5   1   5      20822.80      20578.31       251.53 o                         
  -4   1   5        396.91        440.58        11.78 o                         
  -3   1   5       2401.57       2344.13        34.86 o                         
  -2   1   5       7412.11       7537.23        84.77 o                         
  -1   1   5      28262.54      28503.34       336.01 o                         
   0   1   5      30610.05      31718.04       313.53 o                         
   1   1   5      49787.12      51204.25       544.27 o                         
   2   1   5        335.90        317.88         7.03 o                         
   3   1   5         32.19         51.59         9.11 o                         
   4   1   5      12856.93      12906.50       143.30 o                         
   5   1   5        338.15        332.05        12.18 o                         
   6   1   5       2761.31       2792.43        58.13 o                         
   7   1   5        331.98        340.07        29.31 o                         
   8   1   5         84.85         85.76        17.23 o                         
   9   1   5        411.42        465.24        30.80 o                         
  -9   2   5        181.72        205.98        58.63 o                         
  -8   2   5       3124.72       3164.88        89.03 o                         
  -7   2   5          5.70          1.39         8.52 o                         
  -6   2   5       2350.03       2335.21        36.64 o                         
  -5   2   5       5056.12       5002.57        63.68 o                         
  -4   2   5      17566.87      16866.99       171.92 o                         
  -3   2   5      17212.20      16955.72       185.98 o                         
  -2   2   5      61833.12      62129.67       660.33 o                         
  -1   2   5         97.96        152.60         7.03 o                         
   0   2   5       8914.39       9896.41       108.24 o                         
   1   2   5      25802.94      27141.49       289.96 o                         
   2   2   5       2692.17       2536.84        39.02 o                         
   3   2   5       8395.03       8337.78       156.27 o                         
   4   2   5       7165.84       7449.39        95.07 o                         
   5   2   5        208.02        198.45        13.86 o                         
   6   2   5       1057.18       1012.08        52.39 o                         
   7   2   5       1604.82       1600.12        37.14 o                         
   8   2   5          0.83          7.53        13.77 o                         
   9   2   5        114.41        134.48        20.70 o                         
  -9   3   5          8.49         14.06        20.10 o                         
  -8   3   5        520.16        440.38        39.61 o                         
  -7   3   5         37.96         50.80        13.57 o                         
  -6   3   5       2483.42       2555.26        42.98 o                         
  -5   3   5          5.13         -8.12         9.31 o                         
  -4   3   5         17.03         26.04         5.84 o                         
  -3   3   5       2143.89       2214.89        30.40 o                         
  -2   3   5      36654.49      37309.14       398.89 o                         
  -1   3   5        803.94        843.83        25.95 o                         
   0   3   5      77931.48      79493.69       845.71 o                         
   1   3   5         22.41         57.14         6.44 o                         
   2   3   5       4831.21       4974.74        58.03 o                         
   3   3   5       4188.08       4419.29        92.89 o                         
   4   3   5      37363.50      37473.23       440.68 o                         
   5   3   5          7.61          4.65         8.71 o                         
   6   3   5       8517.07       8353.23       143.30 o                         
   7   3   5         21.88         17.13        12.38 o                         
   8   3   5        261.14        241.53        19.01 o                         
   9   3   5          0.24         -1.09        15.84 o                         
  -9   4   5          4.80        -16.34        20.90 o                         
  -8   4   5       2368.25       2417.21        67.04 o                         
  -7   4   5         32.13         40.11        15.65 o                         
  -6   4   5        102.61         89.32        11.39 o                         
  -5   4   5        783.28        767.18        17.73 o                         
  -4   4   5       5690.18       5406.31        66.55 o                         
  -3   4   5       4046.53       4021.78        55.46 o                         
  -2   4   5      31885.79      32150.99       345.61 o                         
  -1   4   5       2793.01       2835.61        36.15 o                         
   0   4   5       2736.84       2770.35        34.96 o                         
   1   4   5      19677.28      19809.25       214.50 o                         
   2   4   5      10309.39      10843.33       120.91 o                         
   3   4   5      12873.19      12389.77       151.71 o                         
   4   4   5       5419.11       5555.95        85.36 o                         
   5   4   5       1670.57       1643.69        40.30 o                         
   6   4   5        801.26        748.86        29.21 o                         
   7   4   5       1518.44       1481.88        41.99 o                         
   8   4   5          0.11         -8.42        12.87 o                         
   9   4   5         81.09         67.14        16.04 o                         
  -9   5   5         55.23         73.28        38.32 o                         
  -8   5   5        559.70        547.73        29.11 o                         
  -7   5   5       1272.95       1276.89        41.00 o                         
  -6   5   5       4159.06       4108.53        71.50 o                         
  -5   5   5      11895.17      11798.07       170.92 o                         
  -4   5   5         10.51          5.64         5.94 o                         
  -3   5   5       4774.67       4658.05        58.13 o                         
  -2   5   5      14101.94      14254.99       158.55 o                         
  -1   5   5      14034.48      13762.51       152.60 o                         
   0   5   5       9528.36       9683.39       109.23 o                         
   1   5   5      18381.06      18214.98       198.95 o                         
   2   5   5        183.04        233.51         7.82 o                         
   3   5   5        303.22        312.54        14.36 o                         
   4   5   5       4349.84       4055.95        66.84 o                         
   5   5   5        490.68        451.38        17.92 o                         
   6   5   5       1270.84       1164.29        50.70 o                         
   7   5   5        123.06        122.30        18.62 o                         
   8   5   5          8.04         10.00        14.66 o                         
  -9   6   5        268.66        326.90        33.77 o                         
  -8   6   5          0.58          1.49        15.65 o                         
  -7   6   5         22.95         42.38        23.77 o                         
  -6   6   5        747.06        796.30        31.10 o                         
  -5   6   5       3699.38       3613.09        58.23 o                         
  -4   6   5       1691.01       1722.72        37.14 o                         
  -3   6   5      15588.20      15362.93       172.11 o                         
  -2   6   5        340.94        364.73        12.28 o                         
  -1   6   5       1014.93       1107.64        19.41 o                         
   0   6   5      13476.63      13756.97       153.50 o                         
   1   6   5      27568.20      27109.70       293.92 o                         
   2   6   5       4907.53       5159.93        70.01 o                         
   3   6   5      18681.39      18094.85       267.58 o                         
   4   6   5         52.26         64.57        14.36 o                         
   5   6   5        488.70        490.59        19.41 o                         
   6   6   5        305.69        285.40        19.21 o                         
   7   6   5       2569.02       2513.56        60.11 o                         
   8   6   5          7.52         13.77        15.15 o                         
  -9   7   5          5.67         22.58        31.59 o                         
  -8   7   5         35.99         38.52        16.44 o                         
  -7   7   5        167.82        190.33        23.97 o                         
  -6   7   5         12.14         27.83        18.91 o                         
  -5   7   5       4539.06       4553.27        78.23 o                         
  -4   7   5         35.19         49.51        14.85 o                         
  -3   7   5       1710.08       1717.96        28.03 o                         
  -2   7   5       1172.34       1192.81        30.70 o                         
  -1   7   5       3072.36       3062.09        41.89 o                         
   0   7   5       2683.06       2615.57        36.94 o                         
   1   7   5      12669.56      12692.90       143.59 o                         
   2   7   5       2567.86       2548.82        40.70 o                         
   3   7   5        568.10        606.26        34.36 o                         
   4   7   5       1720.08       1618.34        36.34 o                         
   5   7   5        117.54        111.21        12.48 o                         
   6   7   5        660.24        630.92        23.37 o                         
   7   7   5        448.46        436.62        36.05 o                         
   8   7   5         63.94         47.04        15.45 o                         
  -8   8   5        386.42        465.83        30.80 o                         
  -7   8   5         10.61        -10.00        14.16 o                         
  -6   8   5        555.02        516.44        30.90 o                         
  -5   8   5       3064.46       3222.71        61.50 o                         
  -4   8   5       2404.39       2498.91        50.51 o                         
  -3   8   5       6141.06       6036.44       129.04 o                         
  -2   8   5       9070.71       9165.17       100.61 o                         
  -1   8   5       1250.91       1201.03        20.80 o                         
   0   8   5        665.07        661.32        14.46 o                         
   1   8   5       4571.53       4577.54        65.85 o                         
   2   8   5        803.65        756.98        22.28 o                         
   3   8   5        123.79        142.50        12.68 o                         
   4   8   5        968.38        958.51        27.73 o                         
   5   8   5        491.26        513.07        22.68 o                         
   6   8   5         11.84         14.85        11.49 o                         
   7   8   5        198.32        178.15        19.01 o                         
   8   8   5         22.20         18.52        15.75 o                         
  -8   9   5        187.87        236.78        37.33 o                         
  -7   9   5         33.84         17.23        16.44 o                         
  -6   9   5       1475.73       1561.89        50.51 o                         
  -5   9   5          5.32          2.48        13.86 o                         
  -4   9   5         17.65         15.05        11.19 o                         
  -3   9   5       4037.81       4043.47        71.60 o                         
  -2   9   5       4480.45       4448.10        66.15 o                         
  -1   9   5       1471.84       1354.62        32.48 o                         
   0   9   5       7001.80       6530.69        81.30 o                         
   1   9   5          1.60          7.82         8.32 o                         
   2   9   5          7.28          1.49         9.90 o                         
   3   9   5       4860.94       4882.84        82.39 o                         
   4   9   5       4087.17       4067.14        72.79 o                         
   5   9   5         22.89         37.83        11.59 o                         
   6   9   5        814.19        813.82        29.02 o                         
   7   9   5         70.19         52.98        15.65 o                         
   8   9   5         11.45        -18.02        22.58 o                         
  -8  10   5        234.00        315.41        51.10 o                         
  -7  10   5         13.31         20.99        15.75 o                         
  -6  10   5        612.40        579.62        42.88 o                         
  -5  10   5         83.59        103.58        17.53 o                         
  -4  10   5         32.41         20.80        11.78 o                         
  -3  10   5          4.02         13.67        10.99 o                         
  -2  10   5       1315.93       1267.08        32.98 o                         
  -1  10   5        218.82        201.23        11.09 o                         
   0  10   5       5089.24       4793.22        71.20 o                         
   1  10   5       1051.25       1100.32        26.54 o                         
   2  10   5        550.76        553.08        21.29 o                         
   3  10   5        116.08        112.00        13.07 o                         
   4  10   5       1525.03       1557.24        39.02 o                         
   5  10   5        463.57        451.28        21.89 o                         
   6  10   5        216.57        210.83        17.83 o                         
   7  10   5         19.95         34.76        25.55 o                         
  -7  11   5         35.26         52.49        27.63 o                         
  -6  11   5        961.40       1082.99        44.76 o                         
  -5  11   5        463.91        445.43        30.20 o                         
  -4  11   5         97.46         72.89        22.78 o                         
  -3  11   5          6.54         -3.57        13.96 o                         
  -2  11   5       1896.82       1930.18        44.27 o                         
  -1  11   5       1080.21       1042.58        32.38 o                         
   0  11   5       1019.15        998.81        36.24 o                         
   1  11   5        183.05        214.00        13.96 o                         
   2  11   5        617.13        596.95        23.17 o                         
   3  11   5          8.10         -1.09        11.49 o                         
   4  11   5        253.25        216.58        16.64 o                         
   5  11   5        134.70        115.47        15.25 o                         
   6  11   5         58.91         48.23        13.96 o                         
   7  11   5         60.28         84.47        24.46 o                         
  -6  12   5        304.07        327.19        28.42 o                         
  -5  12   5        416.86        419.19        28.82 o                         
  -4  12   5        263.91        270.94        19.81 o                         
  -3  12   5        731.11        642.40        26.24 o                         
  -2  12   5          2.71         17.33        12.18 o                         
  -1  12   5        251.04        212.42        19.61 o                         
   0  12   5       3137.01       3183.00        97.35 o                         
   1  12   5         44.55        162.21        58.13 o                         
   2  12   5       1039.31       1048.72        31.59 o                         
   3  12   5        107.76        102.20        14.95 o                         
   4  12   5        115.53        135.87        15.55 o                         
   5  12   5        151.25        167.95        17.03 o                         
   6  12   5        280.47        248.07        20.20 o                         
  -6  13   5         54.02         41.79        19.90 o                         
  -5  13   5         30.46         28.22        18.32 o                         
  -4  13   5         14.71         17.03        15.94 o                         
  -3  13   5       1333.38       1353.04        44.86 o                         
  -2  13   5         61.19         85.46        17.92 o                         
  -1  13   5        200.44        185.09        19.90 o                         
   0  13   5         34.69         33.57        15.55 o                         
   1  13   5        959.84        921.17        36.24 o                         
   2  13   5        225.79        202.32        16.93 o                         
   3  13   5        560.68        573.28        25.15 o                         
   4  13   5         71.58         44.56        14.56 o                         
   5  13   5         53.56         64.47        15.75 o                         
   6  13   5         17.44          4.26        19.51 o                         
  -5  14   5        320.79        380.77        38.72 o                         
  -4  14   5         26.42          0.89        16.34 o                         
  -3  14   5        501.49        523.96        31.19 o                         
  -2  14   5         52.71         74.47        18.91 o                         
  -1  14   5        538.73        503.17        28.52 o                         
   0  14   5         57.93         46.25        14.95 o                         
   1  14   5        292.55        247.77        27.04 o                         
   2  14   5          0.16         -3.66        11.98 o                         
   3  14   5         11.17         20.90        13.07 o                         
   4  14   5         15.57         24.86        14.56 o                         
   5  14   5        407.06        474.25        26.34 o                         
  -4  15   5         16.17          5.15        19.71 o                         
  -3  15   5        463.27        499.01        32.28 o                         
  -2  15   5          5.93          6.14        16.64 o                         
  -1  15   5        109.37        102.40        19.90 o                         
   0  15   5          2.76         29.31        18.32 o                         
   1  15   5        114.09        150.92        26.04 o                         
   2  15   5        422.24        479.70        26.74 o                         
   3  15   5        557.64        626.06        31.59 o                         
   4  15   5          1.99        -12.58        15.84 o                         
  -3  16   5         99.42         79.62        40.60 o                         
  -2  16   5          0.98          2.57        16.64 o                         
  -1  16   5          0.22         -0.69        16.44 o                         
   0  16   5        595.39        614.77        40.30 o                         
   1  16   5        243.84        248.66        45.06 o                         
   2  16   5          3.92         10.79        20.90 o                         
   3  16   5        204.02        219.05        26.94 o                         
  -8   0   6        951.35        954.94        46.44 o                         
  -6   0   6       2489.52       2487.72        47.44 o                         
  -4   0   6       1509.86       1517.13        35.06 o                         
  -2   0   6       8675.29       8141.90       113.19 o                         
   0   0   6      11179.77      11418.49       175.88 o                         
   2   0   6        495.11        495.94        14.16 o                         
   4   0   6       9124.61       9129.62       179.44 o                         
   6   0   6        112.93        112.20        14.85 o                         
   8   0   6        262.35        244.80        31.59 o                         
  -8   1   6        507.96        513.47        23.87 o                         
  -7   1   6         25.70         67.74        12.97 o                         
  -6   1   6       2271.55       2338.88        41.49 o                         
  -5   1   6        524.45        542.88        15.94 o                         
  -4   1   6       2084.97       2128.24        34.46 o                         
  -3   1   6       1631.89       1557.44        23.37 o                         
  -2   1   6       4081.16       3991.38        47.93 o                         
  -1   1   6       1175.87       1187.96        22.28 o                         
   0   1   6       7992.35       8357.79       101.60 o                         
   1   1   6       2378.43       2271.83        31.00 o                         
   2   1   6      17234.84      18008.30       194.39 o                         
   3   1   6        760.77        733.91        14.66 o                         
   4   1   6       2082.76       2013.17        35.35 o                         
   5   1   6        396.97        411.37        14.36 o                         
   6   1   6        251.53        264.11        24.86 o                         
   7   1   6        429.30        399.88        27.83 o                         
   8   1   6        241.59        250.94        37.53 o                         
   9   1   6          8.32          7.53        17.03 o                         
  -9   2   6        444.85        485.15        54.07 o                         
  -8   2   6        557.24        616.06        30.40 o                         
  -7   2   6          2.58         -4.75        10.70 o                         
  -6   2   6        314.01        325.21        13.17 o                         
  -5   2   6       1939.10       1937.51        30.90 o                         
  -4   2   6        236.31        230.34         8.12 o                         
  -3   2   6       4253.74       4345.51        48.72 o                         
  -2   2   6      12305.69      11861.65       155.48 o                         
  -1   2   6      13237.42      13206.66       222.82 o                         
   0   2   6        701.81        725.39        11.88 o                         
   1   2   6        620.31        633.69        11.19 o                         
   2   2   6        504.81        466.92        11.49 o                         
   3   2   6        326.05        353.63        10.79 o                         
   4   2   6       4029.11       4082.19        60.21 o                         
   5   2   6       4061.39       4104.97        66.25 o                         
   6   2   6        120.55        116.26        11.98 o                         
   7   2   6        160.68        151.71        17.03 o                         
   8   2   6         31.66         25.75        14.36 o                         
   9   2   6         19.46          0.00        17.03 o                         
  -9   3   6         33.99         24.06        21.29 o                         
  -8   3   6          0.05        -14.66        14.66 o                         
  -7   3   6         88.19         99.33        13.47 o                         
  -6   3   6         17.25         14.56         9.70 o                         
  -5   3   6       1903.95       1843.43        29.71 o                         
  -4   3   6         58.40         51.00         6.54 o                         
  -3   3   6       3446.99       3271.64        42.09 o                         
  -2   3   6       6513.73       6727.76        86.85 o                         
  -1   3   6        150.56        181.03         8.32 o                         
   0   3   6       4437.83       4546.84        53.28 o                         
   1   3   6      15708.83      15399.57       167.66 o                         
   2   3   6       8934.20       9409.48       105.27 o                         
   3   3   6       1797.24       1820.36        31.89 o                         
   4   3   6       3294.17       3343.23        94.28 o                         
   5   3   6        810.15        815.80        26.44 o                         
   6   3   6       1234.83       1211.92        36.05 o                         
   7   3   6       1884.81       1914.73        42.19 o                         
   8   3   6         73.16         68.13        15.94 o                         
  -9   4   6        351.42        396.51        33.77 o                         
  -8   4   6        145.33        121.51        19.51 o                         
  -7   4   6        147.86        149.04        15.35 o                         
  -6   4   6        325.63        324.62        17.33 o                         
  -5   4   6       4720.76       4459.89        74.17 o                         
  -4   4   6       4267.83       4137.25        57.44 o                         
  -3   4   6       6063.88       6105.16        72.89 o                         
  -2   4   6       1934.97       1988.51        28.22 o                         
  -1   4   6       4581.61       4662.50        55.85 o                         
   0   4   6       5515.41       5482.76        64.07 o                         
   1   4   6       6429.72       6287.48        72.59 o                         
   2   4   6        399.20        428.01         9.80 o                         
   3   4   6       3616.88       3558.42        50.41 o                         
   4   4   6        452.77        421.07        22.97 o                         
   5   4   6       1013.81       1044.86        27.73 o                         
   6   4   6          7.56          9.90        10.79 o                         
   7   4   6       1219.81       1173.70        37.24 o                         
   8   4   6        147.57        157.36        15.05 o                         
  -9   5   6         68.98         71.30        23.47 o                         
  -8   5   6        321.63        305.21        29.81 o                         
  -7   5   6        805.58        834.92        33.17 o                         
  -6   5   6        158.82        197.37        14.06 o                         
  -5   5   6      14091.25      13638.33       194.99 o                         
  -4   5   6       2007.41       2117.25        51.40 o                         
  -3   5   6        367.98        337.79        10.30 o                         
  -2   5   6         12.40         34.66         8.42 o                         
  -1   5   6       7351.35       7340.26        85.26 o                         
   0   5   6         49.07         64.37         6.14 o                         
   1   5   6      17682.31      17703.79       194.00 o                         
   2   5   6       8684.73       8534.16        97.94 o                         
   3   5   6        127.08        130.72        18.62 o                         
   4   5   6        148.17        153.00        12.38 o                         
   5   5   6         19.83         16.54         9.90 o                         
   6   5   6        174.45        182.02        18.52 o                         
   7   5   6        237.84        248.46        29.21 o                         
   8   5   6        237.11        236.19        19.61 o                         
  -9   6   6          0.01         31.99        17.83 o                         
  -8   6   6        592.71        568.13        30.50 o                         
  -7   6   6        138.67        159.14        18.42 o                         
  -6   6   6        652.57        556.45        20.10 o                         
  -5   6   6         48.03         33.97        13.47 o                         
  -4   6   6         71.84         59.81         9.31 o                         
  -3   6   6       3240.99       3247.87        52.78 o                         
  -2   6   6       6997.91       6675.67        80.11 o                         
  -1   6   6       1730.85       1724.40        26.64 o                         
   0   6   6       3006.68       2976.43        39.91 o                         
   1   6   6      17114.22      17155.36       189.44 o                         
   2   6   6        830.76        869.28        19.11 o                         
   3   6   6       9385.33       9411.85       136.26 o                         
   4   6   6       3582.26       3360.27        92.99 o                         
   5   6   6       1410.38       1396.02        33.57 o                         
   6   6   6          0.10         -2.38        13.57 o                         
   7   6   6        939.21        954.05        34.17 o                         
   8   6   6         43.65         47.83        15.65 o                         
  -8   7   6         79.06         65.16        17.53 o                         
  -7   7   6       1035.68        979.20        38.13 o                         
  -6   7   6       2131.88       2180.53        57.54 o                         
  -5   7   6       1479.37       1436.22        32.68 o                         
  -4   7   6        439.80        465.74        19.90 o                         
  -3   7   6       4716.05       4607.44        67.54 o                         
  -2   7   6       9175.44       9348.77       121.91 o                         
  -1   7   6       3510.79       3456.92        46.54 o                         
   0   7   6      10371.66      10374.82       119.63 o                         
   1   7   6       1491.85       1509.01        24.76 o                         
   2   7   6        501.31        540.70        18.72 o                         
   3   7   6        212.59        222.12        13.77 o                         
   4   7   6       5932.02       5632.69        90.61 o                         
   5   7   6        124.94        132.40        16.14 o                         
   6   7   6       1854.06       1810.36        47.73 o                         
   7   7   6        157.94        171.32        18.32 o                         
   8   7   6         34.07         38.23        15.65 o                         
  -8   8   6       1442.23       1580.81        53.97 o                         
  -7   8   6         58.84         35.75        18.02 o                         
  -6   8   6        609.35        631.81        41.99 o                         
  -5   8   6          3.98         14.06        11.19 o                         
  -4   8   6       4653.17       4703.70        78.33 o                         
  -3   8   6          4.28         23.87        10.89 o                         
  -2   8   6      22512.99      21598.32       306.30 o                         
  -1   8   6       3680.04       3582.39        49.22 o                         
   0   8   6        853.16        832.74        18.32 o                         
   1   8   6         99.14        140.03        26.74 o                         
   2   8   6       1580.30       1556.54        34.56 o                         
   3   8   6        104.39        109.72        18.22 o                         
   4   8   6       4313.04       4269.65        74.07 o                         
   5   8   6       1592.66       1495.34        37.24 o                         
   6   8   6        285.96        291.64        18.32 o                         
   7   8   6          3.07         19.71        13.96 o                         
   8   8   6          8.63         13.77        15.75 o                         
  -8   9   6          5.73        -14.06        18.72 o                         
  -7   9   6         51.60         42.48        17.53 o                         
  -6   9   6        154.91        172.81        20.10 o                         
  -5   9   6       1691.91       1725.49        42.29 o                         
  -4   9   6         26.56         24.56        15.35 o                         
  -3   9   6        182.31        152.90        14.06 o                         
  -2   9   6       7496.56       7376.70        92.69 o                         
  -1   9   6        528.88        561.89        16.14 o                         
   0   9   6      11268.60      10875.02       163.10 o                         
   1   9   6       3711.49       3473.36        57.04 o                         
   2   9   6       5886.40       5836.89        93.09 o                         
   3   9   6         20.25          3.47         9.90 o                         
   4   9   6       6946.17       6985.93       154.68 o                         
   5   9   6         36.14         40.60        12.38 o                         
   6   9   6       2198.06       2179.24        82.19 o                         
   7   9   6        254.41        236.88        21.29 o                         
  -7  10   6        107.00        124.18        21.79 o                         
  -6  10   6        553.69        539.61        30.80 o                         
  -5  10   6        857.16        874.43        36.84 o                         
  -4  10   6       1634.29       1625.57        40.70 o                         
  -3  10   6       2321.47       2244.01        48.62 o                         
  -2  10   6       2763.69       2795.01        54.96 o                         
  -1  10   6         51.80         50.01        10.00 o                         
   0  10   6        879.96        880.37        28.42 o                         
   1  10   6       5861.02       5568.82        80.71 o                         
   2  10   6        415.67        409.09        19.61 o                         
   3  10   6       2579.80       2673.99        53.67 o                         
   4  10   6        111.82        115.57        14.36 o                         
   5  10   6         29.63         24.66        11.69 o                         
   6  10   6         39.97         29.11        16.93 o                         
   7  10   6        695.72        743.02        33.77 o                         
  -7  11   6        550.03        576.45        36.94 o                         
  -6  11   6          0.93        -11.88        15.45 o                         
  -5  11   6       5895.94       5934.04       124.48 o                         
  -4  11   6        333.10        330.26        24.26 o                         
  -3  11   6       1279.30       1265.89        39.31 o                         
  -2  11   6          0.92         -8.42        10.00 o                         
  -1  11   6       3403.18       3143.19       129.63 o                         
   0  11   6        351.63        337.99        17.83 o                         
   1  11   6       9397.04       9011.28       145.18 o                         
   2  11   6        192.04        203.31        16.24 o                         
   3  11   6        131.45        117.94        14.16 o                         
   4  11   6         33.14         19.71        11.98 o                         
   5  11   6         57.89         62.39        13.67 o                         
   6  11   6         37.21         46.25        13.96 o                         
   7  11   6         84.57        136.66        43.57 o                         
  -6  12   6          3.77        -16.93        16.93 o                         
  -5  12   6        289.51        324.32        27.43 o                         
  -4  12   6        238.04        223.51        19.31 o                         
  -3  12   6       2219.68       2091.60        49.71 o                         
  -2  12   6       2224.61       2168.15        49.51 o                         
  -1  12   6        297.15        286.59        21.69 o                         
   0  12   6          1.53         11.78        17.13 o                         
   1  12   6       5498.85       5455.63       203.01 o                         
   2  12   6        333.85        350.37        19.81 o                         
   3  12   6       4720.30       4775.89        97.25 o                         
   4  12   6        558.90        579.12        25.45 o                         
   5  12   6        264.91        252.33        22.97 o                         
   6  12   6          4.55         -9.41        12.68 o                         
  -6  13   6        256.37        243.32        39.02 o                         
  -5  13   6        618.45        605.37        35.55 o                         
  -4  13   6          5.85         -7.63        12.58 o                         
  -3  13   6        283.74        242.23        19.21 o                         
  -2  13   6       1593.22       1548.52        50.21 o                         
  -1  13   6        359.89        356.70        25.15 o                         
   0  13   6       3141.72       2991.48        71.99 o                         
   1  13   6        773.95        761.24        61.89 o                         
   2  13   6         29.42         11.39        13.07 o                         
   3  13   6          2.42         10.00        12.68 o                         
   4  13   6       1851.82       1926.91        71.80 o                         
   5  13   6          1.98          5.05        13.67 o                         
  -5  14   6         48.34         60.61        22.78 o                         
  -4  14   6        776.51        799.56        40.90 o                         
  -3  14   6         74.98         67.14        18.72 o                         
  -2  14   6       4160.92       4002.27        92.99 o                         
  -1  14   6         55.75         70.71        17.73 o                         
   0  14   6        145.86        129.63        21.29 o                         
   1  14   6          4.06          2.08        12.38 o                         
   2  14   6        407.21        424.74        25.15 o                         
   3  14   6          6.14        -12.18        12.18 o                         
   4  14   6        864.22        871.46        33.17 o                         
   5  14   6         29.92         13.57        42.09 o                         
  -4  15   6          3.50         16.54        36.05 o                         
  -3  15   6         77.14         64.96        20.50 o                         
  -2  15   6        874.64        865.62        43.97 o                         
  -1  15   6        178.10        217.67        23.37 o                         
   0  15   6       1653.97       1667.16       143.39 o                         
   1  15   6        556.35        533.08        36.54 o                         
   2  15   6        117.33         95.07        17.63 o                         
   3  15   6          0.64         10.89        15.45 o                         
   4  15   6        902.09       1015.25        63.08 o                         
  -3  16   6        364.86        432.56        58.63 o                         
  -2  16   6        213.44        188.25        23.97 o                         
  -1  16   6          2.19         -4.85        16.64 o                         
   0  16   6         17.39         -0.59        28.52 o                         
   1  16   6        730.01        783.82        45.06 o                         
   2  16   6         16.30          9.01        31.59 o                         
  -7   0   7        824.90        885.52        39.61 o                         
  -5   0   7       1713.08       1592.79        34.17 o                         
  -3   0   7      24020.26      23612.48       315.90 o                         
  -1   0   7        720.17        858.59        39.41 o                         
   1   0   7      39145.74      39720.60       726.78 o                         
   3   0   7      33143.22      31290.03      2019.01 o                         
   5   0   7        955.18        970.09        39.02 o                         
   7   0   7       4416.58       4263.91       145.67 o                         
  -8   1   7         17.96        -10.89        18.12 o                         
  -7   1   7       2810.49       2726.48        55.06 o                         
  -6   1   7        701.21        701.92        20.50 o                         
  -5   1   7      26817.06      26315.29       318.58 o                         
  -4   1   7         13.99         22.58         7.13 o                         
  -3   1   7      10356.65       9905.91       112.50 o                         
  -2   1   7       4395.40       4395.12        52.78 o                         
  -1   1   7      20521.24      19764.89       256.29 o                         
   0   1   7      17527.77      17562.77       209.15 o                         
   1   1   7      67269.44      67778.41       793.92 o                         
   2   1   7       1662.62       1701.52        23.17 o                         
   3   1   7          7.62         34.07         8.71 o                         
   4   1   7       5899.37       5882.15        85.76 o                         
   5   1   7        999.84       1011.59        23.97 o                         
   6   1   7       1227.34       1289.46        53.28 o                         
   7   1   7        838.34        846.50        36.15 o                         
   8   1   7         11.85        -12.58        12.58 o                         
  -9   2   7         76.47         25.55        30.01 o                         
  -8   2   7       3306.40       3431.27        89.32 o                         
  -7   2   7        101.66        118.54        13.37 o                         
  -6   2   7       3902.53       3995.44        62.09 o                         
  -5   2   7       1026.06       1017.13        23.97 o                         
  -4   2   7      10745.73      10162.30       107.35 o                         
  -3   2   7       2951.18       2779.95        36.05 o                         
  -2   2   7      72687.35      72174.13       951.08 o                         
  -1   2   7        411.63        395.52        12.77 o                         
   0   2   7         33.63         35.06         4.36 o                         
   1   2   7       7539.86       7639.82        85.56 o                         
   2   2   7       8162.19       8083.28       101.41 o                         
   3   2   7       7170.58       7148.04       112.50 o                         
   4   2   7       6938.38       7206.07        84.87 o                         
   5   2   7          8.15         -2.48         9.11 o                         
   6   2   7        278.25        301.74        17.03 o                         
   7   2   7        400.04        368.88        20.50 o                         
   8   2   7          0.12        -14.36        14.36 o                         
  -9   3   7          8.04        -16.54        30.01 o                         
  -8   3   7          0.55        -13.86        13.86 o                         
  -7   3   7         19.05          5.25        11.19 o                         
  -6   3   7       1347.88       1333.93        29.51 o                         
  -5   3   7         54.83         41.20         9.80 o                         
  -4   3   7        340.66        332.05        13.17 o                         
  -3   3   7       1395.76       1369.48        21.79 o                         
  -2   3   7      17624.08      17783.51       215.98 o                         
  -1   3   7        399.32        396.41        11.88 o                         
   0   3   7      36378.19      36021.55       385.42 o                         
   1   3   7       1993.80       2449.10        31.89 o                         
   2   3   7       1524.36       1597.44        22.78 o                         
   3   3   7         20.95         34.26         7.23 o                         
   4   3   7      14170.14      13916.11       192.51 o                         
   5   3   7         17.73          9.01        10.40 o                         
   6   3   7       4733.37       4645.37       109.03 o                         
   7   3   7        291.91        299.07        17.23 o                         
   8   3   7        184.07        152.31        47.34 o                         
  -9   4   7          5.58         -1.49        28.52 o                         
  -8   4   7       2355.56       2469.79        63.77 o                         
  -7   4   7          7.20          7.03        11.49 o                         
  -6   4   7        925.92        949.79        27.73 o                         
  -5   4   7        655.34        618.14        19.41 o                         
  -4   4   7       5587.66       5330.56        75.06 o                         
  -3   4   7       3735.95       3692.61        54.17 o                         
  -2   4   7      40713.75      40965.20       485.54 o                         
  -1   4   7       6309.40       6570.11        85.86 o                         
   0   4   7       8857.57       9598.92       108.14 o                         
   1   4   7       8689.74       8779.16        99.43 o                         
   2   4   7       6483.82       6521.48        75.86 o                         
   3   4   7       5696.33       5639.92        75.06 o                         
   4   4   7      11077.13      10938.30       177.36 o                         
   5   4   7       1085.59       1074.27        31.99 o                         
   6   4   7         87.69         80.21        13.57 o                         
   7   4   7        258.24        259.95        30.80 o                         
   8   4   7          7.62          1.49        10.79 o                         
  -9   5   7        267.94        307.49        26.64 o                         
  -8   5   7        108.19         70.61        17.92 o                         
  -7   5   7       1899.04       1800.55        44.96 o                         
  -6   5   7       1027.22       1046.54        33.87 o                         
  -5   5   7      14464.17      14182.40       181.03 o                         
  -4   5   7        842.64        809.17        20.99 o                         
  -3   5   7       5189.16       5123.39        72.09 o                         
  -2   5   7       2762.50       2802.83        43.57 o                         
  -1   5   7       9911.25       9656.06       110.32 o                         
   0   5   7       6088.77       6202.91        73.38 o                         
   1   5   7      15525.64      15488.50       171.02 o                         
   2   5   7       2896.70       2907.31        42.88 o                         
   3   5   7         10.83         32.48        15.65 o                         
   4   5   7        880.85        862.84        24.56 o                         
   5   5   7        292.67        255.10        16.34 o                         
   6   5   7        730.21        685.58        26.64 o                         
   7   5   7        449.82        455.83        24.16 o                         
   8   5   7        145.94        152.90        15.45 o                         
  -9   6   7         92.77         78.93        22.78 o                         
  -8   6   7         93.85         90.12        18.62 o                         
  -7   6   7        380.21        376.31        24.86 o                         
  -6   6   7        374.67        382.55        17.13 o                         
  -5   6   7        972.38        944.34        32.09 o                         
  -4   6   7        213.65        193.21        12.38 o                         
  -3   6   7       6508.31       6406.71        88.33 o                         
  -2   6   7        144.22        180.04        17.43 o                         
  -1   6   7        335.28        315.21        12.38 o                         
   0   6   7       1650.06       1754.21        27.04 o                         
   1   6   7      12434.52      12635.86       142.21 o                         
   2   6   7         61.25         60.11        13.67 o                         
   3   6   7       9735.13       9722.81       140.92 o                         
   4   6   7       1523.65       1430.68        33.08 o                         
   5   6   7         29.44          0.00         9.11 o                         
   6   6   7        107.32         87.05        14.36 o                         
   7   6   7       1582.55       1566.94        45.16 o                         
   8   6   7        232.74        208.36        20.20 o                         
  -8   7   7          0.19         17.63        17.33 o                         
  -7   7   7        175.19        127.85        25.85 o                         
  -6   7   7         41.80         32.48        10.40 o                         
  -5   7   7       6334.65       6449.98       104.77 o                         
  -4   7   7        716.42        729.75        30.40 o                         
  -3   7   7        103.16        110.02        12.97 o                         
  -2   7   7       1099.02       1118.54        31.10 o                         
  -1   7   7       3246.71       3409.29        52.19 o                         
   0   7   7       3852.16       3740.04        49.61 o                         
   1   7   7      19034.71      19090.70       211.43 o                         
   2   7   7       2925.77       2844.32        65.46 o                         
   3   7   7          3.06         -7.92        17.13 o                         
   4   7   7       1430.87       1423.25        34.46 o                         
   5   7   7        517.62        495.74        22.58 o                         
   6   7   7        194.07        195.98        17.43 o                         
   7   7   7        843.26        814.22        32.38 o                         
   8   7   7         17.21          7.33        15.05 o                         
  -8   8   7        763.79        814.12        39.31 o                         
  -7   8   7        214.09        215.19        31.99 o                         
  -6   8   7        534.84        589.92        29.81 o                         
  -5   8   7        236.84        254.11        15.25 o                         
  -4   8   7       1777.84       1801.74        41.99 o                         
  -3   8   7        346.77        327.00        14.95 o                         
  -2   8   7       7795.98       7857.69       106.75 o                         
  -1   8   7       4525.10       4393.64        65.16 o                         
   0   8   7         26.99         42.78         8.91 o                         
   1   8   7          5.32         13.67         8.32 o                         
   2   8   7        521.81        494.35        18.62 o                         
   3   8   7        751.02        738.56        32.09 o                         
   4   8   7       1060.94       1090.61        33.77 o                         
   5   8   7       1039.72       1001.09        30.01 o                         
   6   8   7         19.87         25.85        12.48 o                         
   7   8   7         69.65         52.98        21.19 o                         
  -8   9   7         54.21         34.17        23.77 o                         
  -7   9   7         10.90          9.80        15.25 o                         
  -6   9   7        599.34        555.56        33.57 o                         
  -5   9   7         97.44        101.70        14.46 o                         
  -4   9   7        436.14        397.41        17.92 o                         
  -3   9   7        780.38        779.16        27.93 o                         
  -2   9   7       2467.38       2482.96        44.56 o                         
  -1   9   7        885.04        853.83        22.88 o                         
   0   9   7       1536.42       1547.93        36.54 o                         
   1   9   7         47.18         78.33        10.70 o                         
   2   9   7        141.49        149.04        13.17 o                         
   3   9   7         43.54         30.70        10.89 o                         
   4   9   7        733.41        729.25        25.55 o                         
   5   9   7        184.21        194.30        16.24 o                         
   6   9   7        524.10        504.65        46.74 o                         
   7   9   7        455.97        473.95        35.95 o                         
  -7  10   7         34.86         21.98        24.66 o                         
  -6  10   7         77.58         46.05        17.83 o                         
  -5  10   7        130.05         88.33        15.05 o                         
  -4  10   7         12.46         18.02        11.29 o                         
  -3  10   7         39.68         44.37        12.18 o                         
  -2  10   7       3882.96       3822.93        69.32 o                         
  -1  10   7       3344.77       3255.99        62.69 o                         
   0  10   7        347.00        345.22        20.80 o                         
   1  10   7        158.96        144.29        15.55 o                         
   2  10   7       1164.31       1169.04        31.89 o                         
   3  10   7        228.13        261.34        17.92 o                         
   4  10   7       3163.17       3254.30        63.28 o                         
   5  10   7        198.41        189.94        16.54 o                         
   6  10   7          3.27         -7.72        12.08 o                         
   7  10   7          0.81          1.39        19.11 o                         
  -7  11   7         40.87         33.67        23.77 o                         
  -6  11   7        222.19        207.47        23.37 o                         
  -5  11   7        269.65        294.71        26.24 o                         
  -4  11   7        804.59        791.74        29.31 o                         
  -3  11   7         37.36         23.47        11.88 o                         
  -2  11   7         40.31         52.39        11.69 o                         
  -1  11   7          3.63         14.16        10.99 o                         
   0  11   7        426.93        357.30        18.91 o                         
   1  11   7         27.55         56.64        17.43 o                         
   2  11   7       4496.83       4381.06        90.81 o                         
   3  11   7          0.08         -6.14        10.60 o                         
   4  11   7          3.18          3.86        11.59 o                         
   5  11   7         19.15         15.25        11.69 o                         
   6  11   7         23.85         22.97        13.86 o                         
  -6  12   7         88.12         90.61        20.80 o                         
  -5  12   7         57.53         72.49        19.51 o                         
  -4  12   7         73.05         47.44        26.84 o                         
  -3  12   7        109.66         98.14        15.25 o                         
  -2  12   7        522.93        493.96        42.29 o                         
  -1  12   7       1536.11       1434.84        59.32 o                         
   0  12   7        576.31        579.72        36.44 o                         
   1  12   7         84.38         83.48        15.94 o                         
   2  12   7         24.14         20.99        13.67 o                         
   3  12   7         28.36         30.90        15.05 o                         
   4  12   7        875.13        954.94        32.38 o                         
   5  12   7        255.71        301.25        20.60 o                         
   6  12   7          3.19         11.59        31.10 o                         
  -5  13   7        190.19        236.88        25.15 o                         
  -4  13   7        286.01        290.06        28.42 o                         
  -3  13   7        431.67        463.36        24.36 o                         
  -2  13   7         33.88         36.24        16.74 o                         
  -1  13   7          3.26          9.21        14.06 o                         
   0  13   7         17.34         31.00        19.61 o                         
   1  13   7       1412.99       1481.78        57.83 o                         
   2  13   7        196.23        209.94        19.21 o                         
   3  13   7         32.21         44.07        14.36 o                         
   4  13   7         25.25         33.27        18.72 o                         
   5  13   7        164.28        184.19        19.81 o                         
  -5  14   7          0.29          1.49        25.55 o                         
  -4  14   7         56.89         88.14        22.38 o                         
  -3  14   7         74.75         45.16        19.01 o                         
  -2  14   7         32.79         55.56        19.61 o                         
  -1  14   7       1682.69       1686.57        53.77 o                         
   0  14   7         92.94         82.59        22.28 o                         
   1  14   7         26.77         12.38        13.67 o                         
   2  14   7          9.92          6.63        12.48 o                         
   3  14   7          0.03        -11.78        13.86 o                         
   4  14   7          5.61         -1.78        15.45 o                         
  -3  15   7         53.62         73.08        21.09 o                         
  -2  15   7         24.69         22.58        19.01 o                         
  -1  15   7          0.14         -6.63        15.94 o                         
   0  15   7         50.60         63.87        21.29 o                         
   1  15   7        474.81        456.53        35.55 o                         
   2  15   7        587.62        665.58        45.06 o                         
   3  15   7         28.01         49.22        17.03 o                         
  -2  16   7         92.45         78.93        27.04 o                         
  -1  16   7         97.42         89.52        25.45 o                         
   0  16   7         94.23        112.79        26.54 o                         
   1  16   7        103.35         84.97        26.04 o                         
  -8   0   8        301.17        320.36        30.60 o                         
  -6   0   8        351.05        331.25        23.77 o                         
  -4   0   8        244.34        264.21        16.44 o                         
  -2   0   8      24490.77      23252.80       356.11 o                         
   0   0   8       1798.76       1817.98        35.06 o                         
   2   0   8       5742.89       5497.72        90.41 o                         
   4   0   8      14076.36      13932.35       268.17 o                         
   6   0   8        177.18        160.72        24.06 o                         
   8   0   8        578.38        633.79        46.54 o                         
  -8   1   8         40.94         41.79        15.45 o                         
  -7   1   8          2.80         27.13        11.59 o                         
  -6   1   8        210.03        206.08        14.76 o                         
  -5   1   8        517.18        557.04        18.02 o                         
  -4   1   8      10836.89      10557.33       134.78 o                         
  -3   1   8        604.42        592.00        13.17 o                         
  -2   1   8       1705.07       1630.22        27.43 o                         
  -1   1   8          0.25          0.10         4.75 o                         
   0   1   8        285.93        300.16         7.92 o                         
   1   1   8       6920.43       6798.37        77.34 o                         
   2   1   8      21007.38      21188.14       228.96 o                         
   3   1   8        106.07         91.31         7.13 o                         
   4   1   8        273.58        327.00        15.15 o                         
   5   1   8        931.98        912.46        22.68 o                         
   6   1   8         86.07         88.93        12.18 o                         
   7   1   8       1049.91       1109.92        42.48 o                         
   8   1   8        249.57        297.39        24.46 o                         
  -9   2   8         53.16         42.09        31.59 o                         
  -8   2   8        860.78        831.55        44.86 o                         
  -7   2   8       1223.81       1280.55        35.16 o                         
  -6   2   8         42.09         64.07        14.36 o                         
  -5   2   8        942.95        950.48        23.57 o                         
  -4   2   8       1096.52        989.80        25.85 o                         
  -3   2   8        132.56        139.04         8.81 o                         
  -2   2   8      11625.64      11421.56       142.31 o                         
  -1   2   8      30885.08      30717.74       410.58 o                         
   0   2   8        699.63        738.96        12.28 o                         
   1   2   8       3844.57       3834.62        46.35 o                         
   2   2   8       2646.92       2758.66        38.23 o                         
   3   2   8        768.59        776.69        17.23 o                         
   4   2   8       5018.36       4871.06        73.78 o                         
   5   2   8       5466.04       5688.84       112.50 o                         
   6   2   8         35.12         38.23        16.44 o                         
   7   2   8         28.89         21.98        24.76 o                         
   8   2   8         84.73         79.62        18.02 o                         
  -9   3   8          7.41         -2.97        27.04 o                         
  -8   3   8         30.17        -17.03        20.10 o                         
  -7   3   8         16.42         36.44        12.28 o                         
  -6   3   8         36.34         29.21        10.79 o                         
  -5   3   8       4537.13       4379.97        65.76 o                         
  -4   3   8          3.07         -5.94        12.77 o                         
  -3   3   8        664.73        626.36        16.64 o                         
  -2   3   8        679.07        718.26        17.73 o                         
  -1   3   8        613.93        599.03        15.94 o                         
   0   3   8       7741.08       8014.85        91.11 o                         
   1   3   8      27557.72      27007.60       268.27 o                         
   2   3   8        658.97        614.87        12.38 o                         
   3   3   8         98.94        109.72        10.70 o                         
   4   3   8        729.29        704.30        20.99 o                         
   5   3   8       3646.25       3630.02        61.60 o                         
   6   3   8        667.12        696.08        23.07 o                         
   7   3   8       2309.30       2365.42        71.90 o                         
   8   3   8          4.33        -13.77        13.77 o                         
  -9   4   8         24.24         29.71        42.78 o                         
  -8   4   8         30.25         55.46        18.52 o                         
  -7   4   8       1176.45       1316.79        35.75 o                         
  -6   4   8       1096.50       1045.65        29.51 o                         
  -5   4   8        351.50        356.60        18.22 o                         
  -4   4   8       2655.94       2555.06        42.88 o                         
  -3   4   8        523.25        582.69        21.89 o                         
  -2   4   8         85.92        113.69         9.21 o                         
  -1   4   8      16499.97      16375.21       200.53 o                         
   0   4   8       3086.72       3100.22        40.11 o                         
   1   4   8        126.85        140.52         7.43 o                         
   2   4   8        123.17        132.80         9.11 o                         
   3   4   8       1296.51       1320.85        29.11 o                         
   4   4   8        238.36        254.60        16.34 o                         
   5   4   8       1651.38       1679.34        42.09 o                         
   6   4   8        357.97        366.41        21.98 o                         
   7   4   8         48.62         47.44        12.08 o                         
   8   4   8        127.45        137.25        21.29 o                         
  -9   5   8         58.89         57.83        22.68 o                         
  -8   5   8        110.25         76.65        17.53 o                         
  -7   5   8        873.76        786.10        27.53 o                         
  -6   5   8         21.23         22.38        10.60 o                         
  -5   5   8       6299.43       6220.14        89.42 o                         
  -4   5   8       5008.56       5013.27        72.98 o                         
  -3   5   8       1534.29       1541.99        30.01 o                         
  -2   5   8       3658.49       3595.07        53.97 o                         
  -1   5   8       5120.36       5114.77        70.81 o                         
   0   5   8       1055.76       1027.93        18.22 o                         
   1   5   8      13985.14      13538.81       151.02 o                         
   2   5   8      14381.69      14467.60       177.06 o                         
   3   5   8         59.37         64.86        10.50 o                         
   4   5   8       1616.89       1648.54        58.72 o                         
   5   5   8        336.05        348.48        18.91 o                         
   6   5   8          5.15          1.98        11.39 o                         
   7   5   8        971.06        959.50        34.26 o                         
   8   5   8        331.99        358.09        20.70 o                         
  -8   6   8        370.03        396.02        26.84 o                         
  -7   6   8        536.89        507.82        25.85 o                         
  -6   6   8         54.32         42.88        11.88 o                         
  -5   6   8        230.14        226.18        16.34 o                         
  -4   6   8        161.21        150.43        12.48 o                         
  -3   6   8       2711.46       2707.76        45.16 o                         
  -2   6   8       9524.11       9179.53       120.22 o                         
  -1   6   8       1481.93       1463.85        28.03 o                         
   0   6   8         24.66         30.80         6.93 o                         
   1   6   8       6364.28       6363.73        76.55 o                         
   2   6   8       1145.23       1086.15        26.14 o                         
   3   6   8       8424.41       8446.91       124.98 o                         
   4   6   8       8169.74       7886.01       119.43 o                         
   5   6   8        647.46        643.49        25.35 o                         
   6   6   8         11.03          5.35        11.98 o                         
   7   6   8        687.68        692.02        29.91 o                         
   8   6   8        263.25        271.54        19.61 o                         
  -8   7   8          0.52          9.41        17.33 o                         
  -7   7   8        225.13        250.84        21.98 o                         
  -6   7   8        301.44        305.90        29.71 o                         
  -5   7   8       1303.38       1341.25        35.65 o                         
  -4   7   8       3645.17       3648.84        66.65 o                         
  -3   7   8       2071.92       2032.18        37.93 o                         
  -2   7   8        194.32        217.86        12.87 o                         
  -1   7   8       1430.21       1430.68        28.72 o                         
   0   7   8       1940.05       1909.09        34.26 o                         
   1   7   8        195.99        182.71        10.40 o                         
   2   7   8       2740.03       2871.95        51.99 o                         
   3   7   8          1.78         -5.55        10.00 o                         
   4   7   8        290.68        291.94        16.34 o                         
   5   7   8        267.27        254.11        17.83 o                         
   6   7   8        426.39        434.44        23.87 o                         
   7   7   8         79.58         95.27        16.14 o                         
   8   7   8         66.16         28.03        21.19 o                         
  -8   8   8       1400.59       1485.14        52.29 o                         
  -7   8   8        428.00        426.02        28.32 o                         
  -6   8   8       1148.50       1241.73        32.48 o                         
  -5   8   8        140.19        103.19        14.76 o                         
  -4   8   8       4591.20       4555.25        80.41 o                         
  -3   8   8        423.33        415.73        19.61 o                         
  -2   8   8      17446.35      17499.49       219.75 o                         
  -1   8   8       4828.86       4784.01        70.21 o                         
   0   8   8       1786.56       1790.25        33.87 o                         
   1   8   8       1772.85       1685.58        39.91 o                         
   2   8   8       3006.98       2943.85        54.37 o                         
   3   8   8        567.34        548.23        20.80 o                         
   4   8   8       3408.83       3255.89        85.17 o                         
   5   8   8       1547.67       1597.74        39.71 o                         
   6   8   8         24.70         44.37        14.36 o                         
   7   8   8         44.95         31.29        15.65 o                         
  -8   9   8         27.09         40.60        36.05 o                         
  -7   9   8          3.42        -13.77        14.76 o                         
  -6   9   8        122.85        109.82        19.01 o                         
  -5   9   8       1543.65       1579.12        36.94 o                         
  -4   9   8          0.14        -11.49        11.49 o                         
  -3   9   8          8.76          3.07        12.77 o                         
  -2   9   8       1582.27       1667.66        34.66 o                         
  -1   9   8        358.39        347.99        15.65 o                         
   0   9   8       9875.85       9517.03       152.90 o                         
   1   9   8       5365.67       5028.12        97.54 o                         
   2   9   8        668.06        684.59        37.53 o                         
   3   9   8         49.50         26.64        11.59 o                         
   4   9   8       2284.27       2213.11        48.23 o                         
   5   9   8        222.32        213.31        16.84 o                         
   6   9   8       1051.39       1127.25        39.12 o                         
   7   9   8        493.00        518.02        28.92 o                         
  -7  10   8        335.35        369.68        29.31 o                         
  -6  10   8        433.75        449.30        29.71 o                         
  -5  10   8          0.14         -0.30        18.12 o                         
  -4  10   8        920.67        932.46        41.39 o                         
  -3  10   8       1474.29       1428.30        33.77 o                         
  -2  10   8       2323.44       2323.73        44.27 o                         
  -1  10   8        794.60        805.11        23.27 o                         
   0  10   8        740.00        718.95        24.66 o                         
   1  10   8        639.22        602.99        32.09 o                         
   2  10   8        112.49        132.70        15.84 o                         
   3  10   8       3009.37       3029.81        98.83 o                         
   4  10   8        106.73        101.21        14.76 o                         
   5  10   8         57.91         41.10        12.08 o                         
   6  10   8         38.31         45.45        15.75 o                         
   7  10   8        164.63        136.66        39.02 o                         
  -7  11   8        479.36        602.30        63.08 o                         
  -6  11   8         13.45         25.05        17.53 o                         
  -5  11   8       3895.77       4008.32       121.71 o                         
  -4  11   8        267.47        259.75        19.11 o                         
  -3  11   8        990.82        985.44        31.79 o                         
  -2  11   8        423.22        407.31        20.50 o                         
  -1  11   8       2516.33       2497.52        82.69 o                         
   0  11   8         46.69         20.10        19.51 o                         
   1  11   8       4917.98       4785.20        97.84 o                         
   2  11   8        759.35        756.88        31.89 o                         
   3  11   8          4.39         29.11        14.06 o                         
   4  11   8        259.78        226.98        18.22 o                         
   5  11   8         63.42         35.85        13.17 o                         
   6  11   8         46.83         35.06        14.66 o                         
  -6  12   8         55.82         48.13        19.01 o                         
  -5  12   8         62.64         65.56        19.71 o                         
  -4  12   8        291.74        318.87        21.39 o                         
  -3  12   8       1477.99       1410.48        40.11 o                         
  -2  12   8       1718.45       1657.85        51.10 o                         
  -1  12   8         16.33         13.96        13.57 o                         
   0  12   8         85.63         71.50        15.05 o                         
   1  12   8       3189.83       3092.89        72.39 o                         
   2  12   8        159.15        145.57        17.83 o                         
   3  12   8       2086.01       2238.46        59.42 o                         
   4  12   8        589.45        631.02        30.60 o                         
   5  12   8        143.93        166.17        17.73 o                         
  -5  13   8        576.90        554.86        48.33 o                         
  -4  13   8        217.03        229.75        20.90 o                         
  -3  13   8        151.65        144.78        17.53 o                         
  -2  13   8        426.75        500.20        30.10 o                         
  -1  13   8        217.13        244.11        34.86 o                         
   0  13   8       1400.71       1441.87        45.45 o                         
   1  13   8        902.22        881.26        34.76 o                         
   2  13   8         50.55         41.00        28.82 o                         
   3  13   8          7.21          1.88        13.67 o                         
   4  13   8        366.13        383.34        65.26 o                         
   5  13   8          9.38         28.52        31.59 o                         
  -4  14   8        564.62        613.78        30.10 o                         
  -3  14   8          1.59         -7.53        16.54 o                         
  -2  14   8       3420.72       3403.94       141.71 o                         
  -1  14   8         17.04          3.96        16.34 o                         
   0  14   8         91.08         90.22        60.80 o                         
   1  14   8          0.44        -12.48        12.48 o                         
   2  14   8        336.68        330.86        24.06 o                         
   3  14   8         14.64         15.45        13.57 o                         
   4  14   8        609.21        643.39        32.88 o                         
  -3  15   8         38.73         37.73        20.30 o                         
  -2  15   8        248.39        245.89        25.15 o                         
  -1  15   8         70.03         83.88        24.36 o                         
   0  15   8       1009.33       1038.42        51.89 o                         
   1  15   8        280.09        271.84        31.89 o                         
   2  15   8          0.17        -13.37        13.37 o                         
   3  15   8         54.90         60.11        25.55 o                         
  -1  16   8          9.76        -13.57        31.59 o                         
  -7   0   9       1995.24       2084.97        78.13 o                         
  -5   0   9          6.72         -2.08        28.52 o                         
  -3   0   9       8610.99       8728.85       142.70 o                         
  -1   0   9       7526.65       7090.90       345.02 o                         
   1   0   9       8595.48       8681.02       244.80 o                         
   3   0   9       9230.56       9119.82       179.44 o                         
   5   0   9          2.91          2.18        10.50 o                         
   7   0   9        581.35        602.30        43.57 o                         
  -8   1   9          4.58          6.73        17.43 o                         
  -7   1   9       1069.33       1084.67        29.11 o                         
  -6   1   9        319.72        328.38        17.03 o                         
  -5   1   9      15285.16      14946.31       213.80 o                         
  -4   1   9        667.52        635.87        18.02 o                         
  -3   1   9       4744.07       4456.72        57.24 o                         
  -2   1   9       5359.54       5432.75        66.75 o                         
  -1   1   9      10113.61       9784.90       174.98 o                         
   0   1   9       6810.29       6969.99        79.92 o                         
   1   1   9      27582.16      27667.73       297.48 o                         
   2   1   9        174.98        194.79         7.43 o                         
   3   1   9         67.68         89.03         7.53 o                         
   4   1   9       1139.49       1143.69        25.15 o                         
   5   1   9        228.33        198.95        13.96 o                         
   6   1   9         85.44         83.28        12.08 o                         
   7   1   9        748.99        741.04        34.46 o                         
   8   1   9          0.44          4.06        14.76 o                         
  -9   2   9          6.16          2.08        21.98 o                         
  -8   2   9       2269.38       2293.42        52.19 o                         
  -7   2   9        556.21        600.32        24.66 o                         
  -6   2   9       2094.01       2110.91        45.75 o                         
  -5   2   9        160.94        175.68        12.48 o                         
  -4   2   9       5757.48       5399.58        76.05 o                         
  -3   2   9       1283.16       1299.96        25.55 o                         
  -2   2   9      21537.55      20860.45       252.33 o                         
  -1   2   9       1001.87        796.10        18.02 o                         
   0   2   9       1629.39       1510.40        22.08 o                         
   1   2   9        299.93        316.89         8.91 o                         
   2   2   9       1667.97       1636.66        25.95 o                         
   3   2   9       1876.22       1853.73        30.40 o                         
   4   2   9       2949.99       2998.61        49.91 o                         
   5   2   9        873.23        865.02        27.13 o                         
   6   2   9        110.23        112.79        13.57 o                         
   7   2   9          2.02          0.00        13.77 o                         
   8   2   9          1.89         -1.49        14.85 o                         
  -9   3   9         12.73         12.68        18.62 o                         
  -8   3   9        205.45        243.32        36.84 o                         
  -7   3   9         31.50         23.07        25.35 o                         
  -6   3   9        608.29        619.83        32.09 o                         
  -5   3   9         29.27         39.81        10.00 o                         
  -4   3   9       2892.61       2714.89        44.76 o                         
  -3   3   9        538.92        538.32        18.22 o                         
  -2   3   9        910.71        851.95        42.29 o                         
  -1   3   9        990.62       1123.49        22.68 o                         
   0   3   9      13716.19      13693.79       151.61 o                         
   1   3   9       2251.86       2294.21        31.00 o                         
   2   3   9        474.88        453.95        12.48 o                         
   3   3   9        135.65        141.02         9.31 o                         
   4   3   9       2398.19       2377.00        49.71 o                         
   5   3   9        451.63        457.02        20.20 o                         
   6   3   9       3464.29       3447.71        70.51 o                         
   7   3   9        324.38        340.27        20.50 o                         
   8   3   9         33.59         15.25        15.35 o                         
  -9   4   9          7.58        -20.10        20.10 o                         
  -8   4   9       1434.35       1634.18        64.67 o                         
  -7   4   9          0.40         -7.72        23.07 o                         
  -6   4   9        723.74        740.15        22.58 o                         
  -5   4   9        165.94        176.07        19.01 o                         
  -4   4   9       2405.14       2383.54        41.39 o                         
  -3   4   9       3910.40       3834.32        57.64 o                         
  -2   4   9      36128.36      36156.04       431.87 o                         
  -1   4   9        356.57        338.38        12.97 o                         
   0   4   9       1136.75       1151.71        22.48 o                         
   1   4   9       5568.95       5491.38        65.95 o                         
   2   4   9       1548.02       1504.06        26.34 o                         
   3   4   9       2435.41       2448.50        44.66 o                         
   4   4   9       7488.79       7386.41       156.76 o                         
   5   4   9         15.20          0.59         9.11 o                         
   6   4   9         79.65         80.61        11.39 o                         
   7   4   9          1.18         -1.98        11.49 o                         
   8   4   9         60.42         50.60        16.93 o                         
  -8   5   9         44.95         34.26        18.22 o                         
  -7   5   9       1013.39        957.32        33.37 o                         
  -6   5   9         21.39         13.86        10.70 o                         
  -5   5   9       6508.46       6420.97        91.80 o                         
  -4   5   9       4445.12       4359.47        65.85 o                         
  -3   5   9       2511.27       2408.89        41.49 o                         
  -2   5   9       1338.15       1294.02        26.94 o                         
  -1   5   9        872.78        889.28        20.99 o                         
   0   5   9          4.43          9.31         6.83 o                         
   1   5   9       7480.34       7489.60        87.74 o                         
   2   5   9       6214.48       5968.21        79.62 o                         
   3   5   9         34.55         39.41        10.89 o                         
   4   5   9         32.82         43.28        10.70 o                         
   5   5   9         52.33         33.37        11.39 o                         
   6   5   9          2.80         -2.08        14.06 o                         
   7   5   9         72.02         63.77        12.87 o                         
   8   5   9         97.63         78.73        16.54 o                         
  -8   6   9         22.34          1.58        19.61 o                         
  -7   6   9        890.62        908.89        67.93 o                         
  -6   6   9        219.19        201.33        15.84 o                         
  -5   6   9          0.35         11.98        11.39 o                         
  -4   6   9         52.07         55.65        15.75 o                         
  -3   6   9       1605.41       1579.62        31.99 o                         
  -2   6   9         72.58         90.41        10.40 o                         
  -1   6   9       1520.79       1469.00        29.02 o                         
   0   6   9        117.85        123.29         9.51 o                         
   1   6   9        888.95        912.36        18.42 o                         
   2   6   9        268.59        289.36        24.96 o                         
   3   6   9       3219.27       3220.44        57.14 o                         
   4   6   9       3324.00       3288.17        59.81 o                         
   5   6   9        171.35        169.34        16.34 o                         
   6   6   9        330.91        332.84        21.39 o                         
   7   6   9        171.22        165.48        18.72 o                         
   8   6   9        111.46        113.98        19.61 o                         
  -8   7   9         20.42         -6.93        17.33 o                         
  -7   7   9         18.82         12.97        14.16 o                         
  -6   7   9        449.75        399.09        20.90 o                         
  -5   7   9       3146.24       3111.50        61.30 o                         
  -4   7   9        537.27        560.90        19.71 o                         
  -3   7   9        189.07        178.25        12.97 o                         
  -2   7   9       5209.55       5076.05        74.37 o                         
  -1   7   9       2227.39       2387.90        41.20 o                         
   0   7   9       3616.84       3585.16        54.76 o                         
   1   7   9      15341.93      15282.32       213.41 o                         
   2   7   9       2137.71       2037.13        41.00 o                         
   3   7   9         51.34         70.71        11.29 o                         
   4   7   9        829.64        803.92        25.55 o                         
   5   7   9        398.23        376.41        21.79 o                         
   6   7   9        103.96        107.35        16.34 o                         
   7   7   9       1098.97       1088.73        38.42 o                         
  -8   8   9        454.58        501.49        39.81 o                         
  -7   8   9        635.31        724.20        46.05 o                         
  -6   8   9        318.22        292.93        17.43 o                         
  -5   8   9        674.99        679.44        29.51 o                         
  -4   8   9        859.21        891.66        30.80 o                         
  -3   8   9         46.58         45.26        10.70 o                         
  -2   8   9        768.03        824.32        23.37 o                         
  -1   8   9       7691.09       7722.22       105.57 o                         
   0   8   9         12.68          9.90         9.31 o                         
   1   8   9       1326.71       1272.43        36.94 o                         
   2   8   9          1.20         -6.34        10.50 o                         
   3   8   9          1.00         -9.41         9.41 o                         
   4   8   9        374.84        378.99        18.72 o                         
   5   8   9       1713.65       1637.45        40.30 o                         
   6   8   9         67.90         54.96        15.45 o                         
   7   8   9          8.78        -10.20        14.85 o                         
  -7   9   9        116.69        106.85        21.09 o                         
  -6   9   9         55.97         35.45        13.57 o                         
  -5   9   9        126.92        145.08        14.95 o                         
  -4   9   9        865.92        880.37        29.41 o                         
  -3   9   9       1135.78       1128.44        33.37 o                         
  -2   9   9        321.11        302.53        17.83 o                         
  -1   9   9        240.61        249.16        16.34 o                         
   0   9   9        871.55        818.48        27.93 o                         
   1   9   9       3341.85       3199.05        74.67 o                         
   2   9   9       1695.90       1546.25        56.45 o                         
   3   9   9        318.34        320.36        17.63 o                         
   4   9   9         31.55         16.14        11.39 o                         
   5   9   9        568.09        611.61        25.15 o                         
   6   9   9         86.50         73.28        21.49 o                         
   7   9   9        878.94        827.59        67.64 o                         
  -7  10   9        154.44        162.21        23.97 o                         
  -6  10   9         25.04         24.16        17.13 o                         
  -5  10   9        316.28        304.61        20.99 o                         
  -4  10   9          2.45          5.35        11.49 o                         
  -3  10   9       1022.42       1007.43        32.09 o                         
  -2  10   9       5599.84       5757.67        97.35 o                         
  -1  10   9       1050.35        993.27        26.54 o                         
   0  10   9          8.18         37.43        36.84 o                         
   1  10   9        942.35        878.99        50.21 o                         
   2  10   9        266.17        267.48        24.76 o                         
   3  10   9        288.64        280.85        20.20 o                         
   4  10   9       3010.60       3071.40        67.64 o                         
   5  10   9         86.14         93.68        14.46 o                         
   6  10   9          4.36         -7.92        14.56 o                         
  -6  11   9          1.34         -5.05        18.62 o                         
  -5  11   9         77.33        109.03        17.83 o                         
  -4  11   9       2613.57       2660.43        59.02 o                         
  -3  11   9         24.84         26.54        11.49 o                         
  -2  11   9       1555.26       1613.98        40.60 o                         
  -1  11   9        214.51        206.28        16.04 o                         
   0  11   9        674.94        634.58        28.72 o                         
   1  11   9         68.60         89.03        18.62 o                         
   2  11   9       4568.46       4509.70        94.67 o                         
   3  11   9         71.64         89.92        18.02 o                         
   4  11   9        320.20        340.86        23.77 o                         
   5  11   9          1.29        -12.18        13.37 o                         
   6  11   9          0.63         24.06        36.05 o                         
  -6  12   9         60.94         49.42        24.76 o                         
  -5  12   9         23.70         16.64        15.55 o                         
  -4  12   9         46.10         40.90        15.05 o                         
  -3  12   9          4.64          6.34        14.16 o                         
  -2  12   9        712.28        739.45        34.07 o                         
  -1  12   9        665.87        689.94        31.79 o                         
   0  12   9        122.90        161.52        19.01 o                         
   1  12   9        119.15        147.36        26.94 o                         
   2  12   9        283.62        275.80        21.79 o                         
   3  12   9          0.37          6.34        12.77 o                         
   4  12   9       1295.66       1338.88        48.33 o                         
   5  12   9        314.27        364.53        25.85 o                         
  -5  13   9        113.14        129.33        23.07 o                         
  -4  13   9        484.98        456.82        26.04 o                         
  -3  13   9        201.70        226.78        23.67 o                         
  -2  13   9        227.12        223.11        22.18 o                         
  -1  13   9         29.63         16.93        17.03 o                         
   0  13   9         10.60         16.44        14.36 o                         
   1  13   9       1555.16       1549.71        48.33 o                         
   2  13   9        274.62        263.02        22.68 o                         
   3  13   9          4.89         -0.99        13.96 o                         
   4  13   9         14.41         33.77        17.83 o                         
  -4  14   9         40.35         44.27        16.44 o                         
  -3  14   9          8.92         21.09        19.41 o                         
  -2  14   9        131.97        126.66        21.89 o                         
  -1  14   9       2535.75       2607.94        86.55 o                         
   0  14   9        163.08        137.45        24.96 o                         
   1  14   9        483.25        465.24        42.78 o                         
   2  14   9         28.53         12.68        13.96 o                         
   3  14   9         54.04         43.28        17.03 o                         
  -3  15   9         34.11         66.15        28.42 o                         
  -2  15   9        152.73        114.97        31.29 o                         
  -1  15   9          3.82         -2.08        20.70 o                         
   0  15   9         72.70         58.13        24.36 o                         
   1  15   9        763.44        779.56        45.65 o                         
   2  15   9        555.50        546.74        48.03 o                         
  -8   0  10        242.80        181.92        26.94 o                         
  -6   0  10        726.34        732.22        36.05 o                         
  -4   0  10        325.91        336.40        24.46 o                         
  -2   0  10       7888.45       7442.26       155.58 o                         
   0   0  10         22.46         38.82        14.16 o                         
   2   0  10       1445.29       1480.79        36.44 o                         
   4   0  10      12686.43      12492.76       244.21 o                         
   6   0  10        656.49        564.76        39.02 o                         
   8   0  10        357.85        310.85        37.53 o                         
  -9   1  10         23.72         31.59        34.56 o                         
  -8   1  10        545.06        617.94        31.29 o                         
  -7   1  10        229.14        280.65        19.11 o                         
  -6   1  10        348.43        330.36        16.34 o                         
  -5   1  10        189.22        201.92        13.37 o                         
  -4   1  10      16824.75      16254.99       205.39 o                         
  -3   1  10        576.72        538.13        16.34 o                         
  -2   1  10      11400.16      11006.62       138.25 o                         
  -1   1  10          6.69          4.06         8.12 o                         
   0   1  10       3933.31       3897.10        48.13 o                         
   1   1  10       4287.48       4216.97        56.25 o                         
   2   1  10      18644.16      18766.08       204.99 o                         
   3   1  10        117.12        115.86         8.81 o                         
   4   1  10       1878.27       1983.46        37.33 o                         
   5   1  10        794.34        783.92        26.94 o                         
   6   1  10          6.88         -0.69        15.05 o                         
   7   1  10        558.81        635.27        32.38 o                         
   8   1  10        379.97        432.16        36.84 o                         
  -9   2  10         34.00         35.55        23.47 o                         
  -8   2  10        224.55        239.65        19.81 o                         
  -7   2  10       2355.44       2419.59        47.44 o                         
  -6   2  10          2.43         -9.90         9.90 o                         
  -5   2  10       4265.96       4193.90        73.38 o                         
  -4   2  10         16.47         -0.40        10.10 o                         
  -3   2  10       3073.26       2971.67        46.44 o                         
  -2   2  10       7708.64       7586.55        99.62 o                         
  -1   2  10      38367.30      37170.50       403.84 o                         
   0   2  10         71.55         87.74         9.01 o                         
   1   2  10      11528.11      11152.00       124.88 o                         
   2   2  10         98.13        112.30        12.48 o                         
   3   2  10       4108.41       4094.47        57.34 o                         
   4   2  10       5499.37       5524.36        83.28 o                         
   5   2  10       4153.58       4220.53        79.82 o                         
   6   2  10         80.44         89.72        15.35 o                         
   7   2  10        194.06        184.10        20.20 o                         
   8   2  10         59.05         37.63        16.44 o                         
  -9   3  10         73.29         58.63        16.54 o                         
  -8   3  10         24.30         23.77        18.02 o                         
  -7   3  10        341.83        409.98        25.55 o                         
  -6   3  10          2.07         16.64        10.79 o                         
  -5   3  10       1732.40       1606.85        37.83 o                         
  -4   3  10         25.80          5.25         8.42 o                         
  -3   3  10        515.58        474.95        15.65 o                         
  -2   3  10        185.16        173.00        19.90 o                         
  -1   3  10         53.75         96.85        24.86 o                         
   0   3  10       1730.91       1635.17        25.75 o                         
   1   3  10      17359.50      16956.12       186.37 o                         
   2   3  10         19.66          7.82         6.83 o                         
   3   3  10        908.61        891.07        21.19 o                         
   4   3  10        776.28        787.28        24.86 o                         
   5   3  10        284.88        292.83        17.63 o                         
   6   3  10         94.08        112.10        13.17 o                         
   7   3  10       2480.63       2602.20        60.41 o                         
   8   3  10          0.00         -4.06        14.76 o                         
  -8   4  10         49.31         89.62        25.45 o                         
  -7   4  10       2362.43       2316.99        60.41 o                         
  -6   4  10        572.08        548.72        22.08 o                         
  -5   4  10       2505.63       2480.98        44.56 o                         
  -4   4  10        892.40        859.38        22.78 o                         
  -3   4  10        529.03        504.16        16.84 o                         
  -2   4  10         57.32         68.73        10.89 o                         
  -1   4  10      20310.34      20311.43       248.27 o                         
   0   4  10         11.41         20.00         7.72 o                         
   1   4  10       4497.33       4397.20        54.47 o                         
   2   4  10         59.02         60.51         8.02 o                         
   3   4  10         97.75         83.18         9.31 o                         
   4   4  10       2504.00       2461.18        45.55 o                         
   5   4  10       3900.75       3824.32        75.06 o                         
   6   4  10        219.62        209.55        16.44 o                         
   7   4  10         13.43         10.70        12.08 o                         
   8   4  10         93.66        118.64        30.01 o                         
  -8   5  10        204.40        252.13        31.59 o                         
  -7   5  10         29.39         22.78        14.66 o                         
  -6   5  10        132.33        121.51        13.86 o                         
  -5   5  10       3701.08       3591.20        59.02 o                         
  -4   5  10       9021.86       8941.47       120.42 o                         
  -3   5  10        790.02        799.46        21.69 o                         
  -2   5  10       5902.94       5531.29        85.36 o                         
  -1   5  10        324.73        333.33        13.67 o                         
   0   5  10       3833.19       3809.07        56.05 o                         
   1   5  10      13201.50      13163.98       173.00 o                         
   2   5  10      12355.29      12304.80       153.40 o                         
   3   5  10         93.93        124.38        11.78 o                         
   4   5  10       1074.67       1082.29        28.72 o                         
   5   5  10        276.25        259.66        15.45 o                         
   6   5  10        226.84        228.36        15.25 o                         
   7   5  10        447.01        477.52        23.67 o                         
   8   5  10        227.99        256.78        39.02 o                         
  -8   6  10        201.22        215.69        24.36 o                         
  -7   6  10         42.31         28.92        15.65 o                         
  -6   6  10         79.79         88.53        13.27 o                         
  -5   6  10         20.23         -0.69        13.17 o                         
  -4   6  10        118.52        103.78        13.37 o                         
  -3   6  10       1518.65       1483.66        31.49 o                         
  -2   6  10       6184.24       6054.36        85.56 o                         
  -1   6  10        390.65        390.57        16.64 o                         
   0   6  10         33.77         41.59         8.42 o                         
   1   6  10       2268.24       2226.87        42.38 o                         
   2   6  10        312.63        292.43        21.39 o                         
   3   6  10       2573.39       2465.34        47.73 o                         
   4   6  10       4376.94       4527.53        77.04 o                         
   5   6  10          7.30         -2.38        16.44 o                         
   6   6  10         93.50        108.64        15.65 o                         
   7   6  10         72.86         81.01        13.17 o                         
  -8   7  10        263.16        287.98        51.10 o                         
  -7   7  10        304.07        273.02        23.37 o                         
  -6   7  10        141.67        112.70        14.85 o                         
  -5   7  10        729.76        711.03        26.24 o                         
  -4   7  10       3901.43       3893.84        63.38 o                         
  -3   7  10        820.79        758.96        22.48 o                         
  -2   7  10       2460.27       2404.63        43.18 o                         
  -1   7  10        569.64        566.65        18.22 o                         
   0   7  10        129.18        141.41        10.89 o                         
   1   7  10         24.51         27.93        11.88 o                         
   2   7  10       5979.54       5799.76       107.05 o                         
   3   7  10         15.33         32.88        15.75 o                         
   4   7  10         33.69         32.28        11.98 o                         
   5   7  10         87.65         61.60        13.86 o                         
   6   7  10         70.93         60.01        14.56 o                         
   7   7  10         68.43         44.17        15.35 o                         
  -7   8  10        273.74        287.28        21.79 o                         
  -6   8  10        316.33        332.14        20.50 o                         
  -5   8  10        809.70        755.00        27.33 o                         
  -4   8  10        435.31        429.39        21.09 o                         
  -3   8  10        690.63        625.57        20.90 o                         
  -2   8  10       8265.29       8263.51       114.08 o                         
  -1   8  10       5609.47       5776.78        83.58 o                         
   0   8  10        354.12        391.46        16.04 o                         
   1   8  10       2137.88       1967.91        49.12 o                         
   2   8  10          1.11        -10.00        10.00 o                         
   3   8  10        798.86        768.86        29.41 o                         
   4   8  10       2021.56       1983.26        65.26 o                         
   5   8  10       1074.89       1038.52        35.45 o                         
   6   8  10         34.39         42.29        13.96 o                         
   7   8  10         61.13         66.35        24.16 o                         
  -7   9  10          2.18        -15.45        16.54 o                         
  -6   9  10         88.36         63.48        12.58 o                         
  -5   9  10       1005.32        986.04        33.27 o                         
  -4   9  10        243.32        222.62        27.13 o                         
  -3   9  10          0.50         -9.70         9.70 o                         
  -2   9  10        568.02        619.92        21.09 o                         
  -1   9  10          1.22         -3.27        10.30 o                         
   0   9  10       2276.92       2245.10        47.44 o                         
   1   9  10       3537.00       3333.43        72.79 o                         
   2   9  10         35.56         22.78        13.37 o                         
   3   9  10          2.14         -2.77        11.39 o                         
   4   9  10        530.13        599.52        31.89 o                         
   5   9  10         42.88         47.34        12.77 o                         
   6   9  10        375.24        407.11        25.55 o                         
  -7  10  10        404.84        450.58        58.63 o                         
  -6  10  10        170.36        181.32        18.12 o                         
  -5  10  10        107.82         98.14        14.66 o                         
  -4  10  10        265.93        298.97        20.70 o                         
  -3  10  10        411.15        374.93        21.39 o                         
  -2  10  10       1060.61       1092.20        28.92 o                         
  -1  10  10       1673.21       1740.64        45.75 o                         
   0  10  10          7.23         -4.65        11.98 o                         
   1  10  10         74.69         65.56        14.66 o                         
   2  10  10         49.90         34.96        13.86 o                         
   3  10  10        435.73        449.00        29.02 o                         
   4  10  10          0.14         -0.40        13.57 o                         
   5  10  10        575.58        617.75        30.50 o                         
   6  10  10          1.73         -9.21        15.45 o                         
  -6  11  10         10.81         -7.53        18.02 o                         
  -5  11  10       2214.65       2393.15        72.39 o                         
  -4  11  10        389.71        390.57        27.23 o                         
  -3  11  10        390.16        427.41        20.70 o                         
  -2  11  10        223.94        217.27        18.32 o                         
  -1  11  10        205.84        227.67        17.03 o                         
   0  11  10        139.83        123.98        16.34 o                         
   1  11  10       3719.21       3434.14        79.03 o                         
   2  11  10        825.17        843.73        33.97 o                         
   3  11  10          0.02          2.48        13.27 o                         
   4  11  10         68.14         73.97        16.34 o                         
   5  11  10          4.23         -0.30        14.26 o                         
  -5  12  10          5.34        -14.46        14.46 o                         
  -4  12  10          2.22        -13.86        13.86 o                         
  -3  12  10        491.10        497.13        24.96 o                         
  -2  12  10       1109.99       1228.96        44.46 o                         
  -1  12  10          9.14          7.33        12.48 o                         
   0  12  10         34.14         21.49        17.23 o                         
   1  12  10        247.32        275.10        25.15 o                         
   2  12  10         29.34         30.30        23.67 o                         
   3  12  10        784.27        774.81        34.07 o                         
   4  12  10        135.95        169.44        24.16 o                         
   5  12  10          9.93          0.00        31.59 o                         
  -5  13  10        229.28        177.26        39.02 o                         
  -4  13  10        195.79        221.83        24.76 o                         
  -3  13  10         11.02         16.54        18.72 o                         
  -2  13  10          7.58          6.83        16.44 o                         
  -1  13  10        162.80        189.54        35.25 o                         
   0  13  10        480.13        535.06        29.51 o                         
   1  13  10        243.23        229.55        20.90 o                         
   2  13  10        196.20        208.26        20.99 o                         
   3  13  10         13.27          5.74        13.96 o                         
   4  13  10         56.89         68.43        17.13 o                         
  -4  14  10         93.42         88.73        28.82 o                         
  -3  14  10          0.65         10.00        17.83 o                         
  -2  14  10       1357.92       1495.74        52.88 o                         
  -1  14  10         10.88          8.12        24.06 o                         
   0  14  10          0.13        -18.42        18.42 o                         
   1  14  10         11.14         21.69        15.05 o                         
   2  14  10          1.45         -0.20        14.85 o                         
   3  14  10          0.44         -6.54        16.44 o                         
  -2  15  10         25.62        -13.86        24.86 o                         
  -1  15  10         12.49         10.50        22.68 o                         
   0  15  10        318.74        296.30        32.28 o                         
  -9   0  11          8.40         28.52        31.59 o                         
  -7   0  11       1199.25       1148.35        49.32 o                         
  -5   0  11        547.94        539.81        31.29 o                         
  -3   0  11        198.68        198.26        17.53 o                         
  -1   0  11       3124.96       3059.32        73.78 o                         
   1   0  11         21.21         40.50         8.52 o                         
   3   0  11       3129.49       3106.55        72.69 o                         
   5   0  11        467.35        484.35        24.96 o                         
   7   0  11          6.25         24.06        22.58 o                         
  -9   1  11         11.72         15.65        28.52 o                         
  -8   1  11         26.63         59.91        16.04 o                         
  -7   1  11         11.03         24.26        13.96 o                         
  -6   1  11         38.70         47.14        11.88 o                         
  -5   1  11       5273.93       5024.16        85.26 o                         
  -4   1  11         69.17        106.75        12.87 o                         
  -3   1  11         82.98         68.13        10.50 o                         
  -2   1  11        429.09        427.61        16.74 o                         
  -1   1  11         24.37         46.05         8.52 o                         
   0   1  11       1716.26       1711.92        25.65 o                         
   1   1  11       6204.59       6138.04        79.32 o                         
   2   1  11          0.13         -3.57         7.72 o                         
   3   1  11        439.63        452.37        15.35 o                         
   4   1  11        308.21        334.82        14.26 o                         
   5   1  11        451.16        453.95        43.67 o                         
   6   1  11        117.34        132.80        16.93 o                         
   7   1  11        267.93        297.19        24.06 o                         
   8   1  11         97.10         80.61        18.42 o                         
  -8   2  11        901.41       1000.79        39.41 o                         
  -7   2  11        601.36        628.14        23.47 o                         
  -6   2  11        229.34        255.10        15.05 o                         
  -5   2  11        479.93        519.21        21.49 o                         
  -4   2  11        102.64         78.73        13.27 o                         
  -3   2  11        524.41        563.68        17.53 o                         
  -2   2  11       8436.86       8332.63        99.82 o                         
  -1   2  11       4677.50       4403.44        81.30 o                         
   0   2  11          1.73         56.45        26.04 o                         
   1   2  11        451.45        427.51        11.19 o                         
   2   2  11        786.87        748.86        19.31 o                         
   3   2  11          4.97         -9.01         9.80 o                         
   4   2  11       1550.78       1610.32        38.42 o                         
   5   2  11       1571.03       1556.74        39.31 o                         
   6   2  11        256.12        246.98        16.74 o                         
   7   2  11         13.23         27.83        15.94 o                         
   8   2  11         48.95         40.60        24.06 o                         
  -8   3  11        288.92        319.27        21.79 o                         
  -7   3  11        125.82        156.27        19.61 o                         
  -6   3  11        142.76        138.54        17.33 o                         
  -5   3  11         17.45         22.88        11.09 o                         
  -4   3  11       3576.23       3332.54        61.10 o                         
  -3   3  11         76.25         83.98         9.70 o                         
  -2   3  11         66.60         54.27         9.51 o                         
  -1   3  11         14.19         16.93         8.22 o                         
   0   3  11       3611.30       3620.12        52.78 o                         
   1   3  11       1514.25       1494.35        26.54 o                         
   2   3  11       2137.23       2057.73        35.75 o                         
   3   3  11        413.21        424.14        19.51 o                         
   4   3  11        723.33        663.20        23.07 o                         
   5   3  11        293.78        302.93        17.63 o                         
   6   3  11        180.33        175.48        15.55 o                         
   7   3  11        231.15        240.05        22.28 o                         
  -8   4  11        473.94        445.04        28.12 o                         
  -7   4  11          0.88         11.29        15.45 o                         
  -6   4  11          1.53         -5.74        10.30 o                         
  -5   4  11        319.46        309.86        18.62 o                         
  -4   4  11         11.18         27.23         9.61 o                         
  -3   4  11       2136.92       2111.41        38.52 o                         
  -2   4  11       7863.28       7696.77       103.68 o                         
  -1   4  11       2018.06       1988.21        35.55 o                         
   0   4  11         62.59         80.71         9.01 o                         
   1   4  11       1852.48       1813.92        31.10 o                         
   2   4  11         85.59         84.77         8.81 o                         
   3   4  11        539.66        568.43        18.42 o                         
   4   4  11       2710.05       2627.94        68.92 o                         
   5   4  11          2.50         -8.81        10.70 o                         
   6   4  11         11.48         12.68        10.99 o                         
   7   4  11          9.19          0.00        11.98 o                         
  -8   5  11        224.36        264.41        31.19 o                         
  -7   5  11         48.75         44.76        16.44 o                         
  -6   5  11        176.89        160.33        17.53 o                         
  -5   5  11       2129.64       2078.43        41.10 o                         
  -4   5  11       3969.34       3798.08        60.80 o                         
  -3   5  11        102.04        114.78        11.69 o                         
  -2   5  11       3434.21       3343.63        65.26 o                         
  -1   5  11        114.05        130.32        15.05 o                         
   0   5  11         43.45         35.25         8.62 o                         
   1   5  11       1242.37       1348.98        30.01 o                         
   2   5  11       7377.72       7271.33       126.16 o                         
   3   5  11        589.09        651.22        18.42 o                         
   4   5  11       1005.75        982.97        26.24 o                         
   5   5  11        866.43        842.94        28.82 o                         
   6   5  11          0.90         13.86        11.09 o                         
   7   5  11         19.18         24.06        12.68 o                         
  -8   6  11         27.67          9.11        20.90 o                         
  -7   6  11        419.25        458.31        43.47 o                         
  -6   6  11        182.59        202.42        18.52 o                         
  -5   6  11        571.91        588.53        20.99 o                         
  -4   6  11       2076.54       2122.10        47.14 o                         
  -3   6  11        599.34        588.23        19.71 o                         
  -2   6  11        139.74        148.54        12.18 o                         
  -1   6  11       3626.46       3730.64        58.13 o                         
   0   6  11          9.67         -8.02         8.02 o                         
   1   6  11         40.35         35.16         9.90 o                         
   2   6  11        516.65        502.48        22.08 o                         
   3   6  11        723.08        680.04        22.18 o                         
   4   6  11       1759.80       1740.74        44.07 o                         
   5   6  11        634.18        667.16        23.27 o                         
   6   6  11        257.21        289.07        17.33 o                         
   7   6  11          0.38          0.50        12.68 o                         
  -7   7  11        128.37        167.76        20.40 o                         
  -6   7  11        244.92        214.20        17.53 o                         
  -5   7  11       1518.33       1511.19        47.44 o                         
  -4   7  11       2183.68       2181.72        45.06 o                         
  -3   7  11        104.18         86.85        12.18 o                         
  -2   7  11       1864.94       1837.39        36.64 o                         
  -1   7  11        115.83         78.73        11.09 o                         
   0   7  11       2469.18       2505.64        43.37 o                         
   1   7  11       5346.82       5274.01        99.43 o                         
   2   7  11       1450.70       1365.12        38.32 o                         
   3   7  11         28.14         16.74        11.88 o                         
   4   7  11        337.71        314.32        17.53 o                         
   5   7  11         57.59         32.58        12.97 o                         
   6   7  11         11.32          8.32        13.37 o                         
   7   7  11        498.98        541.89        29.41 o                         
  -7   8  11        836.59        852.54        40.60 o                         
  -6   8  11         55.10         52.09        14.26 o                         
  -5   8  11        880.12        903.35        40.80 o                         
  -4   8  11        143.49        130.32        15.45 o                         
  -3   8  11        580.67        587.44        20.99 o                         
  -2   8  11        509.35        573.88        20.40 o                         
  -1   8  11      11138.92      11395.41       150.33 o                         
   0   8  11        286.77        301.05        19.90 o                         
   1   8  11       3397.58       3299.07        71.10 o                         
   2   8  11        331.37        349.08        35.25 o                         
   3   8  11        312.16        290.65        19.41 o                         
   4   8  11         22.32         28.12        12.58 o                         
   5   8  11       1768.69       1655.08        46.94 o                         
   6   8  11        204.41        208.16        20.10 o                         
  -7   9  11        198.90        231.83        31.79 o                         
  -6   9  11          9.14        -13.57        13.57 o                         
  -5   9  11          0.49         -2.67        12.97 o                         
  -4   9  11       1346.37       1383.64        38.82 o                         
  -3   9  11        254.13        262.53        16.04 o                         
  -2   9  11        265.78        275.00        16.04 o                         
  -1   9  11          5.54         26.14        18.52 o                         
   0   9  11        196.76        179.84        17.43 o                         
   1   9  11       2473.27       2304.22        57.54 o                         
   2   9  11       1904.34       1846.11        50.11 o                         
   3   9  11        540.55        508.91        25.75 o                         
   4   9  11         23.48         37.24        12.87 o                         
   5   9  11        446.66        441.67        30.10 o                         
   6   9  11          7.69         -4.85        16.24 o                         
  -6  10  11        133.09        153.99        16.84 o                         
  -5  10  11        536.59        550.90        26.54 o                         
  -4  10  11        290.27        266.69        23.67 o                         
  -3  10  11        580.74        602.59        28.52 o                         
  -2  10  11       1425.67       1471.68        61.60 o                         
  -1  10  11       1919.96       1892.85        69.02 o                         
   0  10  11        112.80        142.40        19.21 o                         
   1  10  11       1315.35       1216.68        40.40 o                         
   2  10  11          0.28          0.99        25.65 o                         
   3  10  11        170.05        195.48        18.91 o                         
   4  10  11       1264.64       1291.54        42.98 o                         
   5  10  11        274.55        335.12        39.02 o                         
  -6  11  11         74.10         68.43        25.95 o                         
  -5  11  11         13.14         35.65        14.66 o                         
  -4  11  11       3133.69       3340.86        91.40 o                         
  -3  11  11        180.86        202.61        19.11 o                         
  -2  11  11       2580.38       2727.07        59.12 o                         
  -1  11  11        159.37        155.28        16.04 o                         
   0  11  11        558.62        548.92        37.73 o                         
   1  11  11          3.64          9.80        17.23 o                         
   2  11  11       4092.44       3937.81        88.04 o                         
   3  11  11        221.21        273.72        22.38 o                         
   4  11  11        481.67        515.55        36.05 o                         
   5  11  11         13.64          2.28        14.56 o                         
  -5  12  11        114.70        127.65        18.91 o                         
  -4  12  11        297.94        333.93        23.17 o                         
  -3  12  11         18.60         -4.46        12.18 o                         
  -2  12  11        209.32        194.89        22.28 o                         
  -1  12  11       1165.28       1160.13        83.38 o                         
   0  12  11         30.29         20.00        14.16 o                         
   1  12  11        291.42        299.17        23.17 o                         
   2  12  11         94.76         86.16        16.93 o                         
   3  12  11          6.02         -2.38        14.16 o                         
   4  12  11       1001.35       1112.79        44.56 o                         
  -4  13  11        492.45        529.81        28.22 o                         
  -3  13  11         23.99         24.16        18.02 o                         
  -2  13  11        204.03        209.35        23.97 o                         
  -1  13  11         38.72         22.88        20.10 o                         
   0  13  11        141.75        123.79        18.82 o                         
   1  13  11        730.50        783.42        35.16 o                         
   2  13  11        359.58        323.33        27.33 o                         
   3  13  11         20.02          0.89        14.36 o                         
   4  13  11        130.69        133.69        37.53 o                         
  -3  14  11        270.71        253.91        26.84 o                         
  -2  14  11        122.89        127.75        25.15 o                         
  -1  14  11       2310.79       2363.93        84.87 o                         
   0  14  11        128.46        144.88        27.04 o                         
   1  14  11        863.56        827.69        36.94 o                         
   2  14  11         31.71         -0.20        14.26 o                         
  -8   0  12          8.60         -0.69        20.70 o                         
  -6   0  12        884.12        900.77        41.89 o                         
  -4   0  12       3054.70       3022.28        81.80 o                         
  -2   0  12       2752.36       2563.28        67.44 o                         
   0   0  12        191.04        181.22        15.94 o                         
   2   0  12         26.90         52.78        14.26 o                         
   4   0  12       5270.65       5183.50       113.59 o                         
   6   0  12        194.28        163.70        27.04 o                         
  -8   1  12        672.68        658.45        28.82 o                         
  -7   1  12        356.28        427.11        23.07 o                         
  -6   1  12        493.01        456.53        21.29 o                         
  -5   1  12          6.06         12.68        10.10 o                         
  -4   1  12      11347.68      10861.94       161.22 o                         
  -3   1  12        612.84        588.33        20.60 o                         
  -2   1  12      12726.00      12142.10       174.19 o                         
  -1   1  12        150.35        150.13        12.18 o                         
   0   1  12       1692.85       1687.96        29.71 o                         
   1   1  12        489.89        500.99        16.04 o                         
   2   1  12      18681.46      17562.27       510.10 o                         
   3   1  12       1151.08       1184.39        26.34 o                         
   4   1  12       2880.27       2918.10        51.00 o                         
   5   1  12         53.35         59.91        11.78 o                         
   6   1  12         15.06         24.76        13.77 o                         
   7   1  12        347.76        335.81        25.45 o                         
  -8   2  12         19.31         10.89        17.03 o                         
  -7   2  12       1951.56       1906.81        47.44 o                         
  -6   2  12        239.87        227.47        14.95 o                         
  -5   2  12       4150.80       4016.34        64.96 o                         
  -4   2  12        445.89        432.56        17.13 o                         
  -3   2  12       3889.60       3780.65        58.92 o                         
  -2   2  12       1330.98       1266.09        30.60 o                         
  -1   2  12      20894.09      19735.87       367.60 o                         
   0   2  12         90.10         82.99         8.81 o                         
   1   2  12      11619.57      11618.03       145.38 o                         
   2   2  12        324.47        331.95        16.24 o                         
   3   2  12        234.08        237.27        12.18 o                         
   4   2  12       1582.82       1596.95        38.42 o                         
   5   2  12       3271.04       3300.55        67.04 o                         
   6   2  12          9.51          7.13        12.58 o                         
   7   2  12        109.11        139.24        27.04 o                         
  -8   3  12          5.02        -12.77        14.95 o                         
  -7   3  12       1076.00       1252.62        33.47 o                         
  -6   3  12         33.97         29.11        11.98 o                         
  -5   3  12        152.27        137.16        14.26 o                         
  -4   3  12         16.84         13.47        10.79 o                         
  -3   3  12       1123.36       1059.42        28.92 o                         
  -2   3  12        188.33        195.68        11.09 o                         
  -1   3  12       1567.76       1450.58        28.82 o                         
   0   3  12        599.07        633.10        17.33 o                         
   1   3  12       4538.89       4496.73        63.18 o                         
   2   3  12        117.11        119.92        11.39 o                         
   3   3  12         37.05         18.91         7.82 o                         
   4   3  12          1.37         -4.85         9.21 o                         
   5   3  12        182.00        169.24        14.76 o                         
   6   3  12         10.08          4.26        10.60 o                         
   7   3  12        971.47       1045.35        43.57 o                         
  -8   4  12         19.94         25.55        17.43 o                         
  -7   4  12       1632.51       1618.34        49.81 o                         
  -6   4  12        421.14        417.51        24.26 o                         
  -5   4  12       3267.82       3079.02        60.71 o                         
  -4   4  12        359.52        353.93        18.42 o                         
  -3   4  12        420.31        408.89        18.52 o                         
  -2   4  12         23.78         49.02         9.11 o                         
  -1   4  12      18649.86      18442.75       228.86 o                         
   0   4  12         53.10         63.87         9.11 o                         
   1   4  12       5901.17       5735.98        88.04 o                         
   2   4  12        653.12        635.37        19.81 o                         
   3   4  12         62.82         74.27        15.35 o                         
   4   4  12        812.66        776.19        25.85 o                         
   5   4  12       2436.56       2502.67        55.75 o                         
   6   4  12        109.32         95.37        22.18 o                         
   7   4  12        134.07        126.76        16.44 o                         
  -8   5  12        241.08        273.52        38.32 o                         
  -7   5  12         62.19         92.10        17.83 o                         
  -6   5  12        510.11        469.99        26.04 o                         
  -5   5  12        792.21        761.24        37.53 o                         
  -4   5  12       5396.57       5267.97        98.14 o                         
  -3   5  12         12.86         26.04         9.80 o                         
  -2   5  12       6946.43       6793.22        95.27 o                         
  -1   5  12        149.82        146.86        11.59 o                         
   0   5  12       2007.52       2012.28        36.24 o                         
   1   5  12       2274.31       2287.18        44.07 o                         
   2   5  12       8143.96       8122.89       140.03 o                         
   3   5  12         31.07         32.18        14.06 o                         
   4   5  12       1780.36       1732.42        42.58 o                         
   5   5  12         30.52         27.13        11.19 o                         
   6   5  12         33.87         19.31        11.39 o                         
   7   5  12        188.86        189.64        18.62 o                         
  -7   6  12         55.70         62.88        17.53 o                         
  -6   6  12        242.41        239.35        20.50 o                         
  -5   6  12          4.41          5.15        11.88 o                         
  -4   6  12       1041.11       1099.33        36.34 o                         
  -3   6  12        793.57        771.84        26.84 o                         
  -2   6  12       1239.81       1251.34        34.46 o                         
  -1   6  12         17.22         24.16         9.41 o                         
   0   6  12         81.32         73.88        10.20 o                         
   1   6  12        123.54        145.38        12.18 o                         
   2   6  12         36.67         32.09        11.39 o                         
   3   6  12        237.79        254.51        30.60 o                         
   4   6  12       1620.84       1647.16        53.57 o                         
   5   6  12         33.86         32.58        11.98 o                         
   6   6  12         12.07          5.84        11.39 o                         
   7   6  12         15.28         -1.29        16.93 o                         
  -7   7  12        154.48        146.07        20.70 o                         
  -6   7  12          6.86         -7.23        13.47 o                         
  -5   7  12        191.80        174.89        16.44 o                         
  -4   7  12       3486.25       3498.61        60.31 o                         
  -3   7  12        311.11        308.38        16.24 o                         
  -2   7  12       1893.47       1876.21        38.23 o                         
  -1   7  12          7.94         -0.79         9.70 o                         
   0   7  12        110.31         82.89        10.99 o                         
   1   7  12         14.38         22.18        13.17 o                         
   2   7  12       4486.52       4449.89        88.63 o                         
   3   7  12        240.34        201.52        17.73 o                         
   4   7  12        451.55        453.16        27.33 o                         
   5   7  12        132.73        126.86        20.30 o                         
   6   7  12          2.97          0.50        11.88 o                         
  -7   8  12        297.51        345.32        26.64 o                         
  -6   8  12          0.26        -13.67        13.67 o                         
  -5   8  12        880.69        904.53        31.59 o                         
  -4   8  12        201.75        171.02        16.84 o                         
  -3   8  12        363.62        350.27        17.23 o                         
  -2   8  12       1902.81       1918.89        39.31 o                         
  -1   8  12       3529.50       3651.61        60.01 o                         
   0   8  12        410.94        415.73        22.68 o                         
   1   8  12       1348.38       1324.02        40.11 o                         
   2   8  12        153.98        153.20        16.04 o                         
   3   8  12        146.56        139.63        16.34 o                         
   4   8  12        404.71        427.41        23.97 o                         
   5   8  12        526.52        551.69        32.88 o                         
   6   8  12         87.00        102.99        36.05 o                         
  -6   9  12         71.67         78.63        16.34 o                         
  -5   9  12        241.29        224.60        20.00 o                         
  -4   9  12         48.22         30.40        16.74 o                         
  -3   9  12         71.40         71.90        12.58 o                         
  -2   9  12        111.22        118.34        12.77 o                         
  -1   9  12        236.48        234.01        15.25 o                         
   0   9  12       1206.63       1157.46        41.89 o                         
   1   9  12        759.40        747.97        30.90 o                         
   2   9  12          8.19         -0.59        12.08 o                         
   3   9  12        123.49        119.03        16.14 o                         
   4   9  12          0.10        -12.38        12.38 o                         
   5   9  12         12.69          3.66        15.84 o                         
  -6  10  12          9.92         17.83        13.86 o                         
  -5  10  12        182.36        193.31        27.13 o                         
  -4  10  12         33.64         30.80        15.05 o                         
  -3  10  12        185.83        207.17        18.91 o                         
  -2  10  12         12.28         14.85        10.79 o                         
  -1  10  12       1471.55       1597.84        41.10 o                         
   0  10  12         10.59         17.53        13.96 o                         
   1  10  12        255.81        204.50        19.61 o                         
   2  10  12        129.38        109.63        22.68 o                         
   3  10  12        103.75        103.68        16.84 o                         
   4  10  12          8.00         -1.98        14.95 o                         
   5  10  12        469.68        471.18        33.97 o                         
  -5  11  12        607.99        607.25        26.24 o                         
  -4  11  12        155.18        212.02        21.49 o                         
  -3  11  12          0.22         -9.41        15.15 o                         
  -2  11  12        183.16        189.34        17.73 o                         
  -1  11  12        103.29         90.31        24.76 o                         
   0  11  12          1.25        -10.20        13.37 o                         
   1  11  12        515.08        517.73        31.99 o                         
   2  11  12        258.82        268.47        31.39 o                         
   3  11  12        318.87        338.19        24.36 o                         
   4  11  12         14.33         20.00        15.84 o                         
  -5  12  12          6.47         15.65        17.92 o                         
  -4  12  12         27.81         20.70        14.66 o                         
  -3  12  12        314.35        320.16        26.54 o                         
  -2  12  12        139.94        138.74        27.43 o                         
  -1  12  12        128.09         91.70        21.89 o                         
   0  12  12        204.72        189.54        19.90 o                         
   1  12  12          0.21        -10.79        13.86 o                         
   2  12  12        104.81        102.89        18.32 o                         
   3  12  12        197.09        247.87        22.78 o                         
   4  12  12         22.70         42.09        31.59 o                         
  -4  13  12        119.42        118.34        21.49 o                         
  -3  13  12          3.30          3.07        18.72 o                         
  -2  13  12          3.38         -0.10        17.43 o                         
  -1  13  12        113.22        109.72        23.87 o                         
   0  13  12        398.21        388.69        26.94 o                         
   1  13  12         72.44         94.67        17.92 o                         
   2  13  12         88.49         90.12        18.22 o                         
   3  13  12          0.24          2.28        15.84 o                         
  -2  14  12        245.89        205.78        43.57 o                         
  -1  14  12         11.50         45.36        24.96 o                         
   0  14  12         34.68         65.66        26.04 o                         
   1  14  12          4.20          1.49        25.55 o                         
  -7   0  13        443.94        389.98        32.38 o                         
  -5   0  13        551.14        489.30        29.71 o                         
  -3   0  13       2623.01       2636.36        82.59 o                         
  -1   0  13       1096.40       1041.39        38.23 o                         
   1   0  13         75.79        127.05        25.55 o                         
   3   0  13       3706.22       3659.73        86.35 o                         
   5   0  13        994.05        958.21        52.58 o                         
   7   0  13        110.13        150.23        28.52 o                         
  -8   1  13         16.78         16.04        14.76 o                         
  -7   1  13        292.49        332.64        21.29 o                         
  -6   1  13        528.56        550.60        23.97 o                         
  -5   1  13        202.34        211.23        16.14 o                         
  -4   1  13          0.85         35.85        11.59 o                         
  -3   1  13        773.42        796.39        24.76 o                         
  -2   1  13          3.97         15.75         9.11 o                         
  -1   1  13       4080.39       3935.73        66.05 o                         
   0   1  13       2133.40       2067.04        40.11 o                         
   1   1  13         74.77         67.54        13.67 o                         
   2   1  13       2262.28       2273.42        48.33 o                         
   3   1  13       1735.75       1761.93        43.18 o                         
   4   1  13         16.96         20.70         9.01 o                         
   5   1  13        831.97        877.70        28.62 o                         
   6   1  13          0.04        -13.27        13.27 o                         
   7   1  13         50.11         55.56        15.94 o                         
  -8   2  13        105.60        104.18        20.70 o                         
  -7   2  13        239.78        261.14        20.60 o                         
  -6   2  13         14.55         12.97        11.98 o                         
  -5   2  13         74.91        117.25        15.25 o                         
  -4   2  13        696.96        704.89        24.56 o                         
  -3   2  13        135.66        127.55        11.98 o                         
  -2   2  13        258.03        263.72        14.56 o                         
  -1   2  13       2260.30       2208.65        43.47 o                         
   0   2  13       1723.17       1758.76        32.09 o                         
   1   2  13       1348.46       1339.87        25.95 o                         
   2   2  13       3059.05       3009.21        52.09 o                         
   3   2  13          3.67         -7.53         7.53 o                         
   4   2  13         10.34         14.46        10.10 o                         
   5   2  13        720.86        737.87        26.34 o                         
   6   2  13        747.80        775.70        35.06 o                         
   7   2  13         32.79         45.06        24.76 o                         
  -8   3  13         48.28         56.94        19.01 o                         
  -7   3  13        159.89        217.17        17.63 o                         
  -6   3  13         92.75        114.38        13.37 o                         
  -5   3  13         11.90          6.93        10.10 o                         
  -4   3  13       1203.38       1071.20        27.43 o                         
  -3   3  13        203.55        197.46        12.97 o                         
  -2   3  13        319.08        301.94        15.75 o                         
  -1   3  13         21.93         39.91         9.41 o                         
   0   3  13       2265.91       2271.93        42.98 o                         
   1   3  13        692.97        696.57        22.08 o                         
   2   3  13        953.37        939.10        24.26 o                         
   3   3  13         43.08         22.18        12.18 o                         
   4   3  13        508.03        525.55        21.39 o                         
   5   3  13         97.89         95.37        12.97 o                         
   6   3  13         67.05         49.81        14.95 o                         
   7   3  13         80.23         92.20        18.02 o                         
  -8   4  13          5.92        -14.46        14.46 o                         
  -7   4  13         39.24         39.81        16.64 o                         
  -6   4  13         78.60         71.90        15.25 o                         
  -5   4  13        836.13        827.59        29.91 o                         
  -4   4  13       1697.46       1619.33        39.51 o                         
  -3   4  13       2145.68       2086.65        47.04 o                         
  -2   4  13        663.21        654.88        22.48 o                         
  -1   4  13       1110.02       1048.72        22.88 o                         
   0   4  13       1586.68       1679.74        32.18 o                         
   1   4  13        395.09        381.46        21.09 o                         
   2   4  13       1429.29       1416.71        31.99 o                         
   3   4  13        772.22        796.30        47.34 o                         
   4   4  13        247.15        266.49        20.70 o                         
   5   4  13          9.65         15.15        12.77 o                         
   6   4  13        134.43        130.22        15.25 o                         
   7   4  13          6.24         21.79        15.94 o                         
  -7   5  13         80.21         86.75        30.90 o                         
  -6   5  13         57.34         59.62        13.27 o                         
  -5   5  13         47.39         25.75        12.28 o                         
  -4   5  13       2333.62       2333.43        53.57 o                         
  -3   5  13        290.45        301.54        17.83 o                         
  -2   5  13       2394.35       2239.35        45.65 o                         
  -1   5  13       1843.55       1887.50        51.30 o                         
   0   5  13        145.15        144.09        10.00 o                         
   1   5  13         18.91         19.61         9.11 o                         
   2   5  13       4977.85       4750.44        90.31 o                         
   3   5  13       2081.23       2026.14        49.51 o                         
   4   5  13        851.40        868.29        48.82 o                         
   5   5  13        589.55        641.81        31.79 o                         
   6   5  13          0.05          5.25        11.59 o                         
   7   5  13          6.68          7.53        17.73 o                         
  -7   6  13        310.22        319.87        25.05 o                         
  -6   6  13        663.06        687.66        31.69 o                         
  -5   6  13        257.62        260.05        18.12 o                         
  -4   6  13        650.66        667.76        25.55 o                         
  -3   6  13        704.02        704.30        22.38 o                         
  -2   6  13        293.53        254.90        18.32 o                         
  -1   6  13       1562.03       1580.81        33.17 o                         
   0   6  13         16.29          9.21         8.71 o                         
   1   6  13        143.03        167.26        15.65 o                         
   2   6  13         72.68         66.75        12.77 o                         
   3   6  13        671.89        626.06        26.34 o                         
   4   6  13       1004.37       1003.56        67.64 o                         
   5   6  13        612.61        631.41        33.77 o                         
   6   6  13        140.55        158.65        24.76 o                         
  -7   7  13        397.54        440.28        29.31 o                         
  -6   7  13        398.84        387.21        29.81 o                         
  -5   7  13        178.07        180.83        26.34 o                         
  -4   7  13        648.31        640.82        23.07 o                         
  -3   7  13        886.52        935.33        26.64 o                         
  -2   7  13       1522.22       1442.76        32.98 o                         
  -1   7  13       1777.57       1801.15        37.24 o                         
   0   7  13       1843.30       1893.05        42.38 o                         
   1   7  13        564.26        594.87        31.79 o                         
   2   7  13        340.19        348.88        20.80 o                         
   3   7  13        109.98        145.77        16.04 o                         
   4   7  13        154.80        179.24        48.03 o                         
   5   7  13        135.18        132.20        19.41 o                         
   6   7  13         12.80          5.55        16.93 o                         
  -7   8  13        435.52        506.14        49.61 o                         
  -6   8  13         22.45         31.10        16.14 o                         
  -5   8  13       1557.19       1498.61        48.03 o                         
  -4   8  13        331.91        324.92        18.42 o                         
  -3   8  13        366.48        352.94        18.02 o                         
  -2   8  13         14.23         20.10        10.99 o                         
  -1   8  13       5865.52       6011.48        89.23 o                         
   0   8  13        753.11        784.21        31.10 o                         
   1   8  13       2975.71       2829.27        66.15 o                         
   2   8  13        744.97        715.19        29.71 o                         
   3   8  13        225.01        198.16        18.52 o                         
   4   8  13        141.53         95.96        17.33 o                         
   5   8  13        918.80        933.95        42.88 o                         
  -6   9  13         51.71         44.56        20.30 o                         
  -5   9  13         36.97         24.86        15.25 o                         
  -4   9  13        410.29        476.03        26.24 o                         
  -3   9  13        235.59        264.11        16.93 o                         
  -2   9  13        222.01        235.89        18.82 o                         
  -1   9  13        118.53        115.37        14.66 o                         
   0   9  13        120.54        132.60        17.13 o                         
   1   9  13       1152.12       1087.54        37.83 o                         
   2   9  13        804.75        839.67        33.77 o                         
   3   9  13        123.31        132.50        17.03 o                         
   4   9  13         84.60         89.92        16.34 o                         
   5   9  13         90.08        103.68        24.76 o                         
  -6  10  13        173.57        151.71        36.05 o                         
  -5  10  13        369.27        367.20        28.42 o                         
  -4  10  13        633.41        681.52        30.30 o                         
  -3  10  13        602.78        648.15        28.12 o                         
  -2  10  13        227.91        219.15        16.44 o                         
  -1  10  13       1181.26       1184.89        41.59 o                         
   0  10  13        240.75        223.21        20.30 o                         
   1  10  13        879.80        875.42        35.55 o                         
   2  10  13        150.99        149.83        18.42 o                         
   3  10  13        211.63        200.24        22.78 o                         
   4  10  13        463.09        456.53        40.01 o                         
  -5  11  13          5.12          5.15        17.33 o                         
  -4  11  13       1709.05       1893.54        51.00 o                         
  -3  11  13        110.46        124.18        17.83 o                         
  -2  11  13       1782.42       1877.10        74.77 o                         
  -1  11  13        134.44        152.11        22.78 o                         
   0  11  13        276.04        254.01        21.79 o                         
   1  11  13         61.15         37.73        15.84 o                         
   2  11  13       1953.55       1971.28        58.03 o                         
   3  11  13        122.21        118.64        24.06 o                         
   4  11  13        454.12        442.76        27.83 o                         
  -4  12  13        282.97        318.97        21.79 o                         
  -3  12  13          0.02        -14.85        18.12 o                         
  -2  12  13        156.53        112.10        21.59 o                         
  -1  12  13        624.70        665.68        33.17 o                         
   0  12  13         13.42         21.39        14.76 o                         
   1  12  13        186.37        189.64        21.59 o                         
   2  12  13          0.58          2.87        13.67 o                         
   3  12  13          7.29         15.25        16.34 o                         
  -3  13  13         96.55        115.96        23.67 o                         
  -2  13  13        482.07        527.83        39.81 o                         
  -1  13  13        279.30        251.24        30.60 o                         
   0  13  13         79.71         86.45        20.40 o                         
   1  13  13        373.84        395.03        28.22 o                         
   2  13  13        426.90        486.04        36.34 o                         
  -8   0  14         50.57         80.41        24.96 o                         
  -6   0  14        932.62        920.48        63.08 o                         
  -4   0  14       3722.27       3681.02        96.65 o                         
  -2   0  14        918.16        899.68        36.64 o                         
   0   0  14       2056.64       1946.92        55.65 o                         
   2   0  14       1406.23       1438.80        66.05 o                         
   4   0  14       1964.09       2092.99       176.47 o                         
   6   0  14          0.97        -18.02        18.02 o                         
  -8   1  14        308.36        326.90        23.77 o                         
  -7   1  14        413.07        446.03        24.86 o                         
  -6   1  14         65.63         32.38        12.87 o                         
  -5   1  14         81.99         83.68        13.27 o                         
  -4   1  14       4605.25       4347.99        77.14 o                         
  -3   1  14        100.65         97.15        12.38 o                         
  -2   1  14       7004.64       6615.26       104.18 o                         
  -1   1  14        878.36        872.45        24.96 o                         
   0   1  14        865.30        860.07        24.16 o                         
   1   1  14       3707.09       3542.18        70.21 o                         
   2   1  14       5283.08       5270.54        95.27 o                         
   3   1  14          9.10         16.93         8.81 o                         
   4   1  14       1084.02       1102.10        31.49 o                         
   5   1  14         10.50          9.51        15.75 o                         
   6   1  14          0.35         -7.23        12.18 o                         
   7   1  14        126.80        133.89        20.20 o                         
  -8   2  14         19.78         41.30        23.37 o                         
  -7   2  14        682.00        674.19        29.02 o                         
  -6   2  14        210.56        175.38        16.74 o                         
  -5   2  14       2199.39       2167.36        48.92 o                         
  -4   2  14       1192.54       1208.26        33.37 o                         
  -3   2  14        454.92        442.96        19.11 o                         
  -2   2  14        104.80        124.68        12.08 o                         
  -1   2  14       5838.75       5693.70        91.01 o                         
   0   2  14         13.81         30.40        11.49 o                         
   1   2  14       4318.96       4228.06        69.12 o                         
   2   2  14        406.52        409.98        18.72 o                         
   3   2  14         96.00         81.11        11.98 o                         
   4   2  14        284.95        268.96        16.34 o                         
   5   2  14        961.54        964.05        31.19 o                         
   6   2  14          1.40          5.55        14.36 o                         
   7   2  14         41.17         35.25        18.82 o                         
  -7   3  14       1117.50       1229.55        38.52 o                         
  -6   3  14         81.27         97.74        14.95 o                         
  -5   3  14         17.82         -0.10        10.10 o                         
  -4   3  14         19.22         16.93        10.10 o                         
  -3   3  14       1345.18       1283.42        33.08 o                         
  -2   3  14         94.49         95.66        12.18 o                         
  -1   3  14       2565.82       2569.02        49.51 o                         
   0   3  14        341.92        315.31        15.75 o                         
   1   3  14       1470.35       1494.45        33.17 o                         
   2   3  14         35.95         35.25         9.61 o                         
   3   3  14          4.35         -2.38        17.23 o                         
   4   3  14         33.20         48.13        12.97 o                         
   5   3  14         10.98          4.16        11.39 o                         
   6   3  14          1.34         -3.76        13.67 o                         
   7   3  14        382.28        418.99        42.09 o                         
  -7   4  14        518.11        536.05        26.04 o                         
  -6   4  14        106.76         95.86        13.07 o                         
  -5   4  14       1109.17       1061.89        43.77 o                         
  -4   4  14        298.57        305.70        19.01 o                         
  -3   4  14         32.75         33.08        10.00 o                         
  -2   4  14         74.95         89.32        11.39 o                         
  -1   4  14       4666.69       4537.23        76.55 o                         
   0   4  14        138.86        147.06        11.39 o                         
   1   4  14       2139.84       2111.60        42.38 o                         
   2   4  14        107.26        103.39        13.86 o                         
   3   4  14          0.16         -4.16        11.09 o                         
   4   4  14        516.90        512.08        27.53 o                         
   5   4  14       1029.14       1068.33        41.89 o                         
   6   4  14         43.59         57.64        21.39 o                         
  -7   5  14        382.46        386.31        27.83 o                         
  -6   5  14        138.93        118.24        15.75 o                         
  -5   5  14         28.98         43.08        12.48 o                         
  -4   5  14       2369.50       2306.49        51.10 o                         
  -3   5  14        606.63        586.75        23.57 o                         
  -2   5  14       3516.10       3419.68        63.97 o                         
  -1   5  14       1871.46       1902.06        33.87 o                         
   0   5  14        591.03        615.07        22.08 o                         
   1   5  14        270.01        248.46        14.95 o                         
   2   5  14       2554.40       2561.00        57.93 o                         
   3   5  14        256.52        264.90        27.04 o                         
   4   5  14        439.99        439.39        27.04 o                         
   5   5  14        400.12        453.95        28.42 o                         
   6   5  14          0.05         -0.69        15.84 o                         
  -7   6  14          2.68        -17.43        17.43 o                         
  -6   6  14        265.24        286.59        23.67 o                         
  -5   6  14          0.19        -11.59        11.59 o                         
  -4   6  14       1672.34       1727.57        43.18 o                         
  -3   6  14        645.79        663.10        27.33 o                         
  -2   6  14        445.63        441.08        18.52 o                         
  -1   6  14          1.97         -4.65         9.70 o                         
   0   6  14        686.84        648.25        23.57 o                         
   1   6  14          0.50        -10.00        10.70 o                         
   2   6  14        789.74        817.09        30.01 o                         
   3   6  14         83.23         80.31        16.44 o                         
   4   6  14        515.10        539.31        30.60 o                         
   5   6  14        132.69        156.76        20.20 o                         
   6   6  14          7.46          5.25        16.54 o                         
  -7   7  14         30.52         37.53        33.08 o                         
  -6   7  14         94.67        105.37        18.22 o                         
  -5   7  14         13.98         32.48        16.04 o                         
  -4   7  14        921.03        916.62        31.29 o                         
  -3   7  14         10.30         17.92        11.09 o                         
  -2   7  14        682.96        692.61        23.17 o                         
  -1   7  14        102.24        116.76        12.77 o                         
   0   7  14         67.40         51.10        12.28 o                         
   1   7  14        708.52        710.64        28.62 o                         
   2   7  14       1247.49       1237.47        38.62 o                         
   3   7  14        215.81        230.05        18.72 o                         
   4   7  14        386.27        418.30        28.42 o                         
   5   7  14        120.05         87.15        22.58 o                         
   6   7  14         25.32         42.09        30.01 o                         
  -6   8  14         76.22         80.21        19.31 o                         
  -5   8  14        347.33        370.77        25.05 o                         
  -4   8  14        515.18        555.65        25.45 o                         
  -3   8  14         97.20         67.24        12.68 o                         
  -2   8  14         51.85         62.78        12.18 o                         
  -1   8  14        868.78        957.42        40.50 o                         
   0   8  14        481.88        557.44        52.49 o                         
   1   8  14        503.45        520.00        25.95 o                         
   2   8  14       1347.91       1297.38        57.04 o                         
   3   8  14          6.34        -10.60        12.48 o                         
   4   8  14          3.81          0.10        15.84 o                         
   5   8  14        119.95        156.27        21.59 o                         
  -6   9  14        180.49        199.74        39.02 o                         
  -5   9  14         35.44         15.65        16.64 o                         
  -4   9  14          5.01         -4.75        13.96 o                         
  -3   9  14        254.51        274.51        17.83 o                         
  -2   9  14         27.91         41.69        12.38 o                         
  -1   9  14        724.03        791.74        33.47 o                         
   0   9  14        537.74        503.96        26.84 o                         
   1   9  14        109.58        120.02        17.33 o                         
   2   9  14        151.22        163.00        18.12 o                         
   3   9  14        125.09        117.55        17.63 o                         
   4   9  14         54.79         53.28        18.02 o                         
  -5  10  14         59.38         24.36        19.21 o                         
  -4  10  14         42.34         39.91        16.44 o                         
  -3  10  14        331.08        314.81        21.69 o                         
  -2  10  14         16.13         20.40        12.68 o                         
  -1  10  14        365.71        371.66        25.05 o                         
   0  10  14         96.23        104.58        17.73 o                         
   1  10  14         62.08         38.92        14.95 o                         
   2  10  14        244.67        209.45        21.29 o                         
   3  10  14        120.11        131.81        18.82 o                         
   4  10  14         28.34         14.76        18.52 o                         
  -4  11  14         75.83         62.29        18.02 o                         
  -3  11  14        154.81        188.25        20.60 o                         
  -2  11  14          0.37         10.30        14.56 o                         
  -1  11  14       1185.32       1221.53        59.22 o                         
   0  11  14          2.72        -12.97        12.97 o                         
   1  11  14          2.78          3.76        15.25 o                         
   2  11  14          9.62          4.36        14.56 o                         
   3  11  14        419.49        434.05        28.82 o                         
  -3  12  14        315.67        374.33        29.71 o                         
  -2  12  14         22.73         22.58        22.78 o                         
  -1  12  14         34.19         22.88        16.34 o                         
   0  12  14         55.03         28.92        19.90 o                         
   1  12  14         27.63         10.00        15.65 o                         
   2  12  14        230.55        228.26        23.87 o                         
   3  12  14         61.71         -2.97        30.01 o                         
  -2  13  14          0.35          4.56        28.52 o                         
  -1  13  14        103.45         93.09        36.05 o                         
   0  13  14        522.84        541.89        39.22 o                         
   1  13  14          8.79          4.56        24.06 o                         
  -7   0  15          3.83         -2.77        20.70 o                         
  -5   0  15         17.50          4.56        15.35 o                         
  -3   0  15       3476.66       3420.87       128.44 o                         
  -1   0  15          0.35         -8.32        18.02 o                         
   1   0  15         43.57         37.14        15.75 o                         
   3   0  15        612.71        558.72        40.60 o                         
   5   0  15        792.32        754.01        46.54 o                         
  -7   1  15        546.13        576.05        28.12 o                         
  -6   1  15        396.50        448.41        23.17 o                         
  -5   1  15          0.65        -14.56        18.82 o                         
  -4   1  15         30.02         41.49        19.21 o                         
  -3   1  15       1211.03       1177.26        32.58 o                         
  -2   1  15        210.51        226.98        15.25 o                         
  -1   1  15       6822.40       6596.05       103.78 o                         
   0   1  15         57.27         72.59        11.19 o                         
   1   1  15          4.15         -7.63        10.20 o                         
   2   1  15          2.97         35.25        17.23 o                         
   3   1  15       1830.15       1829.67        44.66 o                         
   4   1  15         30.46         38.42        14.06 o                         
   5   1  15       1148.76       1128.74        48.03 o                         
   6   1  15         14.09         20.00        15.35 o                         
  -7   2  15         15.29         13.47        15.75 o                         
  -6   2  15        169.31        161.22        23.17 o                         
  -5   2  15         30.87         37.14        13.47 o                         
  -4   2  15       2640.66       2574.67        54.17 o                         
  -3   2  15        373.08        373.04        18.52 o                         
  -2   2  15         53.76         35.16        10.70 o                         
  -1   2  15        483.01        500.99        20.10 o                         
   0   2  15       4085.97       4144.98        70.71 o                         
   1   2  15        619.22        574.27        24.56 o                         
   2   2  15       5408.83       5384.53        98.63 o                         
   3   2  15         14.57          5.45        10.79 o                         
   4   2  15        266.16        270.94        55.56 o                         
   5   2  15        198.22        178.15        19.41 o                         
   6   2  15        449.17        481.28        29.21 o                         
  -7   3  15        124.29        157.46        18.91 o                         
  -6   3  15        584.03        660.03        27.83 o                         
  -5   3  15         26.66          8.12        17.83 o                         
  -4   3  15          3.26        -10.99        10.99 o                         
  -3   3  15         88.87         76.85        14.16 o                         
  -2   3  15         14.12         -8.42         9.31 o                         
  -1   3  15          1.75         -6.04         9.11 o                         
   0   3  15       3311.28       3278.77        59.22 o                         
   1   3  15          1.20         -5.94        11.39 o                         
   2   3  15        405.75        414.83        20.40 o                         
   3   3  15        120.69        106.56        15.35 o                         
   4   3  15         66.88         44.66        25.55 o                         
   5   3  15          0.38         -6.24        14.26 o                         
   6   3  15         44.78         93.09        25.55 o                         
  -7   4  15        240.37        232.12        23.77 o                         
  -6   4  15        390.36        399.19        19.81 o                         
  -5   4  15        270.51        253.52        16.34 o                         
  -4   4  15       2705.37       2716.67        50.90 o                         
  -3   4  15       1273.64       1253.51        30.70 o                         
  -2   4  15         53.58         61.10        11.78 o                         
  -1   4  15        477.23        467.62        19.71 o                         
   0   4  15       1673.78       1695.68        44.76 o                         
   1   4  15        211.68        190.93        13.96 o                         
   2   4  15       3938.87       3976.03        79.03 o                         
   3   4  15        128.98        164.98        18.42 o                         
   4   4  15         14.48         26.04        14.06 o                         
   5   4  15          3.90          5.05        14.06 o                         
   6   4  15        249.92        240.34        23.87 o                         
  -7   5  15        146.70        153.20        37.53 o                         
  -6   5  15         72.69         66.45        15.15 o                         
  -5   5  15          4.57          2.67        11.98 o                         
  -4   5  15        698.30        699.74        27.04 o                         
  -3   5  15        548.19        581.80        24.46 o                         
  -2   5  15        796.27        750.54        22.97 o                         
  -1   5  15       2654.18       2660.82        52.88 o                         
   0   5  15         34.58         47.14        11.49 o                         
   1   5  15        251.84        248.76        16.14 o                         
   2   5  15        944.91        900.77        36.54 o                         
   3   5  15       1100.28       1109.92        42.09 o                         
   4   5  15        431.94        454.15        49.61 o                         
   5   5  15        707.06        697.56        58.63 o                         
   6   5  15         17.74         10.20        14.95 o                         
  -6   6  15        117.01        119.03        20.20 o                         
  -5   6  15          1.74        -11.69        11.69 o                         
  -4   6  15        263.61        260.74        18.72 o                         
  -3   6  15       1045.83       1115.96        50.11 o                         
  -2   6  15         37.66         18.22        11.98 o                         
  -1   6  15         56.64         61.70        12.18 o                         
   0   6  15         13.79         -9.01        10.00 o                         
   1   6  15         16.34         20.10        12.38 o                         
   2   6  15          1.73         -2.38        11.78 o                         
   3   6  15        251.56        314.12        24.86 o                         
   4   6  15        374.25        365.91        26.34 o                         
   5   6  15        219.28        249.65        24.36 o                         
  -6   7  15        212.54        222.22        23.27 o                         
  -5   7  15         17.84         10.79        14.56 o                         
  -4   7  15        554.56        554.07        25.15 o                         
  -3   7  15        804.09        817.69        29.11 o                         
  -2   7  15        967.58        996.14        31.29 o                         
  -1   7  15       2487.80       2447.22        46.94 o                         
   0   7  15        436.85        467.22        25.35 o                         
   1   7  15        137.26        128.34        17.53 o                         
   2   7  15        326.84        321.94        21.09 o                         
   3   7  15        332.96        315.90        26.04 o                         
   4   7  15         45.61         21.79        14.85 o                         
   5   7  15        456.87        535.16        62.29 o                         
  -6   8  15         46.88         15.05        30.01 o                         
  -5   8  15        393.19        389.98        27.83 o                         
  -4   8  15        309.15        292.73        20.50 o                         
  -3   8  15          0.88        -12.48        12.48 o                         
  -2   8  15         27.82         17.43        11.29 o                         
  -1   8  15       1600.80       1648.15        42.38 o                         
   0   8  15        755.72        833.63        33.97 o                         
   1   8  15       1325.14       1332.84        43.08 o                         
   2   8  15       1018.57       1031.29        37.83 o                         
   3   8  15          2.39         -8.62        13.77 o                         
   4   8  15         34.79         22.97        16.24 o                         
  -5   9  15         25.71          9.51        18.42 o                         
  -4   9  15         79.86         71.30        19.21 o                         
  -3   9  15         69.89         55.36        13.27 o                         
  -2   9  15         52.67         48.82        13.27 o                         
  -1   9  15        161.71        166.37        19.01 o                         
   0   9  15        233.54        224.30        22.48 o                         
   1   9  15        199.27        198.75        20.20 o                         
   2   9  15         89.55        124.88        18.12 o                         
   3   9  15         68.93         38.52        14.85 o                         
   4   9  15         38.09         10.79        19.51 o                         
  -5  10  15        204.02        166.77        46.54 o                         
  -4  10  15        664.69        704.69        35.75 o                         
  -3  10  15        202.45        195.88        17.23 o                         
  -2  10  15         10.22         -7.43        12.97 o                         
  -1  10  15        562.81        589.72        30.60 o                         
   0  10  15         91.32        105.96        18.12 o                         
   1  10  15        306.93        292.04        31.69 o                         
   2  10  15        341.98        331.95        25.05 o                         
   3  10  15         52.72         45.26        16.14 o                         
  -4  11  15        468.64        512.97        45.16 o                         
  -3  11  15         50.59         23.67        18.72 o                         
  -2  11  15        877.92        925.03        40.21 o                         
  -1  11  15        156.59        144.98        20.80 o                         
   0  11  15          0.24         -8.12        14.95 o                         
   1  11  15         30.63         15.45        16.14 o                         
   2  11  15        671.93        711.33        35.75 o                         
   3  11  15        112.99        121.71        37.53 o                         
  -3  12  15         19.13         30.01        26.04 o                         
  -2  12  15         71.92         91.60        34.56 o                         
  -1  12  15        121.97        133.00        20.90 o                         
   0  12  15          4.70         -6.93        15.84 o                         
   1  12  15         86.10        114.38        25.05 o                         
  -6   0  16        353.00        366.51        31.19 o                         
  -4   0  16       2359.26       2243.91        71.60 o                         
  -2   0  16         45.99         50.41        16.93 o                         
   0   0  16        248.94        290.55        22.78 o                         
   2   0  16        463.68        483.66        39.02 o                         
   4   0  16        329.61        325.91        36.05 o                         
   6   0  16         17.38         18.02        22.58 o                         
  -7   1  16        218.58        252.03        21.69 o                         
  -6   1  16         59.30         76.95        15.35 o                         
  -5   1  16          4.24         12.38        11.39 o                         
  -4   1  16        813.57        761.83        30.80 o                         
  -3   1  16         21.51         35.85        11.78 o                         
  -2   1  16       1014.19        957.22        28.72 o                         
  -1   1  16         31.82         60.61        11.98 o                         
   0   1  16        471.49        479.01        19.61 o                         
   1   1  16        346.54        343.33        24.46 o                         
   2   1  16        825.77        834.12        36.64 o                         
   3   1  16          6.45        -12.77        12.77 o                         
   4   1  16        162.91        184.79        30.01 o                         
   5   1  16          0.11          4.56        16.54 o                         
   6   1  16        109.79        130.72        27.04 o                         
  -7   2  16        111.31        150.13        22.28 o                         
  -6   2  16        130.83        129.83        16.24 o                         
  -5   2  16        616.73        639.33        26.34 o                         
  -4   2  16        993.69       1004.55        31.69 o                         
  -3   2  16         47.06         50.31        12.58 o                         
  -2   2  16         84.60         78.53        11.59 o                         
  -1   2  16       2887.63       2882.25        55.75 o                         
   0   2  16         38.05         77.94        11.78 o                         
   1   2  16        860.17        848.09        29.71 o                         
   2   2  16        661.68        674.39        32.88 o                         
   3   2  16         95.70        126.16        27.04 o                         
   4   2  16         77.22         73.88        15.15 o                         
   5   2  16        148.48        135.97        19.01 o                         
   6   2  16         51.00         64.57        24.06 o                         
  -7   3  16        568.16        635.27        63.08 o                         
  -6   3  16         95.06        130.52        16.74 o                         
  -5   3  16          6.33         14.95        12.58 o                         
  -4   3  16         58.88         71.99        18.62 o                         
  -3   3  16         91.51         86.95        13.47 o                         
  -2   3  16         18.49         12.28         9.80 o                         
  -1   3  16       2443.95       2443.25        50.11 o                         
   0   3  16         58.42         67.93        13.86 o                         
   1   3  16        427.79        420.08        21.98 o                         
   2   3  16          5.25          6.63        14.26 o                         
   3   3  16          0.17          9.90        12.97 o                         
   4   3  16         42.47         29.21        16.54 o                         
   5   3  16        111.10        112.89        18.42 o                         
   6   3  16          2.66         10.50        19.51 o                         
  -6   4  16         28.83         29.91        14.56 o                         
  -5   4  16        225.09        195.48        17.63 o                         
  -4   4  16         99.82        114.28        15.35 o                         
  -3   4  16        345.24        366.71        19.81 o                         
  -2   4  16        302.14        280.35        17.03 o                         
  -1   4  16        590.13        559.32        22.08 o                         
   0   4  16        319.46        319.77        27.63 o                         
   1   4  16        595.92        627.65        47.34 o                         
   2   4  16        179.61        176.57        19.01 o                         
   3   4  16        266.28        275.60        27.04 o                         
   4   4  16        213.93        232.72        22.18 o                         
   5   4  16        208.96        235.89        23.27 o                         
  -6   5  16          1.68         18.72        12.58 o                         
  -5   5  16          3.85         -9.90        10.30 o                         
  -4   5  16        561.80        554.66        22.38 o                         
  -3   5  16        377.88        402.55        18.62 o                         
  -2   5  16        600.56        599.13        26.84 o                         
  -1   5  16       1318.17       1324.22        34.66 o                         
   0   5  16         25.80          1.88        14.95 o                         
   1   5  16          8.75          5.45        12.68 o                         
   2   5  16        338.03        311.84        19.61 o                         
   3   5  16        387.04        382.55        26.34 o                         
   4   5  16         43.87         52.39        15.55 o                         
   5   5  16        440.91        479.70        31.00 o                         
  -6   6  16        131.34        122.80        21.59 o                         
  -5   6  16        112.71        114.28        16.54 o                         
  -4   6  16        812.30        806.69        29.81 o                         
  -3   6  16        580.41        621.81        25.75 o                         
  -2   6  16          0.35          2.67         9.80 o                         
  -1   6  16         43.11         44.76        11.88 o                         
   0   6  16        108.41        119.23        16.14 o                         
   1   6  16         14.03          0.69        12.08 o                         
   2   6  16        603.66        594.47        27.04 o                         
   3   6  16         62.67         47.44        15.84 o                         
   4   6  16        178.11        166.47        24.76 o                         
   5   6  16         73.43         96.85        33.08 o                         
  -5   7  16         12.54          6.54        14.16 o                         
  -4   7  16         44.00         58.53        14.36 o                         
  -3   7  16        122.17        123.19        16.14 o                         
  -2   7  16         83.15         59.71        13.57 o                         
  -1   7  16        467.13        447.81        25.65 o                         
   0   7  16        890.61        940.48        36.34 o                         
   1   7  16        440.38        482.77        26.24 o                         
   2   7  16        196.79        203.90        19.61 o                         
   3   7  16        227.39        168.75        30.80 o                         
   4   7  16         96.28         77.14        18.32 o                         
  -5   8  16         98.88         96.26        19.61 o                         
  -4   8  16        804.70        914.14        38.62 o                         
  -3   8  16          3.61         10.89        13.67 o                         
  -2   8  16         22.34         18.62        13.27 o                         
  -1   8  16        313.34        363.74        25.05 o                         
   0   8  16        543.37        612.60        30.60 o                         
   1   8  16         86.29         83.48        16.74 o                         
   2   8  16       1566.57       1541.00        53.48 o                         
   3   8  16         77.26         91.01        20.20 o                         
   4   8  16          9.22        -10.89        16.93 o                         
  -4   9  16         95.26        103.68        19.41 o                         
  -3   9  16         47.65         32.38        15.15 o                         
  -2   9  16          2.24          6.63        13.57 o                         
  -1   9  16        561.07        640.32        31.79 o                         
   0   9  16        292.15        301.35        24.16 o                         
   1   9  16         22.68         11.09        14.36 o                         
   2   9  16         38.97         20.60        15.25 o                         
   3   9  16         63.16         61.60        33.77 o                         
  -4  10  16        169.91        176.17        31.89 o                         
  -3  10  16        618.63        697.76        31.10 o                         
  -2  10  16         51.76         48.62        17.63 o                         
  -1  10  16          8.76         -5.25        13.96 o                         
   0  10  16        306.68        338.58        26.24 o                         
   1  10  16         11.11         -9.31        20.20 o                         
   2  10  16        282.34        272.83        24.16 o                         
   3  10  16        231.81        236.78        30.10 o                         
  -3  11  16        244.93        367.99        54.07 o                         
  -2  11  16         27.16         26.14        17.53 o                         
  -1  11  16       1248.71       1278.17        47.63 o                         
   0  11  16         22.90         11.98        17.23 o                         
   1  11  16         59.94         18.32        16.93 o                         
   2  11  16          0.04          4.26        19.81 o                         
  -5   0  17        118.43        116.85        21.19 o                         
  -3   0  17       3657.05       3702.41       146.46 o                         
  -1   0  17         38.91         35.55        16.44 o                         
   1   0  17          4.47         28.52        20.99 o                         
   3   0  17        403.18        369.48        37.53 o                         
  -6   1  17        347.23        360.86        22.78 o                         
  -5   1  17         15.65         16.84        12.18 o                         
  -4   1  17        262.61        268.57        18.52 o                         
  -3   1  17        709.52        710.83        26.04 o                         
  -2   1  17          8.13          7.82        10.20 o                         
  -1   1  17       3298.37       3194.89        60.90 o                         
   0   1  17       1059.08       1104.48        30.30 o                         
   1   1  17        522.45        522.78        30.30 o                         
   2   1  17          3.26         27.04        14.76 o                         
   3   1  17        955.63       1018.52        42.48 o                         
   4   1  17          9.36         10.50        22.58 o                         
  -6   2  17         88.95         67.34        16.14 o                         
  -5   2  17          0.81         10.99        11.49 o                         
  -4   2  17       1309.30       1311.74        37.63 o                         
  -3   2  17        573.31        618.64        24.96 o                         
  -2   2  17        462.13        485.64        21.49 o                         
  -1   2  17         47.81         64.27        12.58 o                         
   0   2  17       1260.63       1281.14        39.22 o                         
   1   2  17        120.35        151.12        19.41 o                         
   2   2  17       2527.24       2588.43        75.36 o                         
   3   2  17        280.53        340.96        36.05 o                         
   4   2  17        106.24        103.68        27.04 o                         
  -6   3  17       1271.50       1421.96        42.48 o                         
  -5   3  17          6.57        -11.78        11.78 o                         
  -4   3  17        197.83        203.51        17.23 o                         
  -3   3  17          2.78         -4.16        11.39 o                         
  -2   3  17        444.78        475.74        21.89 o                         
  -1   3  17        146.56        126.16        14.26 o                         
   0   3  17       2626.59       2653.39        62.39 o                         
   1   3  17        114.86        102.99        16.84 o                         
   2   3  17          0.58          3.17        15.35 o                         
   3   3  17         19.68         31.59        24.06 o                         
   4   3  17         68.31         45.06        24.06 o                         
   5   3  17          0.12         16.34        15.15 o                         
  -6   4  17        105.08        109.82        17.03 o                         
  -5   4  17        122.02        136.46        16.84 o                         
  -4   4  17       1671.79       1659.14        43.57 o                         
  -3   4  17        744.41        780.55        28.22 o                         
  -2   4  17         46.89         39.61        11.69 o                         
  -1   4  17         26.88         30.01        11.98 o                         
   0   4  17        675.35        735.10        29.71 o                         
   1   4  17         66.06         49.91        13.27 o                         
   2   4  17       1887.79       2053.08        96.16 o                         
   3   4  17         24.56         27.04        24.06 o                         
   4   4  17          8.07         -2.97        14.46 o                         
   5   4  17          4.83         -4.26        16.24 o                         
  -6   5  17        108.83        132.20        37.53 o                         
  -5   5  17         12.49         12.18        14.36 o                         
  -4   5  17          2.24         15.94        12.58 o                         
  -3   5  17        228.87        250.64        18.32 o                         
  -2   5  17        328.58        290.65        18.32 o                         
  -1   5  17       2071.08       2097.05        55.75 o                         
   0   5  17        419.42        435.63        24.16 o                         
   1   5  17        288.87        269.66        24.46 o                         
   2   5  17        245.36        226.78        33.08 o                         
   3   5  17        509.76        491.58        80.31 o                         
   4   5  17         64.49         62.78        31.59 o                         
   5   5  17        567.57        596.85        48.82 o                         
  -5   6  17         23.11         18.32        12.87 o                         
  -4   6  17        121.65        117.35        14.95 o                         
  -3   6  17       1199.94       1303.82        39.81 o                         
  -2   6  17         17.28         22.18        13.27 o                         
  -1   6  17         30.29         58.03        14.95 o                         
   0   6  17         36.65          9.01        13.67 o                         
   1   6  17         12.50         -4.56        20.99 o                         
   2   6  17          6.90         -6.63        14.36 o                         
   3   6  17        498.62        476.33        32.28 o                         
   4   6  17         77.27         61.60        18.82 o                         
  -5   7  17          5.96        -14.26        14.26 o                         
  -4   7  17        220.56        218.56        19.61 o                         
  -3   7  17        185.99        170.03        15.45 o                         
  -2   7  17        255.85        248.07        16.54 o                         
  -1   7  17       1183.28       1235.89        41.89 o                         
   0   7  17        243.04        238.07        25.45 o                         
   1   7  17          0.78          1.19        17.23 o                         
   2   7  17         25.19         17.13        14.16 o                         
   3   7  17        132.23        161.81        22.28 o                         
   4   7  17         32.37         48.33        19.01 o                         
  -4   8  17        156.06        208.26        20.99 o                         
  -3   8  17        114.23        116.95        16.74 o                         
  -2   8  17        107.00         78.73        15.75 o                         
  -1   8  17        213.26        240.94        27.63 o                         
   0   8  17        164.73        177.26        23.77 o                         
   1   8  17        168.36        228.96        33.08 o                         
   2   8  17        444.27        486.93        28.62 o                         
   3   8  17        224.21        252.92        31.59 o                         
  -4   9  17          4.59         30.20        26.54 o                         
  -3   9  17          1.45        -12.08        14.66 o                         
  -2   9  17          6.54        -17.33        17.33 o                         
  -1   9  17        165.08        137.16        23.27 o                         
   0   9  17        461.18        491.38        29.91 o                         
   1   9  17        140.47        107.25        19.31 o                         
   2   9  17         26.96         16.74        15.55 o                         
   3   9  17         13.00         43.57        28.52 o                         
  -3  10  17         48.36         62.69        21.79 o                         
  -2  10  17         44.19         29.21        20.10 o                         
  -1  10  17         67.63         44.56        17.33 o                         
   0  10  17          1.35         -3.96        16.44 o                         
   1  10  17         97.22         91.90        19.61 o                         
   2  10  17        274.21        280.95        31.79 o                         
  -1  11  17        100.24         97.25        50.31 o                         
   0  11  17         89.63        109.63        37.53 o                         
  -6   0  18          3.02        -10.50        28.52 o                         
  -4   0  18        693.24        608.44        36.54 o                         
  -2   0  18        369.21        376.41        28.62 o                         
   0   0  18        106.55         87.24        24.06 o                         
   2   0  18        293.69        328.88        37.53 o                         
  -6   1  18        215.39        256.88        31.79 o                         
  -5   1  18         19.61         17.03        13.27 o                         
  -4   1  18          1.85         17.23        12.58 o                         
  -3   1  18         87.56         73.58        13.86 o                         
  -2   1  18         85.88         63.48        12.58 o                         
  -1   1  18          9.02         46.05        12.28 o                         
   0   1  18        662.07        723.61        29.71 o                         
   1   1  18        130.74        130.72        19.61 o                         
   2   1  18          0.27         12.68        15.84 o                         
   3   1  18         48.21         41.10        17.53 o                         
   4   1  18         12.14         16.54        27.04 o                         
  -6   2  18          7.14         13.57        31.59 o                         
  -5   2  18        146.23        154.68        16.64 o                         
  -4   2  18        116.00        110.12        14.85 o                         
  -3   2  18         62.59         91.31        14.36 o                         
  -2   2  18        132.00        117.85        14.06 o                         
  -1   2  18         38.65         29.41        11.78 o                         
   0   2  18         12.64         32.48        18.22 o                         
   1   2  18         33.10         19.90        16.54 o                         
   2   2  18        271.66        279.56        24.36 o                         
   3   2  18        309.79        270.35        34.56 o                         
   4   2  18          6.39         25.55        24.06 o                         
  -6   3  18         76.12        117.15        37.53 o                         
  -5   3  18         72.27         46.25        14.95 o                         
  -4   3  18         43.09         51.99        14.06 o                         
  -3   3  18         96.04        111.01        15.15 o                         
  -2   3  18          0.23         -3.86        10.89 o                         
  -1   3  18        600.64        629.03        24.56 o                         
   0   3  18        145.09        138.64        16.93 o                         
   1   3  18        432.83        418.80        42.09 o                         
   2   3  18         14.69         40.60        24.06 o                         
   3   3  18          9.10         36.05        24.06 o                         
   4   3  18          0.08        -22.58        22.58 o                         
  -5   4  18         28.15        -13.47        13.47 o                         
  -4   4  18         44.60         29.21        13.67 o                         
  -3   4  18        971.50       1009.70        33.08 o                         
  -2   4  18        553.35        567.44        24.16 o                         
  -1   4  18         18.98         18.91        13.86 o                         
   0   4  18        315.89        302.93        31.10 o                         
   1   4  18         39.52         16.54        12.77 o                         
   2   4  18        110.04         67.64        25.55 o                         
   3   4  18        599.35        683.40        54.07 o                         
   4   4  18        200.25        222.32        37.53 o                         
  -5   5  18          0.49        -13.17        13.17 o                         
  -4   5  18         23.61         35.35        13.57 o                         
  -3   5  18          3.74         18.62        13.67 o                         
  -2   5  18        201.96        196.77        17.53 o                         
  -1   5  18        941.86        999.60        52.58 o                         
   0   5  18        202.97        226.78        19.81 o                         
   1   5  18          8.92         11.98        15.94 o                         
   2   5  18          0.70        -15.05        22.58 o                         
   3   5  18        106.80        106.65        31.59 o                         
   4   5  18         68.15         82.59        31.59 o                         
  -5   6  18         90.97        127.65        39.02 o                         
  -4   6  18        277.84        271.14        20.60 o                         
  -3   6  18        328.39        350.86        21.49 o                         
  -2   6  18        121.70        129.73        16.04 o                         
  -1   6  18         52.34         72.29        16.44 o                         
   0   6  18          5.03         -4.65        16.44 o                         
   1   6  18          0.07        -14.85        14.85 o                         
   2   6  18        220.93        243.32        37.53 o                         
   3   6  18         74.07         45.06        28.52 o                         
  -4   7  18        110.35        104.08        16.14 o                         
  -3   7  18        153.66        141.02        17.33 o                         
  -2   7  18          1.60        -14.46        14.66 o                         
  -1   7  18        306.62        335.51        24.26 o                         
   0   7  18        940.19        986.73        47.04 o                         
   1   7  18        298.57        336.11        56.35 o                         
   2   7  18          1.12         10.50        28.52 o                         
   3   7  18        265.26        237.27        36.05 o                         
  -4   8  18        468.41        498.61        27.13 o                         
  -3   8  18          0.87        -11.49        11.49 o                         
  -2   8  18         10.69         -4.26        14.95 o                         
  -1   8  18          9.24         -4.56        19.11 o                         
   0   8  18        248.23        276.79        29.21 o                         
   1   8  18          0.21        -18.52        18.52 o                         
   2   8  18        851.20        850.17        37.53 o                         
  -3   9  18          0.76         -7.82        19.21 o                         
  -2   9  18          6.95          1.49        20.20 o                         
  -1   9  18        229.27        260.65        28.12 o                         
   0   9  18        248.21        310.16        31.29 o                         
   1   9  18         61.14         39.71        34.56 o                         
  -5   0  19        143.05        160.53        26.04 o                         
  -3   0  19       1641.03       1756.78        63.58 o                         
  -1   0  19        611.19        548.72        36.05 o                         
   1   0  19          4.49         16.54        24.06 o                         
   3   0  19        571.39        659.34        52.58 o                         
  -5   1  19          0.03          1.68        13.47 o                         
  -4   1  19         81.88         79.92        14.76 o                         
  -3   1  19        146.94        180.13        16.84 o                         
  -2   1  19         62.47         82.59        14.16 o                         
  -1   1  19       1611.75       1594.27        40.40 o                         
   0   1  19        184.78        229.06        24.96 o                         
   1   1  19         83.07         71.50        18.52 o                         
   2   1  19          1.39         27.23        17.53 o                         
   3   1  19        138.28        124.68        30.01 o                         
  -5   2  19          7.36         28.82        13.77 o                         
  -4   2  19        517.95        507.92        35.85 o                         
  -3   2  19        436.62        440.78        22.48 o                         
  -2   2  19          7.47         11.39        11.88 o                         
  -1   2  19         49.61         51.00        15.05 o                         
   0   2  19        276.15        283.22        20.90 o                         
   1   2  19          0.32          3.86        16.44 o                         
   2   2  19       1018.20       1046.44        46.74 o                         
   3   2  19        168.43        165.18        31.59 o                         
   4   2  19         33.84         11.98        25.55 o                         
  -5   3  19          6.90          1.49        30.01 o                         
  -4   3  19        542.19        616.06        27.83 o                         
  -3   3  19          4.51          9.41        11.59 o                         
  -2   3  19         19.53         29.31        12.77 o                         
  -1   3  19          0.11          3.07        16.64 o                         
   0   3  19       1243.57       1324.42        42.58 o                         
   1   3  19        127.56        175.78        23.37 o                         
   2   3  19          3.02          9.01        22.58 o                         
   3   3  19          0.80         16.54        24.06 o                         
   4   3  19         44.06         10.50        28.52 o                         
  -5   4  19         79.71         99.13        37.53 o                         
  -4   4  19        384.27        373.24        23.17 o                         
  -3   4  19        128.53        161.91        16.44 o                         
  -2   4  19          4.76          9.61        12.48 o                         
  -1   4  19         86.80         70.11        19.01 o                         
   0   4  19        118.36        126.06        17.53 o                         
   1   4  19          0.05          9.01        24.06 o                         
   2   4  19        805.08        884.63        61.60 o                         
   3   4  19         33.00         46.54        28.52 o                         
  -4   5  19          7.57          2.18        14.16 o                         
  -3   5  19        195.11        201.23        19.01 o                         
  -2   5  19         22.51         26.14        13.47 o                         
  -1   5  19        685.56        697.46        32.28 o                         
   0   5  19        302.73        312.54        24.06 o                         
   1   5  19         58.64         46.54        25.55 o                         
   2   5  19         15.98         11.98        25.55 o                         
   3   5  19        181.86        178.75        37.53 o                         
  -4   6  19         47.98         50.90        18.82 o                         
  -3   6  19        858.24        922.95        33.47 o                         
  -2   6  19         69.69         83.09        18.42 o                         
  -1   6  19        110.78        130.42        19.21 o                         
   0   6  19         29.23         17.53        18.02 o                         
   1   6  19          0.75         -8.91        16.93 o                         
   2   6  19         28.41         55.56        31.59 o                         
  -3   7  19          5.74         17.23        17.73 o                         
  -2   7  19         32.43         35.35        17.33 o                         
  -1   7  19        474.05        472.77        33.77 o                         
   0   7  19          9.26          0.00        52.58 o                         
   1   7  19         87.78        108.04        22.28 o                         
  -2   8  19          1.40        -18.42        20.20 o                         
  -1   8  19         13.70        -13.57        27.04 o                         
   0   8  19         54.89         11.98        28.52 o                         
   1   8  19          8.65        -27.04        27.04 o                         
  -4   0  20         34.69         39.61        20.50 o                         
  -2   0  20        461.18        495.94        33.37 o                         
   0   0  20        345.54        372.45        43.57 o                         
   2   0  20         28.65          1.49        25.55 o                         
  -4   1  20         14.05         15.35        14.26 o                         
  -3   1  20        136.46        122.20        16.04 o                         
  -2   1  20         27.58         32.78        13.47 o                         
  -1   1  20          0.78         11.69        14.46 o                         
   0   1  20        717.00        800.16        42.98 o                         
   1   1  20        134.57        136.66        23.37 o                         
   2   1  20         36.52         30.70        17.92 o                         
   3   1  20         81.10         46.54        28.52 o                         
  -4   2  20         13.80         -3.37        13.37 o                         
  -3   2  20        221.13        207.66        18.42 o                         
  -2   2  20         63.28         69.32        14.56 o                         
  -1   2  20         73.81         63.28        16.44 o                         
   0   2  20         19.63         -2.48        35.25 o                         
   1   2  20          6.03         25.55        24.76 o                         
   2   2  20         87.02         58.63        27.04 o                         
   3   2  20        738.75        826.00        61.60 o                         
  -4   3  20         18.57         53.48        20.70 o                         
  -3   3  20        208.58        215.29        19.31 o                         
  -2   3  20         19.68         31.99        12.28 o                         
  -1   3  20         14.76         12.18        17.33 o                         
   0   3  20         28.87         49.02        16.14 o                         
   1   3  20        324.37        329.67        29.71 o                         
   2   3  20         30.41         42.09        28.52 o                         
   3   3  20         67.38         78.13        31.59 o                         
  -4   4  20         88.48        129.13        36.05 o                         
  -3   4  20        644.81        695.58        29.21 o                         
  -2   4  20        202.57        206.67        18.32 o                         
  -1   4  20         70.57         63.38        16.74 o                         
   0   4  20        238.15        258.47        24.06 o                         
   1   4  20          1.02         19.51        25.55 o                         
   2   4  20        114.56        144.19        34.56 o                         
  -3   5  20         17.94          0.10        13.96 o                         
  -2   5  20         33.96         23.97        14.85 o                         
  -1   5  20        310.67        340.86        25.05 o                         
   0   5  20        203.37        203.51        26.04 o                         
   1   5  20         27.30         43.57        30.01 o                         
  -3   6  20        159.12        142.11        42.78 o                         
  -2   6  20        198.66        226.48        23.17 o                         
  -1   6  20         41.80         36.15        16.84 o                         
   0   6  20         92.13        112.99        21.79 o                         
  -1   7  20        153.20        192.22        37.53 o                         
  -3   0  21        710.72        811.05        60.11 o                         
  -1   0  21        136.23        105.17        33.08 o                         
   1   0  21         46.50         34.56        30.01 o                         
  -3   1  21         22.24         34.56        20.70 o                         
  -2   1  21          5.16         17.63        14.06 o                         
  -1   1  21        420.00        404.54        26.54 o                         
   0   1  21         79.54         93.98        23.27 o                         
   1   1  21          7.43         39.51        19.41 o                         
   2   1  21          0.00          5.94        20.70 o                         
  -3   2  21        166.85        191.13        26.04 o                         
  -2   2  21          5.12         -7.72        13.47 o                         
  -1   2  21         18.23         20.80        15.45 o                         
   0   2  21         15.18         30.60        20.70 o                         
   1   2  21          1.02        -10.10        19.01 o                         
   2   2  21        384.27        375.52        46.54 o                         
  -3   3  21         30.26         37.53        28.52 o                         
  -2   3  21          1.74        -19.41        19.41 o                         
  -1   3  21         13.19         13.37        16.54 o                         
   0   3  21        332.89        397.01        33.97 o                         
   1   3  21          1.76          6.04        24.06 o                         
  -2   4  21         17.59          0.20        18.02 o                         
  -1   4  21         10.07          4.65        20.90 o                         
   0   4  21         23.25          9.01        31.59 o                         
  -1   5  21        221.29        257.67        29.21 o                         
   0   5  21        350.80        343.93        42.09 o                         
                                                                                
